# Supplementary material for: Population structure, genetic diversity, and selective signature of Chaka sheep revealed by whole genome sequencing
Source: BMC Genomics. 2020 Jul 29;21:520. doi: 10.1186/s12864-020-06925-z (PMC7391569; doi:10.1186/s12864-020-06925-z)
Supplement: Supplementary file 1 — Additional file 1: Supplementary Table 1. The genetic variation information of SNPs and indels in sheep breeds. Supplementary Table 2. The level of genetic diversity in the four populations. Supplementary Table 3. Amount of ROH at different lengths. Supplementary Table 4. Host genes of CKA Specific missense mutations for GO and KEGG analysis. Supplementary Table 5. Summary of candidate genes in the Chaka sheep population detected by XP-CLR statistics. Supplementary Table 6. The list of GO and KEGG analyses for genes with high selection signature by XP-CLR. Supplementary Table 7. Summary of candidate genes in four sheep populations detected by Fst statistics. Supplementary Table 8. The list of GO and KEGG analyses for genes with high selection signature by Fst. Supplementary Table 9. The range and amount of sequence data. Supplementary Table 10. Sample collection and sequencing information. Supplementary Table 11. Optimum for population differentiation according to CV errors. [file 12864_2020_6925_MOESM1_ESM.xlsx]

## Sheet: Additional file 1
Additional file 1:
Supplementary table 1 The genetic variation information of SNPs and indels in sheep breeds.
Supplementary table 2 The level of genetic diversityin the four populations
Supplementary table 3 Amount of ROH at different lengths.
Supplementary table 4 Host genes of CKA Specific missense mutations for GO and KEGG analysis.
Supplementary table 5 Summary of candidate genes in the Chaka sheep population detected by XP-CLR statistics.
Supplementary table 6 The list of GO and KEGG analyses for genes with high selection signature by XP-CLR.
Supplementary table 7 Summary of candidate genes in four sheep populations detected by Fst statistics.
Supplementary table 8 The list of GO and KEGG analyses for genes with high selection signature by Fst.
Supplementary table 9 The range and amount of sequence data
Supplementary table 10 Sample collection and sequencing information
Supplementary table 11 Optimum for population differentiation according to CV errors.

## Sheet: Supplementary table 1
	Supplementary table 1 The genetic variation information of SNPs and indels in sheep breeds.
	Total
	SNP				Indel
	Type (alphabetical order)	Count	Percent		Type (alphabetical order)	Count	Percent
	DOWNSTREAM	2238603	0.04191		DOWNSTREAM	311628	0.05185
	EXON	404999	0.00758		EXON	26029	0.00433
	INTERGENIC	8859552	0.16584		GENE	1258	0.00021
	INTRON	19519063	0.36538		INTERGENIC	942100	0.15676
	SPLICE_SITE_ACCEPTOR	347	1e-05		INTRON	2176146	0.36209
	SPLICE_SITE_DONOR	538	1e-05		SPLICE_SITE_ACCEPTOR	1348	0.00022
	SPLICE_SITE_REGION	25578	0.00048		SPLICE_SITE_DONOR	1429	0.00024
	TRANSCRIPT	19839194	0.37138		SPLICE_SITE_REGION	5835	0.00097
	UPSTREAM	2217502	0.04151		TRANSCRIPT	2204473	0.36681
	UTR_3_PRIME	187186	0.0035		UPSTREAM	297248	0.04946
	UTR_5_PRIME	128315	0.0024		UTR_3_PRIME	29571	0.00492
					UTR_5_PRIME	12817	0.00213
	CKA
	SNP				Indel
	Type (alphabetical order)	Count	Percent		Type (alphabetical order)	Count	Percent
	DOWNSTREAM	1693741	0.04145		DOWNSTREAM	211551	0.05053
	EXON	312234	0.00764		EXON	17515	0.00418
	INTERGENIC	6852785	0.1677		GENE	914	0.00022
	INTRON	14914245	0.36497		INTERGENIC	657083	0.15696
	SPLICE_SITE_ACCEPTOR	251	1e-05		INTRON	1521965	0.36355
	SPLICE_SITE_DONOR	363	1e-05		SPLICE_SITE_ACCEPTOR	594	0.00014
	SPLICE_SITE_REGION	19646	0.00048		SPLICE_SITE_DONOR	568	0.00014
	TRANSCRIPT	15156605	0.3709		SPLICE_SITE_REGION	2970	0.00071
	UPSTREAM	1677689	0.04106		TRANSCRIPT	1540743	0.36804
	UTR_3_PRIME	140158	0.00343		UPSTREAM	201634	0.04816
	UTR_5_PRIME	96357	0.00236		UTR_3_PRIME	21984	0.00525
					UTR_5_PRIME	8872	0.00212
	ML
	SNP				Indel
	Type (alphabetical order)	Count	Percent		Type (alphabetical order)	Count	Percent
	DOWNSTREAM	1895706	0.04171		DOWNSTREAM	234522	0.0507
	EXON	293953	0.00647		EXON	16232	0.00351
	INTERGENIC	7603013	0.16728		GENE	1105	0.00024
	INTRON	16642607	0.36616		INTERGENIC	723587	0.15643
	SPLICE_SITE_ACCEPTOR	259	1e-05		INTRON	1688214	0.36498
	SPLICE_SITE_DONOR	411	1e-05		SPLICE_SITE_ACCEPTOR	814	0.00018
	SPLICE_SITE_REGION	19913	0.00044		SPLICE_SITE_DONOR	945	0.0002
	TRANSCRIPT	16856786	0.37087		SPLICE_SITE_REGION	3640	0.00079
	UPSTREAM	1878187	0.04132		TRANSCRIPT	1703133	0.3682
	UTR_3_PRIME	153076	0.00337		UPSTREAM	223647	0.04835
	UTR_5_PRIME	107802	0.00237		UTR_3_PRIME	19839	0.00429
					UTR_5_PRIME	9827	0.00212
	ZL
	SNP				Indel
	Type (alphabetical order)	Count	Percent		Type (alphabetical order)	Count	Percent
	DOWNSTREAM	1515806	0.04139		DOWNSTREAM	183896	0.05016
	EXON	230917	0.00631		EXON	12764	0.00348
	INTERGENIC	6148722	0.16791		GENE	779	0.00021
	INTRON	13414834	0.36633		INTERGENIC	575922	0.15708
	SPLICE_SITE_ACCEPTOR	198	1e-05		INTRON	1339453	0.36534
	SPLICE_SITE_DONOR	309	1e-05		SPLICE_SITE_ACCEPTOR	618	0.00017
	SPLICE_SITE_REGION	16269	0.00044		SPLICE_SITE_DONOR	573	0.00016
	TRANSCRIPT	13582088	0.3709		SPLICE_SITE_REGION	2347	0.00064
	UPSTREAM	1504437	0.04108		TRANSCRIPT	1350061	0.36823
	UTR_3_PRIME	121252	0.00331		UPSTREAM	177144	0.04832
	UTR_5_PRIME	84553	0.00231		UTR_3_PRIME	15277	0.00417
					UTR_5_PRIME	7479	0.00204
	CKA, Chaka sheep; ML, Mongolian lineage (TAN, Tan and BYK, Bayinbuluke sheep) and TL, Tibetan lineage (OLA, Oula sheep).

## Sheet: Supplementary table 2
Supplementary table 2 The level of genetic diversityin the four populations
	Ho	He	Number of ROH	ROH(KB)	ROH(MB)	AVG of ROH	FROH
CKA01	0.226069	0.240095	219	143466	143.466	655.095	0.0548522
CKA02	0.228526	0.239404	144	81150.8	81.1508	563.547	0.0310269
CKA03	0.216604	0.239648	166	104825	104.825	631.473	0.0400784
CKA04	0.215687	0.239563	178	102159	102.159	573.928	0.0390591
CKA05	0.222121	0.239889	105	46402.3	46.4023	441.927	0.0177413
CKA06	0.190393	0.238845	98	43370.3	43.3703	442.554	0.016582
CKA07	0.225616	0.239801	109	50969.7	50.9697	467.611	0.0194876
CKA08	0.225457	0.239779	190	122491	122.491	644.69	0.0468327
CKA09	0.213807	0.239668	134	76070.3	76.0703	567.689	0.0290844
CKA10	0.231599	0.23969	126	67111.5	67.1115	532.631	0.0256592
BYK01	0.171916	0.238389	205	142802	142.802	696.595	0.0545984
BYK02	0.180251	0.238815	163	79599.4	79.5994	488.34	0.0304337
BYK03	0.193101	0.239125	163	92672.4	92.6724	568.542	0.035432
BYK04	0.205225	0.239202	157	86021.1	86.0211	547.905	0.032889
BYK05	0.212663	0.239223	141	65721.6	65.7216	466.111	0.0251277
BYK06	0.207509	0.239539	145	67048.6	67.0486	462.404	0.0256351
BYK07	0.185158	0.238847	174	81222.3	81.2223	466.795	0.0310542
BYK08	0.239864	0.239903	144	75104.1	75.1041	521.556	0.028715
BYK09	0.188676	0.23904	156	75039	75.039	481.019	0.0286901
BYK10	0.201754	0.238969	154	80437.7	80.4377	522.323	0.0307542
OLA01	0.192494	0.239257	190	86486.5	86.4865	455.192	0.0330669
OLA02	0.180524	0.238552	213	95579	95.579	448.728	0.0365433
OLA03	0.179488	0.238963	270	172768	172.768	639.883	0.0660555
OLA04	0.191904	0.239191	214	103838	103.838	485.227	0.039701
OLA05	0.195861	0.239409	180	83543.9	83.5439	464.133	0.0319419
OLA06	0.198092	0.239696	211	93332.1	93.3321	442.332	0.0356842
OLA07	0.188745	0.239163	218	126375	126.375	579.703	0.0483177
OLA08	0.193924	0.239327	178	85288.8	85.2888	479.15	0.032609
OLA09	0.185446	0.238883	232	112662	112.662	485.612	0.0430748
OLA10	0.190899	0.239026	192	86128.8	86.1288	448.588	0.0329302
TAN01	0.188344	0.238969	155	68296.9	68.2969	440.625	0.0261124
TAN02	0.215481	0.239362	116	51647.7	51.6477	445.239	0.0197468
TAN03	0.206182	0.239052	192	126279	126.279	657.705	0.048281
TAN04	0.209947	0.239455	114	53686.8	53.6868	470.936	0.0205264
TAN05	0.176194	0.238085	146	62284.1	62.2841	426.603	0.0238135
TAN06	0.186133	0.238399	132	60363.7	60.3637	457.3	0.0230792
TAN07	0.174642	0.238482	151	69749.3	69.7493	461.916	0.0266677
TAN08	0.188061	0.238899	138	66261	66.261	480.152	0.025334
TAN09	0.191784	0.239101	137	59151.2	59.1512	431.76	0.0226156
TAN10	0.1902	0.239219	161	72580.7	72.5807	450.812	0.0277502
CKA, Chaka; TAN, Tan; BYK, Bayinbuluke and OLA, Oula sheep

## Sheet: Supplementary table 3
Supplementary table 3 Amount of ROH at different lengths.
	BYK	F	CKA	F	TAN	F	OLA	F
<0.5MB	425.945	0.162854	358.554	0.137088	410.219	0.156842	568.533	0.217371
0.5-1MB	219.387	0.0838797	236.185	0.0903021	172.639	0.066006	293.956	0.11239
1-2MB	108.869	0.0416245	170.574	0.0652166	63.1186	0.0241325	117.137	0.0447857
2-4MB	49.453	0.0189077	72.7024	0.0277968	40.1183	0.0153387	51.3112	0.0196181
>4MB	42.014	0.0160635	0	0	4.20612	0.00160815	15.065	0.0057599

## Sheet: Supplementary table 4
Supplementary table 4 Host genes of CKA Specific missense mutations for GO and KEGG analysis.
Category	CategoryID	GO	Description	LogP	Enrichment	Z-score	#TotalGeneInLibrary	#GeneInGO	#GeneInHitList	#GeneInGOAndHitList	%InGO	STDV %InGO	GeneID	Hits	Log(q-value)	GeneList
GO Biological Processes	19	GO:0007017	microtubule-based process	-14	1.9	8.5	24155	764	2675	157	5.9	0.45	324|351|583|585|636|672|675|1003|1213|1263|1740|1767|1769|1770|1778|1859|2009|2648|2801|3064|3796|3801|3837|3895|4131|4133|4134|4139|4140|4591|4605|4627|4659|5108|5116|5189|5311|5314|5563|5991|6101|6249|6421|6491|6651|6760|6904|7013|7014|7175|7272|7345|7514|7840|8100|8195|8480|8546|8701|9321|9475|9648|9662|9738|9787|9793|9857|9897|10097|10128|10142|10274|10297|10464|10540|10733|10769|10806|22820|…	APC|APP|BBS2|BBS4|BICD1|BRCA1|BRCA2|CDH5|CLTC|PLK3|DLG2|DNAH5|DNAH8|DNAH9|DYNC1H1|DYRK1A|EML1|KAT2A|GOLGA2|HTT|KIF2A|KIFC3|KPNB1|KTN1|MAP1B|MAP2|MAP4|MARK1|MARK3|TRIM37|MYBL2|MYH9|PPP1R12A|PCM1|PCNT|PEX1|PKD2|PKHD1|PRKAA2|RFX3|RP1|CLIP1|SFPQ|STIL|SON|SS18|TBCD|TERF1|TERF2|TPR|TTK|UCHL1|XPO1|ALMS1|IFT88|MKKS|RAE1|AP3B1|DNAH11|TRIP11|ROCK2|GCC2|CEP135|CCP110|DLGAP5|CKAP5|CEP350|WASHC5|ACTR2|LRPPRC|…	-9.8	Input ID
GO Biological Processes	19	GO:0007420	brain development	-12	1.8	7.8	24155	734	2675	147	5.5	0.44	205|238|317|351|463|471|490|567|583|585|650|659|675|1000|1063|1398|1496|1600|1638|1767|1950|1956|2009|2044|2045|2048|2066|2181|2186|2253|2254|2309|2475|2547|2648|2692|2736|2773|2909|3157|3339|3398|3516|3736|3912|4035|4036|4142|4155|4331|4642|4763|4851|5015|5108|5469|5591|5649|5727|5793|5992|6091|6092|6259|6310|6453|6491|6506|6546|6547|6585|6654|6857|7026|7048|7248|7337|7486|7976|8195|8289|8516|86…	AK4|ALK|APAF1|APP|ZFHX3|ATIC|ATP2B1|B2M|BBS2|BBS4|BMP2|BMPR2|BRCA2|CDH2|CENPF|CRK|CTNNA2|DAB1|DCT|DNAH5|EGF|EGFR|EML1|EPHA5|EPHA7|EPHB2|ERBB4|ACSL3|BPTF|FGF8|FGF9|FOXO3|MTOR|XRCC6|KAT2A|GHRHR|GLI2|GNAI3|ARHGAP35|HMGCS1|HSPG2|ID2|RBPJ|KCNA1|LAMB1|LRP1|LRP2|MAS1|MBP|MNAT1|MYO1D|NF1|NOTCH1|OTX2|PCM1|MED1|PRKDC|RELN|PTCH1|PTPRG|RFX4|ROBO1|ROBO2|RYK|ATXN1|ITSN1|STIL|SLC1A2|SLC8A1|SLC8A3|SLIT1|SOS1|SYT…	-8.3	Input ID
GO Biological Processes	19	GO:0060322	head development	-12	1.8	7.7	24155	777	2675	152	5.7	0.45	205|238|317|351|463|471|490|567|583|585|650|659|675|1000|1063|1398|1496|1600|1638|1662|1767|1950|1956|2009|2044|2045|2048|2066|2181|2186|2253|2254|2309|2475|2547|2648|2692|2736|2773|2909|3157|3339|3398|3516|3736|3912|4035|4036|4142|4155|4331|4642|4763|4851|5015|5108|5469|5591|5649|5727|5793|5992|6091|6092|6259|6310|6453|6491|6506|6546|6547|6585|6654|6857|7026|7048|7248|7337|7486|7976|8195|8289|85…	AK4|ALK|APAF1|APP|ZFHX3|ATIC|ATP2B1|B2M|BBS2|BBS4|BMP2|BMPR2|BRCA2|CDH2|CENPF|CRK|CTNNA2|DAB1|DCT|DDX10|DNAH5|EGF|EGFR|EML1|EPHA5|EPHA7|EPHB2|ERBB4|ACSL3|BPTF|FGF8|FGF9|FOXO3|MTOR|XRCC6|KAT2A|GHRHR|GLI2|GNAI3|ARHGAP35|HMGCS1|HSPG2|ID2|RBPJ|KCNA1|LAMB1|LRP1|LRP2|MAS1|MBP|MNAT1|MYO1D|NF1|NOTCH1|OTX2|PCM1|MED1|PRKDC|RELN|PTCH1|PTPRG|RFX4|ROBO1|ROBO2|RYK|ATXN1|ITSN1|STIL|SLC1A2|SLC8A1|SLC8A3|SLIT1|SO…	-8	Input ID
GO Biological Processes	19	GO:0030031	cell projection assembly	-12	1.9	7.7	24155	603	2675	125	4.7	0.41	324|583|585|1767|1769|1778|1969|2059|2475|2909|3064|3175|3273|3636|4134|4638|4750|4851|5027|5108|5116|5314|5420|5800|5868|5898|5908|5991|5992|6101|7414|7813|7840|8100|8195|8814|9321|9662|9693|9738|9779|9786|9788|9793|10097|10142|10464|10540|10733|10806|10938|22871|22885|22920|22995|23043|23102|23189|23216|23224|23322|23332|23613|23637|25814|25981|26052|26160|26751|26999|27031|27148|27152|27185|27…	APC|BBS2|BBS4|DNAH5|DNAH8|DYNC1H1|EPHA2|EPS8|MTOR|ARHGAP35|HTT|ONECUT1|HRG|INPPL1|MAP4|MYLK|NEK1|NOTCH1|P2RX7|PCM1|PCNT|PKHD1|PODXL|PTPRO|RAB5A|RALA|RAP1B|RFX3|RFX4|RP1|VCL|EVI5|ALMS1|IFT88|MKKS|CDKL1|TRIP11|CEP135|RAPGEF2|CCP110|TBC1D5|KIAA0586|MTSS1|CKAP5|ACTR2|AKAP9|PIBF1|DCTN2|PLK4|SDCCAG8|EHD1|NLGN1|ABLIM3|KIFAP3|CEP152|TNIK|TBC1D2B|KANK1|TBC1D1|SYNE2|RPGRIP1L|CLASP1|ZMYND8|RABGAP1|ATXN10|DN…	-7.9	Input ID
GO Biological Processes	19	GO:0120031	plasma membrane bounded cell projection assembly	-12	1.9	7.6	24155	591	2675	123	4.6	0.4	324|583|585|1767|1769|1778|1969|2059|2475|2909|3064|3175|3273|3636|4134|4638|4750|4851|5027|5108|5116|5314|5420|5800|5868|5898|5908|5991|5992|6101|7414|7813|7840|8100|8195|8814|9321|9662|9693|9738|9779|9786|9788|9793|10097|10142|10464|10540|10733|10806|10938|22871|22885|22920|22995|23043|23102|23189|23216|23224|23322|23332|23613|23637|25814|25981|26052|26160|26751|27031|27148|27152|27185|27241|29…	APC|BBS2|BBS4|DNAH5|DNAH8|DYNC1H1|EPHA2|EPS8|MTOR|ARHGAP35|HTT|ONECUT1|HRG|INPPL1|MAP4|MYLK|NEK1|NOTCH1|P2RX7|PCM1|PCNT|PKHD1|PODXL|PTPRO|RAB5A|RALA|RAP1B|RFX3|RFX4|RP1|VCL|EVI5|ALMS1|IFT88|MKKS|CDKL1|TRIP11|CEP135|RAPGEF2|CCP110|TBC1D5|KIAA0586|MTSS1|CKAP5|ACTR2|AKAP9|PIBF1|DCTN2|PLK4|SDCCAG8|EHD1|NLGN1|ABLIM3|KIFAP3|CEP152|TNIK|TBC1D2B|KANK1|TBC1D1|SYNE2|RPGRIP1L|CLASP1|ZMYND8|RABGAP1|ATXN10|DN…	-7.9	Input ID
GO Biological Processes	19	GO:0007610	behavior	-11	1.9	7.5	24155	596	2675	123	4.6	0.4	238|351|460|463|567|577|583|585|1374|1393|1524|1600|1602|1620|1803|1826|1956|1981|2043|2048|2059|2257|2353|2475|2571|2648|2692|2693|2697|2744|2861|2890|2917|3064|3156|3352|3375|3398|3751|3766|3952|4311|4593|4644|4763|4803|4864|5071|5108|5532|5621|5649|5803|6310|6326|6335|6506|6543|6547|7068|7097|7248|7345|7436|7442|8195|8516|8648|8701|8863|8997|9369|9378|9698|9896|9975|10022|10097|10499|10769|112…	ALK|APP|ASTN1|ZFHX3|B2M|ADGRB3|BBS2|BBS4|CPT1A|CRHBP|CX3CR1|DAB1|DACH1|BRINP1|DPP4|DSCAM|EGFR|EIF4G1|EPHA4|EPHB2|EPS8|FGF12|FOS|MTOR|GAD1|KAT2A|GHRHR|GHSR|GJA1|GLS|GPR37|GRIA1|GRM7|HTT|HMGCR|HTR1D|IAPP|ID2|KCND2|KCNJ10|LEP|MME|MUSK|MYO5A|NF1|NGF|NPC1|PRKN|PCM1|PPP3CB|PRNP|RELN|PTPRZ1|ATXN1|SCN2A|SCN9A|SLC1A2|SLC8A2|SLC8A3|THRB|TLR2|TSC1|UCHL1|VLDLR|TRPV1|MKKS|ITGA8|NCOA1|DNAH11|PER3|KALRN|NRXN3|N…	-7.8	Input ID
GO Biological Processes	19	GO:0044782	cilium organization	-11	2.1	7.6	24155	413	2675	94	3.5	0.36	583|585|1767|1769|1778|2909|3064|3175|4134|4750|4851|5108|5116|5311|5314|5991|5992|6101|7813|7840|8100|8195|8814|9321|9662|9738|9779|9786|9793|10097|10142|10464|10540|10733|10806|10938|22885|22920|22995|23102|23216|23224|23322|23332|23637|25814|25981|26160|27031|27148|27152|27185|27241|29887|50807|51057|54806|54839|54903|55036|55125|55130|55582|55633|55742|55755|55764|55779|56171|57545|57728|7958…	BBS2|BBS4|DNAH5|DNAH8|DYNC1H1|ARHGAP35|HTT|ONECUT1|MAP4|NEK1|NOTCH1|PCM1|PCNT|PKD2|PKHD1|RFX3|RFX4|RP1|EVI5|ALMS1|IFT88|MKKS|CDKL1|TRIP11|CEP135|CCP110|TBC1D5|KIAA0586|CKAP5|ACTR2|AKAP9|PIBF1|DCTN2|PLK4|SDCCAG8|EHD1|ABLIM3|KIFAP3|CEP152|TBC1D2B|TBC1D1|SYNE2|RPGRIP1L|CLASP1|RABGAP1|ATXN10|DNAH1|IFT172|NPHP3|STK36|INTU|DISC1|BBS9|SNX10|ASAP1|WDPCP|AHI1|LRRC49|MKS1|CCDC40|CEP192|ARMC4|KIF27|TBC1D22B…	-7.8	Input ID
GO Biological Processes	19	GO:0060271	cilium assembly	-11	2.1	7.6	24155	395	2675	91	3.4	0.35	583|585|1767|1769|1778|2909|3064|3175|4134|4750|4851|5108|5116|5314|5991|5992|6101|7813|7840|8100|8195|8814|9321|9662|9738|9779|9786|9793|10097|10142|10464|10540|10733|10806|10938|22885|22920|22995|23102|23216|23224|23322|23332|23637|25814|25981|26160|27031|27148|27152|27185|27241|29887|50807|51057|54806|54839|54903|55036|55125|55130|55582|55633|55742|55755|55764|55779|56171|57545|57728|79582|795…	BBS2|BBS4|DNAH5|DNAH8|DYNC1H1|ARHGAP35|HTT|ONECUT1|MAP4|NEK1|NOTCH1|PCM1|PCNT|PKHD1|RFX3|RFX4|RP1|EVI5|ALMS1|IFT88|MKKS|CDKL1|TRIP11|CEP135|CCP110|TBC1D5|KIAA0586|CKAP5|ACTR2|AKAP9|PIBF1|DCTN2|PLK4|SDCCAG8|EHD1|ABLIM3|KIFAP3|CEP152|TBC1D2B|TBC1D1|SYNE2|RPGRIP1L|CLASP1|RABGAP1|ATXN10|DNAH1|IFT172|NPHP3|STK36|INTU|DISC1|BBS9|SNX10|ASAP1|WDPCP|AHI1|LRRC49|MKS1|CCDC40|CEP192|ARMC4|KIF27|TBC1D22B|PARV…	-7.8	Input ID
GO Biological Processes	19	GO:0000904	cell morphogenesis involved in differentiation	-11	1.7	7.3	24155	745	2675	144	5.4	0.44	102|288|351|577|659|811|842|1000|1286|1293|1303|1398|1496|1523|1600|1690|1826|1944|1948|1954|1969|2043|2044|2045|2046|2047|2048|2051|2195|2243|2253|2335|2549|2674|2675|2736|2803|2909|3326|3339|3398|3908|3912|3918|4035|4131|4133|4153|4627|4756|4803|4851|5015|5532|5649|5727|5789|5800|5803|6091|6092|6259|6585|6654|6710|6904|7337|7345|7414|7436|7976|8516|8609|8633|8650|8997|9113|9201|9211|9252|9260|9…	ADAM10|ANK3|APP|ADGRB3|BMPR2|CALR|CASP9|CDH2|COL4A4|COL6A3|COL12A1|CRK|CTNNA2|CUX1|DAB1|COCH|DSCAM|EFNA3|EFNB2|MEGF8|EPHA2|EPHA4|EPHA5|EPHA7|EPHA8|EPHB1|EPHB2|EPHB6|FAT1|FGA|FGF8|FN1|GAB1|GFRA1|GFRA2|GLI2|GOLGA4|ARHGAP35|HSP90AB1|HSPG2|ID2|LAMA2|LAMB1|LAMC2|LRP1|MAP1B|MAP2|MBL2|MYH9|NEO1|NGF|NOTCH1|OTX2|PPP3CB|RELN|PTCH1|PTPRD|PTPRO|PTPRZ1|ROBO1|ROBO2|RYK|SLIT1|SOS1|SPTB|TBCD|UBE3A|UCHL1|VCL|VLDL…	-7.5	Input ID
Canonical Pathways	11	M5884	NABA CORE MATRISOME	-11	2.3	7.6	24155	275	2675	70	2.6	0.31	176|258|1285|1286|1290|1293|1298|1303|1306|1462|1690|2200|2201|2202|2243|2335|3339|3371|3617|3908|3909|3910|3912|3918|4052|4238|4745|4753|5552|5649|6585|7007|7148|7399|7450|8404|8483|9211|10085|10216|11081|22795|22798|22854|22915|23145|59277|78987|79625|79875|79987|80144|80781|81578|83872|84467|84570|84624|126147|131149|131873|157869|169044|221806|255631|256076|256158|284217|285313|340990	ACAN|AMBN|COL4A3|COL4A4|COL5A2|COL6A3|COL9A2|COL12A1|COL15A1|VCAN|COCH|FBN1|FBN2|EFEMP1|FGA|FN1|HSPG2|TNC|IMPG1|LAMA2|LAMA3|LAMA4|LAMB1|LAMC2|LTBP1|MFAP3|NELL1|NELL2|SRGN|RELN|SLIT1|TECTA|TNXB|USH2A|VWF|SPARCL1|CILP|LGI1|EDIL3|PRG4|KERA|NID2|LAMB4|NTNG1|MMRN1|SSPO|NTN4|CRELD1|NDNF|THSD4|SVEP1|FRAS1|COL18A1|COL21A1|HMCN1|FBN3|COL25A1|FNDC1|NTN5|OTOL1|COL6A6|SBSPON|COL22A1|VWDE|COL24A1|COL6A5|HMCN2…	-7.5	Input ID
GO Biological Processes	19	GO:0051962	positive regulation of nervous system development	-11	1.9	7.4	24155	541	2675	113	4.2	0.39	238|577|650|659|1523|1524|1600|1620|1638|1826|1950|1954|1981|2043|2047|2048|2185|2335|2475|2736|2803|2889|2896|2909|3398|4035|4036|4058|4067|4131|4311|4602|4803|4831|4851|5071|5274|5468|5584|5597|5649|5754|5789|5803|6091|6092|6453|6457|6663|6857|7097|7436|7976|8530|8604|8648|8650|8724|8997|9043|9378|9693|9699|9839|9863|9896|9897|10097|10154|22865|22871|22883|22954|22999|23013|23028|23064|23081|23…	ALK|ADGRB3|BMP2|BMPR2|CUX1|CX3CR1|DAB1|BRINP1|DCT|DSCAM|EGF|MEGF8|EIF4G1|EPHA4|EPHB1|EPHB2|PTK2B|FN1|MTOR|GLI2|GOLGA4|RAPGEF1|GRN|ARHGAP35|ID2|LRP1|LRP2|LTK|LYN|MAP1B|MME|MYB|NGF|NME2|NOTCH1|PRKN|SERPINI1|PPARG|PRKCI|MAPK6|RELN|PTK7|PTPRD|PTPRZ1|ROBO1|ROBO2|ITSN1|SH3GL3|SOX10|SYT1|TLR2|VLDLR|FZD3|CST7|SLC25A12|NCOA1|NUMB|SNX3|KALRN|SPAG9|NRXN1|RAPGEF2|RIMS2|ZEB2|MAGI2|FIG4|WASHC5|ACTR2|PLXNC1|SLI…	-7.5	Input ID
GO Biological Processes	19	GO:0031344	regulation of cell projection organization	-10	1.7	7.1	24155	708	2675	137	5.1	0.43	102|238|324|567|577|585|659|1000|1398|1496|1523|1600|1826|1948|1954|1969|2043|2045|2048|2059|2185|2335|2475|2648|2803|2889|2896|2909|3064|3273|3673|4035|4058|4067|4131|4133|4134|4139|4193|4649|4803|4831|5027|5071|5274|5396|5420|5584|5597|5621|5649|5754|5789|5793|5800|5868|5898|6091|6092|6101|6259|6453|6857|7248|7337|7436|7813|8100|8724|8814|8997|9662|9693|9699|9706|9738|9779|9839|9863|9896|9897|1…	ADAM10|ALK|APC|B2M|ADGRB3|BBS4|BMPR2|CDH2|CRK|CTNNA2|CUX1|DAB1|DSCAM|EFNB2|MEGF8|EPHA2|EPHA4|EPHA7|EPHB2|EPS8|PTK2B|FN1|MTOR|KAT2A|GOLGA4|RAPGEF1|GRN|ARHGAP35|HTT|HRG|ITGA2|LRP1|LTK|LYN|MAP1B|MAP2|MAP4|MARK1|MDM2|MYO9A|NGF|NME2|P2RX7|PRKN|SERPINI1|PRRX1|PODXL|PRKCI|MAPK6|PRNP|RELN|PTK7|PTPRD|PTPRG|PTPRO|RAB5A|RALA|ROBO1|ROBO2|RP1|RYK|ITSN1|SYT1|TSC1|UBE3A|VLDLR|EVI5|IFT88|SNX3|CDKL1|KALRN|CEP135|…	-7.2	Input ID
GO Biological Processes	19	GO:0120035	regulation of plasma membrane bounded cell projection organization	-10	1.7	7.1	24155	698	2675	135	5	0.42	102|238|324|567|577|585|659|1000|1398|1496|1523|1600|1826|1948|1954|1969|2043|2045|2048|2059|2185|2335|2475|2803|2889|2896|2909|3064|3273|4035|4058|4067|4131|4133|4134|4139|4193|4649|4803|4831|5027|5071|5274|5396|5420|5584|5597|5621|5649|5754|5789|5793|5800|5868|5898|6091|6092|6101|6259|6453|6857|7248|7337|7436|7813|8100|8724|8814|8997|9662|9693|9699|9706|9738|9779|9839|9863|9896|9897|10097|10154…	ADAM10|ALK|APC|B2M|ADGRB3|BBS4|BMPR2|CDH2|CRK|CTNNA2|CUX1|DAB1|DSCAM|EFNB2|MEGF8|EPHA2|EPHA4|EPHA7|EPHB2|EPS8|PTK2B|FN1|MTOR|GOLGA4|RAPGEF1|GRN|ARHGAP35|HTT|HRG|LRP1|LTK|LYN|MAP1B|MAP2|MAP4|MARK1|MDM2|MYO9A|NGF|NME2|P2RX7|PRKN|SERPINI1|PRRX1|PODXL|PRKCI|MAPK6|PRNP|RELN|PTK7|PTPRD|PTPRG|PTPRO|RAB5A|RALA|ROBO1|ROBO2|RP1|RYK|ITSN1|SYT1|TSC1|UBE3A|VLDLR|EVI5|IFT88|SNX3|CDKL1|KALRN|CEP135|RAPGEF2|RIMS…	-7.1	Input ID
GO Biological Processes	19	GO:0048812	neuron projection morphogenesis	-10	1.8	7	24155	648	2675	127	4.7	0.41	102|288|351|577|659|1000|1496|1523|1600|1826|1944|1948|1954|1956|1969|2043|2044|2045|2046|2047|2048|2051|2253|2335|2549|2674|2675|2697|2736|2803|2909|3326|3908|4035|4036|4131|4133|4649|4756|4803|4851|5015|5071|5532|5649|5727|5789|5800|5803|6091|6092|6259|6585|6654|6710|6857|7337|7345|7368|7414|7436|7976|8609|8633|8650|8997|9201|9211|9252|9260|9369|9378|9637|9693|9699|9706|9839|10097|10154|10160|1…	ADAM10|ANK3|APP|ADGRB3|BMPR2|CDH2|CTNNA2|CUX1|DAB1|DSCAM|EFNA3|EFNB2|MEGF8|EGFR|EPHA2|EPHA4|EPHA5|EPHA7|EPHA8|EPHB1|EPHB2|EPHB6|FGF8|FN1|GAB1|GFRA1|GFRA2|GJA1|GLI2|GOLGA4|ARHGAP35|HSP90AB1|LAMA2|LRP1|LRP2|MAP1B|MAP2|MYO9A|NEO1|NGF|NOTCH1|OTX2|PRKN|PPP3CB|RELN|PTCH1|PTPRD|PTPRO|PTPRZ1|ROBO1|ROBO2|RYK|SLIT1|SOS1|SPTB|SYT1|UBE3A|UCHL1|UGT8|VCL|VLDLR|FZD3|KLF7|UNC5C|NUMB|KALRN|DCLK1|LGI1|RPS6KA5|PDLI…	-6.9	Input ID
Canonical Pathways	11	M5887	NABA BASEMENT MEMBRANES	-9.9	4.7	8.4	24155	40	2675	21	0.79	0.17	1285|1286|1293|1306|3339|3908|3909|3910|3912|3918|7399|22795|22798|22854|59277|80781|83872|126147|131873|256076|284217	COL4A3|COL4A4|COL6A3|COL15A1|HSPG2|LAMA2|LAMA3|LAMA4|LAMB1|LAMC2|USH2A|NID2|LAMB4|NTNG1|NTN4|COL18A1|HMCN1|NTN5|COL6A6|COL6A5|LAMA1	-6.8	Input ID
GO Biological Processes	19	GO:0048858	cell projection morphogenesis	-9.9	1.7	6.9	24155	666	2675	129	4.8	0.41	102|288|351|577|659|1000|1496|1523|1600|1826|1944|1948|1954|1956|1969|2043|2044|2045|2046|2047|2048|2051|2253|2335|2549|2674|2675|2697|2736|2803|2909|3326|3908|4035|4036|4131|4133|4649|4756|4803|4851|5015|5071|5532|5649|5727|5789|5800|5803|6091|6092|6259|6585|6654|6710|6857|7337|7345|7368|7414|7436|7976|8609|8633|8650|8997|9201|9211|9252|9260|9369|9378|9637|9693|9699|9706|9839|10097|10154|10160|1…	ADAM10|ANK3|APP|ADGRB3|BMPR2|CDH2|CTNNA2|CUX1|DAB1|DSCAM|EFNA3|EFNB2|MEGF8|EGFR|EPHA2|EPHA4|EPHA5|EPHA7|EPHA8|EPHB1|EPHB2|EPHB6|FGF8|FN1|GAB1|GFRA1|GFRA2|GJA1|GLI2|GOLGA4|ARHGAP35|HSP90AB1|LAMA2|LRP1|LRP2|MAP1B|MAP2|MYO9A|NEO1|NGF|NOTCH1|OTX2|PRKN|PPP3CB|RELN|PTCH1|PTPRD|PTPRO|PTPRZ1|ROBO1|ROBO2|RYK|SLIT1|SOS1|SPTB|SYT1|UBE3A|UCHL1|UGT8|VCL|VLDLR|FZD3|KLF7|UNC5C|NUMB|KALRN|DCLK1|LGI1|RPS6KA5|PDLI…	-6.8	Input ID
GO Biological Processes	19	GO:0120039	plasma membrane bounded cell projection morphogenesis	-9.7	1.7	6.9	24155	662	2675	128	4.8	0.41	102|288|351|577|659|1000|1496|1523|1600|1826|1944|1948|1954|1956|1969|2043|2044|2045|2046|2047|2048|2051|2253|2335|2549|2674|2675|2697|2736|2803|2909|3326|3908|4035|4036|4131|4133|4649|4756|4803|4851|5015|5071|5532|5649|5727|5789|5800|5803|6091|6092|6259|6585|6654|6710|6857|7337|7345|7368|7414|7436|7976|8609|8633|8650|8997|9201|9211|9252|9260|9369|9378|9637|9693|9699|9706|9839|10097|10154|10160|1…	ADAM10|ANK3|APP|ADGRB3|BMPR2|CDH2|CTNNA2|CUX1|DAB1|DSCAM|EFNA3|EFNB2|MEGF8|EGFR|EPHA2|EPHA4|EPHA5|EPHA7|EPHA8|EPHB1|EPHB2|EPHB6|FGF8|FN1|GAB1|GFRA1|GFRA2|GJA1|GLI2|GOLGA4|ARHGAP35|HSP90AB1|LAMA2|LRP1|LRP2|MAP1B|MAP2|MYO9A|NEO1|NGF|NOTCH1|OTX2|PRKN|PPP3CB|RELN|PTCH1|PTPRD|PTPRO|PTPRZ1|ROBO1|ROBO2|RYK|SLIT1|SOS1|SPTB|SYT1|UBE3A|UCHL1|UGT8|VCL|VLDLR|FZD3|KLF7|UNC5C|NUMB|KALRN|DCLK1|LGI1|RPS6KA5|PDLI…	-6.7	Input ID
GO Biological Processes	19	GO:0018205	peptidyl-lysine modification	-9.7	2	7	24155	400	2675	88	3.3	0.34	672|675|825|1786|2122|2648|2959|4193|4297|4602|4842|5352|5563|5926|5929|6018|6659|6871|6885|7175|7468|7799|8085|8480|8535|8648|8888|9252|9688|9734|9972|10054|10208|10210|10891|11097|11107|11177|22976|23028|23081|23168|23279|23522|26036|26038|26168|26354|27097|29072|51111|51176|51742|51773|53335|54790|54904|55274|55677|55689|55706|55818|55870|55904|57122|57634|58508|64135|64754|79091|79823|79902|8…	BRCA1|BRCA2|CAPN3|DNMT1|MECOM|KAT2A|GTF2B|MDM2|KMT2A|MYB|NOS1|PLOD2|PRKAA2|ARID4A|RBBP5|RLF|SOX4|TADA2A|MAP3K7|TPR|NSD2|PRDM2|KMT2D|RAE1|CBX4|NCOA1|MCM3AP|RPS6KA5|NUP93|HDAC9|NUP153|UBA2|USPL1|TOPORS|PPARGC1A|NUP42|PRDM5|BAZ1A|PAXIP1|KDM1A|KDM4C|RTF1|NUP160|KAT6B|ZNF451|CHD5|SENP3|GNL3|TAF5L|SETD2|KMT5B|LEF1|ARID4B|RSF1|BCL11A|TET2|NSD3|PHF10|IWS1|YEATS2|NDC1|KDM3A|ASH1L|KMT2E|NUP107|EP400|KMT2C|…	-6.7	Input ID
GO Biological Processes	19	GO:0045664	regulation of neuron differentiation	-9.7	1.7	6.9	24155	656	2675	127	4.7	0.41	102|182|238|351|463|567|577|650|659|811|1000|1398|1496|1523|1600|1620|1826|1948|1954|1981|2043|2045|2048|2185|2309|2335|2475|2736|2803|2889|2896|2909|3398|4035|4058|4067|4131|4133|4139|4193|4649|4803|4831|4851|5071|5274|5396|5469|5584|5597|5649|5754|5789|5793|5800|6091|6092|6259|6453|6457|6857|7068|7248|7337|7436|8648|8724|8997|9043|9693|9699|9706|9839|9863|9896|9897|10097|10154|10769|22871|22954…	ADAM10|JAG1|ALK|APP|ZFHX3|B2M|ADGRB3|BMP2|BMPR2|CALR|CDH2|CRK|CTNNA2|CUX1|DAB1|BRINP1|DSCAM|EFNB2|MEGF8|EIF4G1|EPHA4|EPHA7|EPHB2|PTK2B|FOXO3|FN1|MTOR|GLI2|GOLGA4|RAPGEF1|GRN|ARHGAP35|ID2|LRP1|LTK|LYN|MAP1B|MAP2|MARK1|MDM2|MYO9A|NGF|NME2|NOTCH1|PRKN|SERPINI1|PRRX1|MED1|PRKCI|MAPK6|RELN|PTK7|PTPRD|PTPRG|PTPRO|ROBO1|ROBO2|RYK|ITSN1|SH3GL3|SYT1|THRB|TSC1|UBE3A|VLDLR|NCOA1|SNX3|KALRN|SPAG9|RAPGEF2|RIM…	-6.7	Input ID
GO Biological Processes	19	GO:0032990	cell part morphogenesis	-9.6	1.7	6.8	24155	685	2675	131	4.9	0.42	102|288|351|577|659|1000|1496|1523|1600|1826|1944|1948|1954|1956|1969|2043|2044|2045|2046|2047|2048|2051|2253|2335|2549|2674|2675|2697|2736|2803|2909|3326|3908|4035|4036|4131|4133|4649|4756|4803|4851|5015|5071|5532|5649|5727|5789|5800|5803|6091|6092|6259|6585|6654|6710|6832|6857|7337|7345|7368|7414|7436|7976|8609|8633|8650|8997|9201|9211|9252|9260|9369|9378|9637|9693|9699|9706|9839|10097|10154|10…	ADAM10|ANK3|APP|ADGRB3|BMPR2|CDH2|CTNNA2|CUX1|DAB1|DSCAM|EFNA3|EFNB2|MEGF8|EGFR|EPHA2|EPHA4|EPHA5|EPHA7|EPHA8|EPHB1|EPHB2|EPHB6|FGF8|FN1|GAB1|GFRA1|GFRA2|GJA1|GLI2|GOLGA4|ARHGAP35|HSP90AB1|LAMA2|LRP1|LRP2|MAP1B|MAP2|MYO9A|NEO1|NGF|NOTCH1|OTX2|PRKN|PPP3CB|RELN|PTCH1|PTPRD|PTPRO|PTPRZ1|ROBO1|ROBO2|RYK|SLIT1|SOS1|SPTB|SUPV3L1|SYT1|UBE3A|UCHL1|UGT8|VCL|VLDLR|FZD3|KLF7|UNC5C|NUMB|KALRN|DCLK1|LGI1|RPS6…	-6.6	Input ID
GO Biological Processes	19	GO:0031503	protein-containing complex localization	-9.5	2.2	7.1	24155	281	2675	68	2.5	0.3	102|545|1740|1948|2060|2693|3092|3267|5108|5649|5976|6421|6741|7013|7014|7175|7248|7514|8100|8106|8480|8650|8888|9211|9321|9688|9877|9972|9984|10082|10243|11097|11260|22794|22871|22883|22920|23049|23279|23293|23426|26019|26052|26097|26160|27020|29072|53616|55339|55677|55706|55764|55781|56943|57122|57554|57728|65083|79659|79902|81608|83658|84321|91828|116841|166379|283849|348995	ADAM10|ATR|DLG2|EFNB2|EPS15|GHSR|HIP1|AGFG1|PCM1|RELN|UPF1|SFPQ|SSB|TERF1|TERF2|TPR|TSC1|XPO1|IFT88|PABPN1|RAE1|NUMB|MCM3AP|LGI1|TRIP11|NUP93|ZC3H11A|NUP153|THOC1|GPC6|GPHN|NUP42|XPOT|CASC3|NLGN1|CLSTN1|KIFAP3|SMG1|NUP160|SMG6|GRIP1|UPF2|DNM3|CHTOP|IFT172|NPTN|SETD2|ADAM22|WDR33|IWS1|NDC1|IFT122|RIOK2|ENY2|NUP107|LRRC7|WDR19|NOL6|DYNC2H1|NUP85|FIP1L1|DYNLRB1|THOC3|EXOC3L4|SNAP47|BBS12|EXOC3L1|NUP…	-6.5	Input ID
GO Biological Processes	19	GO:0030900	forebrain development	-9.3	2	6.9	24155	382	2675	84	3.1	0.34	238|317|351|471|567|583|585|650|1000|1398|1600|1638|1767|1956|2044|2048|2066|2253|2648|2692|2736|2909|3398|3516|3736|3912|4035|4036|4142|4642|4763|4851|5015|5108|5649|5992|6091|6092|6259|6491|6506|6546|6547|6585|7026|7248|8195|8289|8648|8650|8891|9201|9289|9693|9839|10818|10891|22930|23028|23035|23224|23236|23287|23322|23657|26038|26047|27185|29072|50937|51176|51199|57688|57721|63974|79048|79659|…	ALK|APAF1|APP|ATIC|B2M|BBS2|BBS4|BMP2|CDH2|CRK|DAB1|DCT|DNAH5|EGFR|EPHA5|EPHB2|ERBB4|FGF8|KAT2A|GHRHR|GLI2|ARHGAP35|ID2|RBPJ|KCNA1|LAMB1|LRP1|LRP2|MAS1|MYO1D|NF1|NOTCH1|OTX2|PCM1|RELN|RFX4|ROBO1|ROBO2|RYK|STIL|SLC1A2|SLC8A1|SLC8A3|SLIT1|NR2F2|TSC1|MKKS|ARID1A|NCOA1|NUMB|EIF2B3|DCLK1|ADGRG1|RAPGEF2|ZEB2|FRS2|PPARGC1A|RAB3GAP1|KDM1A|PHLPP2|SYNE2|PLCB1|AGTPBP1|RPGRIP1L|SLC7A11|CHD5|CNTNAP2|DISC1|SET…	-6.3	Input ID
GO Biological Processes	19	GO:0051301	cell division	-9.3	1.8	6.7	24155	598	2675	117	4.4	0.4	288|324|585|675|701|898|905|994|1019|1060|1063|1213|1263|1452|1638|1778|2037|2124|2252|2253|2254|2771|2773|2801|2908|3796|4134|4627|4750|4851|5500|5727|5898|6651|6660|6787|6840|7013|7150|7153|7175|7443|7813|8317|8480|8502|8650|8900|8914|9025|9113|9475|9727|9735|9738|9793|9897|9937|10097|10274|10388|10592|10628|10769|10890|11113|23122|23194|23331|23332|23503|25909|25936|26354|27152|29072|29127|511…	ANK3|APC|BBS4|BRCA2|BUB1B|CCNE1|CCNT2|CDC25B|CDK4|CENPC|CENPF|CLTC|PLK3|CSNK1A1|DCT|DYNC1H1|EPB41L2|EVI2B|FGF7|FGF8|FGF9|GNAI2|GNAI3|GOLGA2|NR3C1|KIF2A|MAP4|MYH9|NEK1|NOTCH1|PPP1CB|PTCH1|RALA|SON|SOX5|NEK4|SVIL|TERF1|TOP1|TOP2A|TPR|VRK1|EVI5|CDC7|RAE1|PKP4|NUMB|CCNA1|TIMELESS|RNF8|LATS1|ROCK2|RAB11FIP3|KNTC1|CCP110|CKAP5|WASHC5|DCLRE1A|ACTR2|STAG1|SYCP2|SMC2|TXNIP|PLK2|RAB10|CIT|CLASP2|FBXL7|TTC2…	-6.3	Input ID
GO Biological Processes	19	GO:0007018	microtubule-based movement	-9.2	2.2	6.9	24155	285	2675	68	2.5	0.3	351|583|585|636|1740|1767|1769|1770|1778|3064|3796|3801|3837|3895|4131|4133|4134|5108|5991|6421|7014|7345|8100|8195|8546|8701|9321|9787|10097|10128|22820|22920|23095|23224|23303|25981|26160|26958|27031|27148|29127|51143|53340|55036|55130|55288|55567|55582|55605|55614|55764|55811|56171|57584|57728|79659|80208|83658|84643|89876|144535|146754|166379|196385|201625|339829|347240|100130097	APP|BBS2|BBS4|BICD1|DLG2|DNAH5|DNAH8|DNAH9|DYNC1H1|HTT|KIF2A|KIFC3|KPNB1|KTN1|MAP1B|MAP2|MAP4|PCM1|RFX3|SFPQ|TERF2|UCHL1|IFT88|MKKS|AP3B1|DNAH11|TRIP11|DLGAP5|ACTR2|LRPPRC|COPG1|KIFAP3|KIF1B|SYNE2|KIF13B|DNAH1|IFT172|COPG2|NPHP3|STK36|RACGAP1|DYNC1LI1|SPA17|CCDC40|ARMC4|RHOT1|DNAH3|KIF27|KIF21A|KIF16B|IFT122|ADCY10|DNAH7|ARHGAP21|WDR19|DYNC2H1|SPG11|DYNLRB1|KIF2B|MAATS1|CFAP54|DNAH2|BBS12|DNAH10|…	-6.3	Input ID
Reactome Gene Sets	6	R-HSA-422475	Axon guidance	-9.2	1.8	6.7	24155	553	2675	110	4.1	0.38	102|287|288|776|782|783|971|1213|1285|1286|1290|1293|1298|1432|1600|1826|1944|1948|1956|1969|1981|2043|2044|2045|2046|2047|2048|2051|2549|2674|2675|2909|3326|3673|3912|3921|4067|4627|4637|4753|4756|5062|5296|5532|5621|5649|5683|5706|5708|5713|5788|6091|6092|6122|6128|6194|6326|6328|6329|6332|6335|6336|6453|6585|6654|6710|7094|7436|7525|8453|8515|8633|8650|8997|9252|9260|9475|9826|9861|9901|10097|…	ADAM10|ANK2|ANK3|CACNA1D|CACNB1|CACNB2|CD72|CLTC|COL4A3|COL4A4|COL5A2|COL6A3|COL9A2|MAPK14|DAB1|DSCAM|EFNA3|EFNB2|EGFR|EPHA2|EIF4G1|EPHA4|EPHA5|EPHA7|EPHA8|EPHB1|EPHB2|EPHB6|GAB1|GFRA1|GFRA2|ARHGAP35|HSP90AB1|ITGA2|LAMB1|RPSA|LYN|MYH9|MYL6|NELL2|NEO1|PAK2|PIK3R2|PPP3CB|PRNP|RELN|PSMA2|PSMC6|PSMD2|PSMD7|PTPRC|ROBO1|ROBO2|RPL3|RPL6|RPS6|SCN2A|SCN3A|SCN4A|SCN7A|SCN9A|SCN10A|ITSN1|SLIT1|SOS1|SPTB|TLN…	-6.3	Input ID
GO Biological Processes	19	GO:0048667	cell morphogenesis involved in neuron differentiation	-9	1.8	6.6	24155	583	2675	114	4.3	0.39	102|288|351|577|659|1000|1496|1523|1600|1826|1944|1948|1954|1969|2043|2044|2045|2046|2047|2048|2051|2253|2335|2549|2674|2675|2736|2803|2909|3326|3398|3908|4035|4131|4133|4756|4803|4851|5015|5532|5649|5727|5789|5800|5803|6091|6092|6259|6585|6654|6710|6904|7337|7345|7414|7436|7976|8609|8633|8650|8997|9201|9211|9252|9260|9369|9378|9637|9693|9706|9839|10097|10154|10160|10818|10890|22854|22865|22871|2…	ADAM10|ANK3|APP|ADGRB3|BMPR2|CDH2|CTNNA2|CUX1|DAB1|DSCAM|EFNA3|EFNB2|MEGF8|EPHA2|EPHA4|EPHA5|EPHA7|EPHA8|EPHB1|EPHB2|EPHB6|FGF8|FN1|GAB1|GFRA1|GFRA2|GLI2|GOLGA4|ARHGAP35|HSP90AB1|ID2|LAMA2|LRP1|MAP1B|MAP2|NEO1|NGF|NOTCH1|OTX2|PPP3CB|RELN|PTCH1|PTPRD|PTPRO|PTPRZ1|ROBO1|ROBO2|RYK|SLIT1|SOS1|SPTB|TBCD|UBE3A|UCHL1|VCL|VLDLR|FZD3|KLF7|UNC5C|NUMB|KALRN|DCLK1|LGI1|RPS6KA5|PDLIM7|NRXN3|NRXN1|FEZ2|RAPGEF2…	-6.1	Input ID
GO Biological Processes	19	GO:0010720	positive regulation of cell development	-8.9	1.8	6.5	24155	553	2675	109	4.1	0.38	118|238|650|659|811|1003|1398|1523|1524|1600|1620|1638|1826|1954|1981|2043|2048|2185|2243|2335|2475|2736|2803|2889|2896|2909|3398|3479|4035|4036|4058|4067|4131|4311|4602|4803|4831|4851|5071|5139|5274|5468|5584|5597|5649|5754|5789|5803|5991|6091|6092|6453|6457|6663|6857|7097|7436|7976|8648|8650|8654|8724|8997|9043|9472|9693|9699|9839|9863|9896|9897|10038|10097|10154|22871|22954|22999|23013|23028|2…	ADD1|ALK|BMP2|BMPR2|CALR|CDH5|CRK|CUX1|CX3CR1|DAB1|BRINP1|DCT|DSCAM|MEGF8|EIF4G1|EPHA4|EPHB2|PTK2B|FGA|FN1|MTOR|GLI2|GOLGA4|RAPGEF1|GRN|ARHGAP35|ID2|IGF1|LRP1|LRP2|LTK|LYN|MAP1B|MME|MYB|NGF|NME2|NOTCH1|PRKN|PDE3A|SERPINI1|PPARG|PRKCI|MAPK6|RELN|PTK7|PTPRD|PTPRZ1|RFX3|ROBO1|ROBO2|ITSN1|SH3GL3|SOX10|SYT1|TLR2|VLDLR|FZD3|NCOA1|NUMB|PDE5A|SNX3|KALRN|SPAG9|AKAP6|RAPGEF2|RIMS2|ZEB2|MAGI2|FIG4|WASHC5|PA…	-6	Input ID
GO Biological Processes	19	GO:0000226	microtubule cytoskeleton organization	-8.7	1.8	6.5	24155	564	2675	110	4.1	0.38	324|583|585|636|672|675|1003|1213|1263|1767|1769|1778|1859|2009|2648|2801|3064|3796|3837|4131|4133|4134|4139|4140|4591|4605|4627|4659|5108|5116|5311|5314|5563|6101|6249|6491|6651|6760|6904|7013|7175|7272|7514|7840|8480|9475|9648|9662|9738|9793|9857|9897|10142|10274|10297|10464|10540|10733|10769|10806|22995|23122|23224|23332|25981|26160|27124|27185|29072|29127|51143|51199|54462|54839|54986|55036|5…	APC|BBS2|BBS4|BICD1|BRCA1|BRCA2|CDH5|CLTC|PLK3|DNAH5|DNAH8|DYNC1H1|DYRK1A|EML1|KAT2A|GOLGA2|HTT|KIF2A|KPNB1|MAP1B|MAP2|MAP4|MARK1|MARK3|TRIM37|MYBL2|MYH9|PPP1R12A|PCM1|PCNT|PKD2|PKHD1|PRKAA2|RP1|CLIP1|STIL|SON|SS18|TBCD|TERF1|TPR|TTK|XPO1|ALMS1|RAE1|ROCK2|GCC2|CEP135|CCP110|CKAP5|CEP350|WASHC5|AKAP9|STAG1|APC2|PIBF1|DCTN2|PLK4|PLK2|SDCCAG8|CEP152|CLASP2|SYNE2|CLASP1|DNAH1|IFT172|INPP5J|DISC1|SETD…	-5.8	Input ID
GO Biological Processes	19	GO:0007411	axon guidance	-8.6	2.1	6.6	24155	276	2675	65	2.4	0.3	351|659|1600|1826|1944|1948|1954|1969|2043|2044|2045|2046|2047|2048|2051|2253|2549|2674|2675|2736|2909|3908|4035|4756|5015|5649|5727|5800|6091|6092|6259|6585|6654|6710|7436|7976|8609|8633|9211|9252|9260|9369|9378|9637|10154|10818|22854|23077|23768|26999|27020|27255|55740|55816|57453|57549|57556|57643|57688|59277|64221|133418|137970|284217|285220	APP|BMPR2|DAB1|DSCAM|EFNA3|EFNB2|MEGF8|EPHA2|EPHA4|EPHA5|EPHA7|EPHA8|EPHB1|EPHB2|EPHB6|FGF8|GAB1|GFRA1|GFRA2|GLI2|ARHGAP35|LAMA2|LRP1|NEO1|OTX2|RELN|PTCH1|PTPRO|ROBO1|ROBO2|RYK|SLIT1|SOS1|SPTB|VLDLR|FZD3|KLF7|UNC5C|LGI1|RPS6KA5|PDLIM7|NRXN3|NRXN1|FEZ2|PLXNC1|FRS2|NTNG1|MYCBP2|FLRT2|CYFIP2|NPTN|CNTN6|ENAH|DOK5|DSCAML1|IGSF9|SEMA6A|ZSWIM5|ZSWIM6|NTN4|ROBO3|EMB|UNC5D|LAMA1|EPHA6	-5.7	Input ID
GO Biological Processes	19	GO:0007507	heart development	-8.5	1.7	6.4	24155	588	2675	113	4.2	0.39	32|94|162|176|182|287|585|650|659|811|1432|1767|1829|1889|1948|1954|1956|2065|2066|2200|2253|2254|2257|2475|2626|2648|2697|2736|3398|3479|3516|4036|4052|4152|4193|4331|4625|4703|4763|4851|5066|5311|5468|5469|5532|5591|5727|5754|6091|6092|6262|6445|6491|6546|6654|6659|7048|7049|7248|7273|7468|8195|8289|8313|8701|8814|9172|9260|9321|9472|9475|9645|9734|9782|9821|10038|10052|10818|11174|23118|23322|…	ACACB|ACVRL1|AP1B1|ACAN|JAG1|ANK2|BBS4|BMP2|BMPR2|CALR|MAPK14|DNAH5|DSG2|ECE1|EFNB2|MEGF8|EGFR|ERBB3|ERBB4|FBN1|FGF8|FGF9|FGF12|MTOR|GATA4|KAT2A|GJA1|GLI2|ID2|IGF1|RBPJ|LRP2|LTBP1|MBD1|MDM2|MNAT1|MYH7|NEB|NF1|NOTCH1|PAM|PKD2|PPARG|MED1|PPP3CB|PRKDC|PTCH1|PTK7|ROBO1|ROBO2|RYR2|SGCG|STIL|SLC8A1|SOS1|SOX4|TGFBR2|TGFBR3|TSC1|TTN|NSD2|MKKS|ARID1A|AXIN2|DNAH11|CDKL1|MYOM2|PDLIM7|TRIP11|AKAP6|ROCK2|MICA…	-5.7	Input ID
GO Biological Processes	19	GO:0097485	neuron projection guidance	-8.5	2.1	6.6	24155	277	2675	65	2.4	0.3	351|659|1600|1826|1944|1948|1954|1969|2043|2044|2045|2046|2047|2048|2051|2253|2549|2674|2675|2736|2909|3908|4035|4756|5015|5649|5727|5800|6091|6092|6259|6585|6654|6710|7436|7976|8609|8633|9211|9252|9260|9369|9378|9637|10154|10818|22854|23077|23768|26999|27020|27255|55740|55816|57453|57549|57556|57643|57688|59277|64221|133418|137970|284217|285220	APP|BMPR2|DAB1|DSCAM|EFNA3|EFNB2|MEGF8|EPHA2|EPHA4|EPHA5|EPHA7|EPHA8|EPHB1|EPHB2|EPHB6|FGF8|GAB1|GFRA1|GFRA2|GLI2|ARHGAP35|LAMA2|LRP1|NEO1|OTX2|RELN|PTCH1|PTPRO|ROBO1|ROBO2|RYK|SLIT1|SOS1|SPTB|VLDLR|FZD3|KLF7|UNC5C|LGI1|RPS6KA5|PDLIM7|NRXN3|NRXN1|FEZ2|PLXNC1|FRS2|NTNG1|MYCBP2|FLRT2|CYFIP2|NPTN|CNTN6|ENAH|DOK5|DSCAML1|IGSF9|SEMA6A|ZSWIM5|ZSWIM6|NTN4|ROBO3|EMB|UNC5D|LAMA1|EPHA6	-5.7	Input ID
GO Biological Processes	19	GO:0050769	positive regulation of neurogenesis	-8.5	1.8	6.4	24155	474	2675	96	3.6	0.36	238|650|659|1523|1524|1600|1620|1638|1826|1954|1981|2043|2048|2185|2335|2475|2736|2803|2889|2896|2909|3398|4035|4036|4058|4067|4131|4311|4602|4803|4831|4851|5071|5274|5468|5584|5597|5649|5754|5789|5803|6091|6092|6453|6457|6663|6857|7097|7436|7976|8648|8650|8724|8997|9043|9693|9699|9839|9863|9896|9897|10097|10154|22871|22954|22999|23013|23028|23064|23081|23316|23327|23426|23499|23613|25836|26011|2…	ALK|BMP2|BMPR2|CUX1|CX3CR1|DAB1|BRINP1|DCT|DSCAM|MEGF8|EIF4G1|EPHA4|EPHB2|PTK2B|FN1|MTOR|GLI2|GOLGA4|RAPGEF1|GRN|ARHGAP35|ID2|LRP1|LRP2|LTK|LYN|MAP1B|MME|MYB|NGF|NME2|NOTCH1|PRKN|SERPINI1|PPARG|PRKCI|MAPK6|RELN|PTK7|PTPRD|PTPRZ1|ROBO1|ROBO2|ITSN1|SH3GL3|SOX10|SYT1|TLR2|VLDLR|FZD3|NCOA1|NUMB|SNX3|KALRN|SPAG9|RAPGEF2|RIMS2|ZEB2|MAGI2|FIG4|WASHC5|ACTR2|PLXNC1|NLGN1|TRIM32|RIMS1|SPEN|KDM1A|SETX|KDM4C…	-5.7	Input ID
GO Biological Processes	19	GO:0007423	sensory organ development	-8.5	1.8	6.4	24155	548	2675	107	4	0.38	94|102|182|490|585|650|659|1019|1290|1826|1889|1956|1969|2043|2047|2048|2195|2200|2201|2202|2253|2254|2562|2697|2736|2909|3516|4081|4286|4763|4851|4919|5145|5316|5396|5469|5584|5754|6101|6121|6654|7048|7068|7399|7976|8100|8289|8412|8516|8575|8842|9172|9321|9497|9573|9839|9992|10210|10461|10763|10818|11081|22930|23287|23322|23554|23657|25836|25945|27151|50937|51057|51176|51804|53904|54806|54845|54…	ACVRL1|ADAM10|JAG1|ATP2B1|BBS4|BMP2|BMPR2|CDK4|COL5A2|DSCAM|ECE1|EGFR|EPHA2|EPHA4|EPHB1|EPHB2|FAT1|FBN1|FBN2|EFEMP1|FGF8|FGF9|GABRB3|GJA1|GLI2|ARHGAP35|RBPJ|MAB21L1|MITF|NF1|NOTCH1|ROR1|PDE6A|PKNOX1|PRRX1|MED1|PRKCI|PTK7|RP1|RPE65|SOS1|TGFBR2|THRB|USH2A|FZD3|IFT88|ARID1A|BCAR3|ITGA8|PRKRA|PROM1|MYOM2|TRIP11|SLC4A7|GDF3|ZEB2|KCNE2|TOPORS|MERTK|NES|FRS2|KERA|RAB3GAP1|AGTPBP1|RPGRIP1L|TSPAN12|SLC7A1…	-5.7	Input ID
GO Biological Processes	19	GO:0007409	axonogenesis	-8.5	1.8	6.4	24155	468	2675	95	3.6	0.36	288|351|659|1000|1496|1600|1826|1944|1948|1954|1969|2043|2044|2045|2046|2047|2048|2051|2253|2335|2549|2674|2675|2736|2803|2909|3326|3908|4035|4131|4133|4756|4803|4851|5015|5532|5649|5727|5800|5803|6091|6092|6259|6585|6654|6710|7345|7414|7436|7976|8609|8633|8650|9201|9211|9252|9260|9369|9378|9637|9706|9839|10154|10818|10890|22854|22865|23077|23303|23499|23768|26999|27020|27185|27255|51199|55740|55…	ANK3|APP|BMPR2|CDH2|CTNNA2|DAB1|DSCAM|EFNA3|EFNB2|MEGF8|EPHA2|EPHA4|EPHA5|EPHA7|EPHA8|EPHB1|EPHB2|EPHB6|FGF8|FN1|GAB1|GFRA1|GFRA2|GLI2|GOLGA4|ARHGAP35|HSP90AB1|LAMA2|LRP1|MAP1B|MAP2|NEO1|NGF|NOTCH1|OTX2|PPP3CB|RELN|PTCH1|PTPRO|PTPRZ1|ROBO1|ROBO2|RYK|SLIT1|SOS1|SPTB|UCHL1|VCL|VLDLR|FZD3|KLF7|UNC5C|NUMB|DCLK1|LGI1|RPS6KA5|PDLIM7|NRXN3|NRXN1|FEZ2|ULK2|ZEB2|PLXNC1|FRS2|RAB10|NTNG1|SLITRK3|MYCBP2|KIF1…	-5.7	Input ID
GO Biological Processes	19	GO:0030029	actin filament-based process	-8.3	1.6	6.2	24155	760	2675	137	5.1	0.43	118|119|120|287|301|585|776|783|811|825|830|1398|1496|1829|2037|2044|2059|2185|2195|2252|2257|2475|2549|2626|2693|2697|2909|3092|3273|3636|3645|3693|3741|3936|4035|4430|4625|4627|4637|4644|4646|4703|4763|5066|5071|5584|5754|5898|6262|6401|6710|7094|7148|7248|7273|7456|7791|7827|7840|8195|8476|9113|9118|9172|9260|9475|9645|9788|9826|9873|9992|10049|10052|10097|10391|10420|10565|10580|11034|11113|1…	ADD1|ADD2|ADD3|ANK2|ANXA1|BBS4|CACNA1D|CACNB2|CALR|CAPN3|CAPZA2|CRK|CTNNA2|DSG2|EPB41L2|EPHA5|EPS8|PTK2B|FAT1|FGF7|FGF12|MTOR|GAB1|GATA4|GHSR|GJA1|ARHGAP35|HIP1|HRG|INPPL1|INSRR|ITGB5|KCNA5|LCP1|LRP1|MYO1B|MYH7|MYH9|MYL6|MYO5A|MYO6|NEB|NF1|PAM|PRKN|PRKCI|PTK7|RALA|RYR2|SELE|SPTB|TLN1|TNXB|TSC1|TTN|WIPF1|ZYX|NPHS2|ALMS1|MKKS|CDC42BPA|LATS1|INA|MYOM2|PDLIM7|ROCK2|MICAL2|MTSS1|ARHGEF11|FCHSD2|KCNE2|…	-5.5	Input ID
GO Biological Processes	19	GO:0010975	regulation of neuron projection development	-8.3	1.8	6.3	24155	499	2675	99	3.7	0.37	102|238|567|577|659|1000|1398|1496|1523|1600|1826|1948|1954|2043|2045|2048|2185|2335|2475|2803|2889|2896|2909|4035|4058|4067|4131|4133|4139|4193|4649|4803|4831|5071|5274|5396|5584|5597|5649|5754|5789|5793|5800|6091|6092|6259|6453|6857|7248|7337|7436|8724|8997|9693|9699|9706|9839|9863|9896|9897|10097|10154|10769|22871|22999|23028|23043|23064|23077|23189|23303|23316|23327|23426|23499|23613|26052|27…	ADAM10|ALK|B2M|ADGRB3|BMPR2|CDH2|CRK|CTNNA2|CUX1|DAB1|DSCAM|EFNB2|MEGF8|EPHA4|EPHA7|EPHB2|PTK2B|FN1|MTOR|GOLGA4|RAPGEF1|GRN|ARHGAP35|LRP1|LTK|LYN|MAP1B|MAP2|MARK1|MDM2|MYO9A|NGF|NME2|PRKN|SERPINI1|PRRX1|PRKCI|MAPK6|RELN|PTK7|PTPRD|PTPRG|PTPRO|ROBO1|ROBO2|RYK|ITSN1|SYT1|TSC1|UBE3A|VLDLR|SNX3|KALRN|RAPGEF2|RIMS2|ULK2|ZEB2|MAGI2|FIG4|WASHC5|ACTR2|PLXNC1|PLK2|NLGN1|RIMS1|KDM1A|TNIK|SETX|MYCBP2|KANK1|…	-5.5	Input ID
GO Biological Processes	19	GO:0031346	positive regulation of cell projection organization	-8.2	1.9	6.3	24155	383	2675	81	3	0.33	238|324|585|659|1523|1826|1954|2043|2059|2185|2335|2475|2648|2803|2889|2896|2909|3064|3673|4035|4058|4067|4131|4803|4831|5027|5071|5274|5584|5597|5649|5754|5789|5898|6091|6092|6101|6453|6857|7436|8724|8997|9662|9693|9699|9738|9839|9863|9896|9897|10097|10154|22871|22999|23028|23064|23316|23327|23426|23499|23613|26052|27020|27063|27185|50618|51199|54443|55604|55714|55754|57554|57698|79625|79647|801…	ALK|APC|BBS4|BMPR2|CUX1|DSCAM|MEGF8|EPHA4|EPS8|PTK2B|FN1|MTOR|KAT2A|GOLGA4|RAPGEF1|GRN|ARHGAP35|HTT|ITGA2|LRP1|LTK|LYN|MAP1B|NGF|NME2|P2RX7|PRKN|SERPINI1|PRKCI|MAPK6|RELN|PTK7|PTPRD|RALA|ROBO1|ROBO2|RP1|ITSN1|SYT1|VLDLR|SNX3|KALRN|CEP135|RAPGEF2|RIMS2|CCP110|ZEB2|MAGI2|FIG4|WASHC5|ACTR2|PLXNC1|NLGN1|RIMS1|KDM1A|SETX|CUX2|NEDD4L|GRIP1|MACF1|ZMYND8|DNM3|NPTN|ANKRD1|DISC1|ITSN2|NIN|ANLN|CARMIL1|TENM…	-5.4	Input ID
Reactome Gene Sets	6	R-HSA-199991	Membrane Trafficking	-8	1.7	6.1	24155	634	2675	118	4.4	0.4	162|164|273|287|288|338|351|381|636|738|830|1122|1213|1523|1601|1778|1950|1956|2060|2153|2589|2665|2697|2801|2803|2804|2890|3092|3267|3482|3796|4036|4074|4627|4644|4646|5265|5563|5868|5878|5898|6453|6457|6710|6857|6869|7248|8533|8546|8729|8773|8774|9117|9230|9276|9321|9648|9685|9698|9871|9892|9909|9950|10052|10097|10133|10260|10466|10540|10717|10890|11154|11311|22796|22820|22878|22920|22930|23095…	AP1B1|AP1G1|AMPH|ANK2|ANK3|APOB|APP|ARF5|BICD1|VPS51|CAPZA2|CHML|CLTC|CUX1|DAB2|DYNC1H1|EGF|EGFR|EPS15|F5|GALNT1|GDI2|GJA1|GOLGA2|GOLGA4|GOLGB1|GRIA1|HIP1|AGFG1|IGF2R|KIF2A|LRP2|M6PR|MYH9|MYO5A|MYO6|SERPINA1|PRKAA2|RAB5A|RAB5C|RALA|ITSN1|SH3GL3|SPTB|SYT1|TACR1|TSC1|COPS3|AP3B1|GBF1|SNAP23|NAPG|SEC22C|RAB11B|COPB2|TRIP11|GCC2|CLINT1|PUM1|SEC24D|SNAP91|DENND4B|GOLGA5|GJC1|ACTR2|OPTN|DENND4A|COG5|DC…	-5.3	Input ID
GO Biological Processes	19	GO:0061564	axon development	-7.9	1.8	6.1	24155	514	2675	100	3.7	0.37	288|351|659|1000|1495|1496|1600|1826|1944|1948|1954|1969|2043|2044|2045|2046|2047|2048|2051|2253|2335|2549|2674|2675|2736|2803|2896|2909|3326|3371|3908|4035|4131|4133|4685|4756|4803|4851|5015|5532|5649|5727|5800|5803|6091|6092|6259|6585|6654|6710|7345|7414|7436|7976|8609|8633|8650|9201|9211|9252|9260|9369|9378|9637|9706|9839|10154|10818|10890|22854|22865|22954|23077|23303|23499|23768|26999|27020|…	ANK3|APP|BMPR2|CDH2|CTNNA1|CTNNA2|DAB1|DSCAM|EFNA3|EFNB2|MEGF8|EPHA2|EPHA4|EPHA5|EPHA7|EPHA8|EPHB1|EPHB2|EPHB6|FGF8|FN1|GAB1|GFRA1|GFRA2|GLI2|GOLGA4|GRN|ARHGAP35|HSP90AB1|TNC|LAMA2|LRP1|MAP1B|MAP2|NCAM2|NEO1|NGF|NOTCH1|OTX2|PPP3CB|RELN|PTCH1|PTPRO|PTPRZ1|ROBO1|ROBO2|RYK|SLIT1|SOS1|SPTB|UCHL1|VCL|VLDLR|FZD3|KLF7|UNC5C|NUMB|DCLK1|LGI1|RPS6KA5|PDLIM7|NRXN3|NRXN1|FEZ2|ULK2|ZEB2|PLXNC1|FRS2|RAB10|NTNG…	-5.2	Input ID
GO Biological Processes	19	GO:0034329	cell junction assembly	-7.7	2.1	6.3	24155	241	2675	57	2.1	0.28	94|287|324|1000|1003|1004|1005|1006|1008|1010|1495|1969|2185|2318|2335|2697|2889|3273|3673|3791|3909|3918|4035|4649|5584|5800|5908|6904|7094|7248|7368|7414|8502|9475|9693|9971|10052|10207|10391|10420|10580|22998|23122|23136|23332|23499|51057|56288|56940|57493|79834|85302|143162|204851|222256|261734|100506658	ACVRL1|ANK2|APC|CDH2|CDH5|CDH6|CDH7|CDH8|CDH10|CDH12|CTNNA1|EPHA2|PTK2B|FLNC|FN1|GJA1|RAPGEF1|HRG|ITGA2|KDR|LAMA3|LAMC2|LRP1|MYO9A|PRKCI|PTPRO|RAP1B|TBCD|TLN1|TSC1|UGT8|VCL|PKP4|ROCK2|RAPGEF2|NR1H4|GJC1|PATJ|CORO2B|TESK2|SORBS1|LIMCH1|CLASP2|EPB41L3|CLASP1|MACF1|WDPCP|PARD3|DUSP22|HEG1|PEAK1|FBF1|FRMPD2|HIPK1|CDHR3|NPHP4|OCLN	-5	Input ID
Reactome Gene Sets	6	R-HSA-1640170	Cell Cycle	-7.7	1.7	6	24155	643	2675	118	4.4	0.4	545|672|675|701|898|994|996|1019|1031|1060|1063|1763|1778|1859|1871|2801|3161|3326|3796|4067|4176|4193|4331|4605|4659|5108|5116|5426|5500|5516|5525|5579|5683|5706|5708|5713|5888|5981|6241|6249|7013|7014|7153|7158|7175|7443|7468|7486|7514|7840|8317|8318|8467|8480|8548|8900|9025|9656|9662|9688|9735|9738|9793|9861|9972|9985|10133|10142|10274|10388|10540|10592|10733|10806|10926|11083|11097|22995|2312…	ATR|BRCA1|BRCA2|BUB1B|CCNE1|CDC25B|CDC27|CDK4|CDKN2C|CENPC|CENPF|DNA2|DYNC1H1|DYRK1A|E2F3|GOLGA2|HMMR|HSP90AB1|KIF2A|LYN|MCM7|MDM2|MNAT1|MYBL2|PPP1R12A|PCM1|PCNT|POLE|PPP1CB|PPP2CB|PPP2R5A|PRKCB|PSMA2|PSMC6|PSMD2|PSMD7|RAD51|RFC1|RRM2|CLIP1|TERF1|TERF2|TOP2A|TP53BP1|TPR|VRK1|NSD2|WRN|XPO1|ALMS1|CDC7|CDC45|SMARCA5|RAE1|BLZF1|CCNA1|RNF8|MDC1|CEP135|NUP93|KNTC1|CCP110|CKAP5|PSMD6|NUP153|REC8|OPTN|AK…	-5	Input ID
GO Biological Processes	19	GO:0007169	transmembrane receptor protein tyrosine kinase signaling pathway	-7.6	1.6	5.9	24155	722	2675	129	4.8	0.41	238|324|351|650|926|1019|1285|1398|1432|1944|1948|1950|1956|1969|2043|2044|2045|2046|2047|2048|2051|2060|2065|2066|2185|2202|2252|2253|2254|2257|2309|2322|2324|2444|2549|2674|2675|2688|2690|2692|2693|2771|2822|2844|2889|2963|3092|3273|3416|3479|3482|3516|3645|3718|3791|3952|4035|4058|4067|4593|4670|4803|4919|5015|5062|5296|5579|5793|6091|6098|6121|6259|6453|6599|6653|6654|6760|6777|6868|7248|7525…	ALK|APC|APP|BMP2|CD8B|CDK4|COL4A3|CRK|MAPK14|EFNA3|EFNB2|EGF|EGFR|EPHA2|EPHA4|EPHA5|EPHA7|EPHA8|EPHB1|EPHB2|EPHB6|EPS15|ERBB3|ERBB4|PTK2B|EFEMP1|FGF7|FGF8|FGF9|FGF12|FOXO3|FLT3|FLT4|FRK|GAB1|GFRA1|GFRA2|GH1|GHR|GHRHR|GHSR|GNAI2|GPLD1|GPR21|RAPGEF1|GTF2F2|HIP1|HRG|IDE|IGF1|IGF2R|RBPJ|INSRR|JAK3|KDR|LEP|LRP1|LTK|LYN|MUSK|HNRNPM|NGF|ROR1|OTX2|PAK2|PIK3R2|PRKCB|PTPRG|ROBO1|ROS1|RPE65|RYK|ITSN1|SMARCC…	-4.9	Input ID
Reactome Gene Sets	6	R-HSA-5653656	Vesicle-mediated transport	-7.6	1.6	5.9	24155	673	2675	122	4.6	0.4	162|164|273|287|288|338|351|381|636|738|811|830|1122|1213|1523|1601|1778|1950|1956|2060|2153|2589|2665|2697|2801|2803|2804|2890|3092|3267|3482|3796|4035|4036|4074|4627|4644|4646|5265|5563|5868|5878|5898|6453|6457|6710|6857|6869|7248|8533|8546|8685|8729|8773|8774|9117|9230|9276|9321|9648|9685|9698|9871|9892|9909|9950|10052|10097|10133|10260|10466|10540|10717|10890|11154|11311|22796|22820|22878|229…	AP1B1|AP1G1|AMPH|ANK2|ANK3|APOB|APP|ARF5|BICD1|VPS51|CALR|CAPZA2|CHML|CLTC|CUX1|DAB2|DYNC1H1|EGF|EGFR|EPS15|F5|GALNT1|GDI2|GJA1|GOLGA2|GOLGA4|GOLGB1|GRIA1|HIP1|AGFG1|IGF2R|KIF2A|LRP1|LRP2|M6PR|MYH9|MYO5A|MYO6|SERPINA1|PRKAA2|RAB5A|RAB5C|RALA|ITSN1|SH3GL3|SPTB|SYT1|TACR1|TSC1|COPS3|AP3B1|MARCO|GBF1|SNAP23|NAPG|SEC22C|RAB11B|COPB2|TRIP11|GCC2|CLINT1|PUM1|SEC24D|SNAP91|DENND4B|GOLGA5|GJC1|ACTR2|OPTN…	-4.9	Input ID
GO Biological Processes	19	GO:0050808	synapse organization	-7.5	1.8	6	24155	408	2675	83	3.1	0.34	102|119|288|351|577|782|783|1000|1006|1432|1496|1524|1740|1826|1948|1981|2043|2045|2047|2048|2066|2554|2562|2693|3371|3587|4131|4593|4644|5621|5649|5789|5800|6092|6259|6453|6585|6780|7097|7248|7337|7402|8404|8499|8898|8927|8997|9118|9378|9863|10097|10160|10243|22854|22865|22871|22883|22953|23284|23316|23613|23657|23768|26045|26052|27020|27185|27445|51804|53942|54434|54674|57549|57633|58512|80728|…	ADAM10|ADD2|ANK3|APP|ADGRB3|CACNB1|CACNB2|CDH2|CDH8|MAPK14|CTNNA2|CX3CR1|DLG2|DSCAM|EFNB2|EIF4G1|EPHA4|EPHA7|EPHB1|EPHB2|ERBB4|GABRA1|GABRB3|GHSR|TNC|IL10RA|MAP1B|MUSK|MYO5A|PRNP|RELN|PTPRD|PTPRO|ROBO2|RYK|ITSN1|SLIT1|STAU1|TLR2|TSC1|UBE3A|UTRN|SPARCL1|PPFIA2|MTMR2|BSN|KALRN|INA|NRXN1|MAGI2|ACTR2|FARP1|GPHN|NTNG1|SLITRK3|NLGN1|CLSTN1|P2RX2|ADGRL3|CUX2|ZMYND8|SLC7A11|FLRT2|LRRTM2|DNM3|NPTN|DISC1|P…	-4.9	Input ID
GO Biological Processes	19	GO:0032870	cellular response to hormone stimulus	-7.5	1.6	5.9	24155	703	2675	126	4.7	0.41	115|301|324|328|338|440|490|553|583|585|672|811|842|898|1019|1244|1393|1398|1512|1601|1956|2046|2200|2309|2322|2353|2492|2549|2688|2690|2692|2693|2697|2771|2822|2844|2908|3157|3371|3416|3645|3673|3718|3952|3973|4067|4131|4142|4193|4644|4851|4864|5296|5313|5468|5469|5471|5563|5579|5584|5591|5737|5908|6092|6121|6294|6599|6653|6654|6663|6777|7026|7068|7182|7248|7253|7337|8031|8085|8195|8204|8289|864…	ADCY9|ANXA1|APC|APEX1|APOB|ASNS|ATP2B1|AVPR1B|BBS2|BBS4|BRCA1|CALR|CASP9|CCNE1|CDK4|ABCC2|CRHBP|CRK|CTSH|DAB2|EGFR|EPHA8|FBN1|FOXO3|FLT3|FOS|FSHR|GAB1|GH1|GHR|GHRHR|GHSR|GJA1|GNAI2|GPLD1|GPR21|NR3C1|HMGCS1|TNC|IDE|INSRR|ITGA2|JAK3|LEP|LHCGR|LYN|MAP1B|MAS1|MDM2|MYO5A|NOTCH1|NPC1|PIK3R2|PKLR|PPARG|MED1|PPAT|PRKAA2|PRKCB|PRKCI|PRKDC|PTGFR|RAP1B|ROBO2|RPE65|SAFB|SMARCC1|SORL1|SOS1|SOX10|STAT5B|NR2F2|…	-4.9	Input ID
Canonical Pathways	11	M3008	NABA ECM GLYCOPROTEINS	-7.5	2.3	6.2	24155	196	2675	49	1.8	0.26	258|1690|2200|2201|2202|2243|2335|3371|3908|3909|3910|3912|3918|4052|4238|4745|4753|5649|6585|7007|7148|7399|7450|8404|8483|9211|10085|22795|22798|22854|22915|23145|59277|78987|79625|79875|79987|80144|83872|84467|84624|126147|131149|157869|221806|256158|284217|285313|340990	AMBN|COCH|FBN1|FBN2|EFEMP1|FGA|FN1|TNC|LAMA2|LAMA3|LAMA4|LAMB1|LAMC2|LTBP1|MFAP3|NELL1|NELL2|RELN|SLIT1|TECTA|TNXB|USH2A|VWF|SPARCL1|CILP|LGI1|EDIL3|NID2|LAMB4|NTNG1|MMRN1|SSPO|NTN4|CRELD1|NDNF|THSD4|SVEP1|FRAS1|HMCN1|FBN3|FNDC1|NTN5|OTOL1|SBSPON|VWDE|HMCN2|LAMA1|IGSF10|OTOG	-4.9	Input ID
GO Biological Processes	19	GO:0010976	positive regulation of neuron projection development	-7.5	2	6.1	24155	281	2675	63	2.4	0.29	238|659|1523|1826|1954|2043|2185|2335|2475|2803|2889|2896|2909|4035|4058|4067|4131|4803|4831|5071|5274|5584|5597|5649|5754|5789|6091|6092|6453|6857|7436|8724|8997|9693|9699|9839|9863|9896|9897|10097|10154|22871|22999|23028|23064|23316|23327|23426|23499|23613|27020|27063|27185|50618|51199|55714|55754|57554|57698|79625|91752|151835|162427	ALK|BMPR2|CUX1|DSCAM|MEGF8|EPHA4|PTK2B|FN1|MTOR|GOLGA4|RAPGEF1|GRN|ARHGAP35|LRP1|LTK|LYN|MAP1B|NGF|NME2|PRKN|SERPINI1|PRKCI|MAPK6|RELN|PTK7|PTPRD|ROBO1|ROBO2|ITSN1|SYT1|VLDLR|SNX3|KALRN|RAPGEF2|RIMS2|ZEB2|MAGI2|FIG4|WASHC5|ACTR2|PLXNC1|NLGN1|RIMS1|KDM1A|SETX|CUX2|NEDD4L|GRIP1|MACF1|ZMYND8|NPTN|ANKRD1|DISC1|ITSN2|NIN|TENM3|TMEM30A|LRRC7|SHTN1|NDNF|ZNF804A|CPNE9|RETREG3	-4.8	Input ID
GO Biological Processes	19	GO:0098742	cell-cell adhesion via plasma-membrane adhesion molecules	-7.5	2	6.1	24155	275	2675	62	2.3	0.29	650|1000|1003|1004|1005|1006|1008|1010|1432|1600|1825|1826|1829|1830|2195|2196|4155|5099|5101|5789|5793|6091|6092|6401|6403|7048|8404|9378|10686|22854|22865|22871|22883|22920|23284|23705|25945|26011|26285|27020|27032|27255|29930|54510|54798|54825|55714|57453|57549|57575|64072|64221|64881|65217|83872|92211|120114|120425|133418|137970|145581|222256	BMP2|CDH2|CDH5|CDH6|CDH7|CDH8|CDH10|CDH12|MAPK14|DAB1|DSC3|DSCAM|DSG2|DSG3|FAT1|FAT2|MBP|PCDH7|PCDH9|PTPRD|PTPRG|ROBO1|ROBO2|SELE|SELP|TGFBR2|SPARCL1|NRXN1|CLDN16|NTNG1|SLITRK3|NLGN1|CLSTN1|KIFAP3|ADGRL3|CADM1|NECTIN3|TENM4|CLDN17|NPTN|ATP2C1|CNTN6|PCDHB1|PCDH18|DCHS2|CDHR2|TENM3|DSCAML1|IGSF9|PCDH10|CDH23|ROBO3|PCDH20|PCDH15|HMCN1|CDHR1|FAT3|JAML|EMB|UNC5D|LRFN5|CDHR3	-4.8	Input ID
GO Biological Processes	19	GO:0045666	positive regulation of neuron differentiation	-7.4	1.9	6	24155	371	2675	77	2.9	0.32	238|650|659|1523|1600|1620|1826|1954|1981|2043|2185|2335|2475|2736|2803|2889|2896|2909|4035|4058|4067|4131|4803|4831|5071|5274|5584|5597|5649|5754|5789|6091|6092|6453|6457|6857|7436|8648|8724|8997|9043|9693|9699|9839|9863|9896|9897|10097|10154|22871|22954|22999|23028|23064|23081|23316|23327|23426|23499|23613|27020|27063|27185|50618|50937|51199|55714|55754|57554|57698|57795|79625|91752|151835|1624…	ALK|BMP2|BMPR2|CUX1|DAB1|BRINP1|DSCAM|MEGF8|EIF4G1|EPHA4|PTK2B|FN1|MTOR|GLI2|GOLGA4|RAPGEF1|GRN|ARHGAP35|LRP1|LTK|LYN|MAP1B|NGF|NME2|PRKN|SERPINI1|PRKCI|MAPK6|RELN|PTK7|PTPRD|ROBO1|ROBO2|ITSN1|SH3GL3|SYT1|VLDLR|NCOA1|SNX3|KALRN|SPAG9|RAPGEF2|RIMS2|ZEB2|MAGI2|FIG4|WASHC5|ACTR2|PLXNC1|NLGN1|TRIM32|RIMS1|KDM1A|SETX|KDM4C|CUX2|NEDD4L|GRIP1|MACF1|ZMYND8|NPTN|ANKRD1|DISC1|ITSN2|CDON|NIN|TENM3|TMEM30A|L…	-4.8	Input ID
GO Biological Processes	19	GO:0051640	organelle localization	-7.4	1.6	5.8	24155	706	2675	126	4.7	0.41	583|585|636|776|783|1000|1060|1063|1142|1600|1778|2153|2648|2801|2890|3064|3837|4067|4131|4133|4134|4139|4627|4644|5027|5071|5108|5116|5189|5265|5579|5868|5908|6585|6857|7013|7345|7514|7840|8195|8499|8546|8618|8723|8729|8773|8973|9043|9230|9482|9662|9699|9738|9783|9787|9793|9863|9871|9892|9900|10097|10128|10142|10464|10540|10733|10806|10890|11311|22820|22871|22920|22930|22995|22999|23095|23122|23…	BBS2|BBS4|BICD1|CACNA1D|CACNB2|CDH2|CENPC|CENPF|CHRNB3|DAB1|DYNC1H1|F5|KAT2A|GOLGA2|GRIA1|HTT|KPNB1|LYN|MAP1B|MAP2|MAP4|MARK1|MYH9|MYO5A|P2RX7|PRKN|PCM1|PCNT|PEX1|SERPINA1|PRKCB|RAB5A|RAP1B|SLIT1|SYT1|TERF1|UCHL1|XPO1|ALMS1|MKKS|PPFIA2|AP3B1|CADPS|SNX4|GBF1|SNAP23|CHRNA6|SPAG9|RAB11B|STX8|CEP135|RIMS2|CCP110|RIMS3|DLGAP5|CKAP5|MAGI2|SEC24D|SNAP91|SV2A|ACTR2|LRPPRC|AKAP9|PIBF1|DCTN2|PLK4|SDCCAG8|R…	-4.8	Input ID
GO Biological Processes	19	GO:0051056	regulation of small GTPase mediated signal transduction	-7.4	1.9	6	24155	339	2675	72	2.7	0.31	394|1398|2048|2059|2665|2889|2909|3479|4067|4254|4649|4763|4803|4851|5296|5516|5649|5924|6091|6453|6654|8729|8997|9289|9411|9649|9743|9826|9901|9909|10144|10160|10276|10565|10672|23092|23189|23268|26230|29127|50618|50649|50650|50937|51196|51306|54848|55160|55288|55785|55843|57186|57221|57480|57493|57514|57522|57584|64283|80728|83478|84033|84144|84249|90627|93663|121512|202243|253959|345930|347273…	ARHGAP5|CRK|EPHB2|EPS8|GDI2|RAPGEF1|ARHGAP35|IGF1|LYN|KITLG|MYO9A|NF1|NGF|NOTCH1|PIK3R2|PPP2CB|RELN|RASGRF2|ROBO1|ITSN1|SOS1|GBF1|KALRN|ADGRG1|ARHGAP29|RALGPS1|ARHGAP32|ARHGEF11|SRGAP3|DENND4B|FAM13A|FARP1|NET1|ARFGEF1|GNA13|ARHGAP26|KANK1|DNMBP|TIAM2|RACGAP1|ITSN2|ARHGEF4|ARHGEF3|CDON|PLCE1|FAM13B|ARHGEF38|ARHGEF10L|RHOT1|FGD6|ARHGAP15|RALGAPA2|ARFGEF3|PLEKHG1|HEG1|ARHGAP31|SRGAP1|ARHGAP21|ARHGE…	-4.8	Input ID
GO Biological Processes	19	GO:0051052	regulation of DNA metabolic process	-7.4	1.8	5.9	24155	431	2675	86	3.2	0.34	94|143|317|545|659|672|675|1602|1763|1786|1956|2185|2697|2736|3326|3836|4142|4152|4297|4436|5468|5591|5788|5888|5976|6018|6950|7013|7014|7158|7398|7468|7486|8313|8317|8550|8914|9025|9320|9984|10040|10097|10575|10635|10694|10721|10891|10926|22976|23028|23049|23272|23293|23514|24144|26057|26277|26354|27063|27136|29072|51366|51720|51750|54069|54537|54737|54929|55137|55196|55226|56252|56916|63922|639…	ACVRL1|PARP4|APAF1|ATR|BMPR2|BRCA1|BRCA2|DACH1|DNA2|DNMT1|EGFR|PTK2B|GJA1|GLI2|HSP90AB1|KPNA1|MAS1|MBD1|KMT2A|MSH2|PPARG|PRKDC|PTPRC|RAD51|UPF1|RLF|TCP1|TERF1|TERF2|TP53BP1|USP1|NSD2|WRN|AXIN2|CDC7|MAPKAPK5|TIMELESS|RNF8|TRIP12|THOC1|TOM1L1|ACTR2|CCT4|RAD51AP1|CCT8|POLQ|PPARGC1A|DBF4|PAXIP1|KDM1A|SMG1|TASOR|SMG6|SPIDR|TFIP11|ANKRD17|TINF2|GNL3|ANKRD1|MORC1|SETD2|UBR5|UIMC1|RTEL1|MIS18A|SHLD2|MPHO…	-4.8	Input ID
GO Biological Processes	19	GO:0071417	cellular response to organonitrogen compound	-7.3	1.7	5.8	24155	589	2675	109	4.1	0.38	115|324|328|351|490|610|672|773|782|839|1019|1290|1393|1398|1495|1786|1811|1956|2043|2200|2309|2475|2549|2554|2560|2562|2688|2690|2692|2693|2771|2822|2844|2889|3416|3479|3645|3709|3718|3952|3973|4035|4067|4131|4142|4193|4644|5027|5032|5071|5139|5296|5311|5313|5468|5471|5579|5584|5591|5621|5888|5908|6121|6262|6263|6546|6547|6599|6653|6654|6777|7071|7248|7253|7390|7442|8914|9472|9475|9693|9734|9971…	ADCY9|APC|APEX1|APP|ATP2B1|HCN2|BRCA1|CACNA1A|CACNB1|CASP6|CDK4|COL5A2|CRHBP|CRK|CTNNA1|DNMT1|SLC26A3|EGFR|EPHA4|FBN1|FOXO3|MTOR|GAB1|GABRA1|GABRB1|GABRB3|GH1|GHR|GHRHR|GHSR|GNAI2|GPLD1|GPR21|RAPGEF1|IDE|IGF1|INSRR|ITPR2|JAK3|LEP|LHCGR|LRP1|LYN|MAP1B|MAS1|MDM2|MYO5A|P2RX7|P2RY11|PRKN|PDE3A|PIK3R2|PKD2|PKLR|PPARG|PPAT|PRKCB|PRKCI|PRKDC|PRNP|RAD51|RAP1B|RPE65|RYR2|RYR3|SLC8A1|SLC8A3|SMARCC1|SORL1|S…	-4.7	Input ID
GO Biological Processes	19	GO:0048729	tissue morphogenesis	-7.3	1.6	5.8	24155	674	2675	121	4.5	0.4	94|182|317|585|650|659|1213|1293|1303|1512|1601|1690|1948|1950|1954|1956|1969|2043|2045|2252|2253|2475|2626|2648|2650|2697|2736|2909|3371|3516|3673|3909|3936|4036|4153|4193|4300|4625|4638|4649|4851|4919|5311|5420|5469|5683|5706|5708|5713|5727|5754|5898|6091|6092|6259|6262|6491|6654|6659|6663|6868|7048|7049|7248|7273|7414|7976|8195|8289|8516|8914|9172|9645|9788|9839|9861|9863|10082|10672|10818|108…	ACVRL1|JAG1|APAF1|BBS4|BMP2|BMPR2|CLTC|COL6A3|COL12A1|CTSH|DAB2|COCH|EFNB2|EGF|MEGF8|EGFR|EPHA2|EPHA4|EPHA7|FGF7|FGF8|MTOR|GATA4|KAT2A|GCNT1|GJA1|GLI2|ARHGAP35|TNC|RBPJ|ITGA2|LAMA3|LCP1|LRP2|MBL2|MDM2|MLLT3|MYH7|MYLK|MYO9A|NOTCH1|ROR1|PKD2|PODXL|MED1|PSMA2|PSMC6|PSMD2|PSMD7|PTCH1|PTK7|RALA|ROBO1|ROBO2|RYK|RYR2|STIL|SOS1|SOX4|SOX10|ADAM17|TGFBR2|TGFBR3|TSC1|TTN|VCL|FZD3|MKKS|ARID1A|ITGA8|TIMELESS|…	-4.7	Input ID
KEGG Pathway	24	hsa04510	Focal adhesion	-7.3	2.2	6.1	24155	199	2675	49	1.8	0.26	394|1285|1286|1293|1298|1398|1950|1956|2318|2324|2335|2889|2909|3371|3479|3673|3693|3694|3791|3908|3909|3910|3912|3918|4638|4659|5062|5296|5500|5579|5649|5908|6654|7094|7148|7414|7450|7791|8515|8516|9475|22798|55742|80310|131873|256076|284217|340156|399694	ARHGAP5|COL4A3|COL4A4|COL6A3|COL9A2|CRK|EGF|EGFR|FLNC|FLT4|FN1|RAPGEF1|ARHGAP35|TNC|IGF1|ITGA2|ITGB5|ITGB6|KDR|LAMA2|LAMA3|LAMA4|LAMB1|LAMC2|MYLK|PPP1R12A|PAK2|PIK3R2|PPP1CB|PRKCB|RELN|RAP1B|SOS1|TLN1|TNXB|VCL|VWF|ZYX|ITGA10|ITGA8|ROCK2|LAMB4|PARVA|PDGFD|COL6A6|COL6A5|LAMA1|MYLK4|SHC4	-4.7	Input ID
GO Biological Processes	19	GO:0034330	cell junction organization	-7.3	2	6	24155	291	2675	64	2.4	0.3	94|118|287|324|1000|1003|1004|1005|1006|1008|1010|1495|1829|1969|2185|2318|2335|2697|2889|3273|3673|3791|3801|3909|3918|4035|4649|5584|5800|5908|6904|7094|7248|7368|7414|8502|8650|9475|9693|9971|10052|10207|10391|10420|10580|22998|23122|23136|23332|23499|23705|25945|51057|56288|56940|57493|79834|85302|129446|143162|204851|222256|261734|100506658	ACVRL1|ADD1|ANK2|APC|CDH2|CDH5|CDH6|CDH7|CDH8|CDH10|CDH12|CTNNA1|DSG2|EPHA2|PTK2B|FLNC|FN1|GJA1|RAPGEF1|HRG|ITGA2|KDR|KIFC3|LAMA3|LAMC2|LRP1|MYO9A|PRKCI|PTPRO|RAP1B|TBCD|TLN1|TSC1|UGT8|VCL|PKP4|NUMB|ROCK2|RAPGEF2|NR1H4|GJC1|PATJ|CORO2B|TESK2|SORBS1|LIMCH1|CLASP2|EPB41L3|CLASP1|MACF1|CADM1|NECTIN3|WDPCP|PARD3|DUSP22|HEG1|PEAK1|FBF1|XIRP2|FRMPD2|HIPK1|CDHR3|NPHP4|OCLN	-4.7	Input ID
GO Biological Processes	19	GO:0061351	neural precursor cell proliferation	-7.2	2.4	6.2	24155	148	2675	40	1.5	0.23	1000|1495|1524|1638|1950|2009|2047|2253|2309|2771|2889|3398|3736|4036|4067|4763|4851|5108|5803|6259|6660|6663|7976|8650|9289|9833|9839|10763|10818|10890|23028|27185|29127|50937|51176|58158|84678|85440|259266|407738	CDH2|CTNNA1|CX3CR1|DCT|EGF|EML1|EPHB1|FGF8|FOXO3|GNAI2|RAPGEF1|ID2|KCNA1|LRP2|LYN|NF1|NOTCH1|PCM1|PTPRZ1|RYK|SOX5|SOX10|FZD3|NUMB|ADGRG1|MELK|ZEB2|NES|FRS2|RAB10|KDM1A|DISC1|RACGAP1|CDON|LEF1|NEUROD4|KDM2B|DOCK7|ASPM|TAFA1	-4.7	Input ID
GO Biological Processes	19	GO:0016569	covalent chromatin modification	-7.1	1.7	5.8	24155	477	2675	92	3.4	0.35	672|675|1786|2005|2122|2648|2959|3141|4152|4297|4591|4602|4842|5563|5579|5926|5929|6018|6421|6871|6885|7443|7468|7799|8085|8314|8648|8888|9025|9252|9320|9682|9734|9960|9971|10270|10891|11107|11177|22976|23028|23081|23168|23272|23304|23309|23522|25836|25862|26036|26038|26097|27097|29072|51111|51176|51322|51366|51720|51742|51773|54531|54737|54790|54904|55196|55274|55677|55689|55818|55870|55904|5691…	BRCA1|BRCA2|DNMT1|ELK4|MECOM|KAT2A|GTF2B|HLCS|MBD1|KMT2A|TRIM37|MYB|NOS1|PRKAA2|PRKCB|ARID4A|RBBP5|RLF|SFPQ|TADA2A|MAP3K7|VRK1|NSD2|PRDM2|KMT2D|BAP1|NCOA1|MCM3AP|RNF8|RPS6KA5|TRIP12|KDM4A|HDAC9|USP3|NR1H4|AKAP8|PPARGC1A|PRDM5|BAZ1A|PAXIP1|KDM1A|KDM4C|RTF1|TASOR|UBR2|SIN3B|KAT6B|NIPBL|USP49|ZNF451|CHD5|CHTOP|TAF5L|SETD2|KMT5B|LEF1|WAC|UBR5|UIMC1|ARID4B|RSF1|MIER2|MPHOSPH8|TET2|NSD3|RESF1|PHF10|IWS…	-4.6	Input ID
GO Biological Processes	19	GO:0048639	positive regulation of developmental growth	-7.1	2.3	6	24155	184	2675	46	1.7	0.25	32|583|585|659|825|1432|1826|1954|2066|2253|2254|2335|2475|2688|2690|2692|2693|2803|2844|3479|3516|3952|4035|4131|4803|4851|5071|5591|6857|7048|7049|8195|9472|9699|10038|22999|23236|23327|23414|23499|25836|27185|27302|50618|57698|151835	ACACB|BBS2|BBS4|BMPR2|CAPN3|MAPK14|DSCAM|MEGF8|ERBB4|FGF8|FGF9|FN1|MTOR|GH1|GHR|GHRHR|GHSR|GOLGA4|GPR21|IGF1|RBPJ|LEP|LRP1|MAP1B|NGF|NOTCH1|PRKN|PRKDC|SYT1|TGFBR2|TGFBR3|MKKS|AKAP6|RIMS2|PARP2|RIMS1|PLCB1|NEDD4L|ZFPM2|MACF1|NIPBL|DISC1|BMP10|ITSN2|SHTN1|CPNE9	-4.5	Input ID
GO Biological Processes	19	GO:0051236	establishment of RNA localization	-7.1	2.2	6	24155	196	2675	48	1.8	0.26	545|3267|5976|6311|6421|6741|7013|7014|7048|7175|7248|7514|8106|8480|8888|9444|9688|9793|9877|9972|9984|10128|11097|11260|22794|23049|23180|23279|23293|25909|26019|26097|29072|29074|51092|54847|55339|55677|55706|55781|56943|57122|64901|65083|79902|81608|84321|348995	ATR|AGFG1|UPF1|ATXN2|SFPQ|SSB|TERF1|TERF2|TGFBR2|TPR|TSC1|XPO1|PABPN1|RAE1|MCM3AP|QKI|NUP93|CKAP5|ZC3H11A|NUP153|THOC1|LRPPRC|NUP42|XPOT|CASC3|SMG1|RFTN1|NUP160|SMG6|AHCTF1|UPF2|CHTOP|SETD2|MRPL18|SIDT2|SIDT1|WDR33|IWS1|NDC1|RIOK2|ENY2|NUP107|RANBP17|NOL6|NUP85|FIP1L1|THOC3|NUP43	-4.5	Input ID
GO Biological Processes	19	GO:0048589	developmental growth	-7	1.6	5.6	24155	674	2675	120	4.5	0.4	32|118|301|309|351|583|585|607|659|675|825|1019|1293|1303|1432|1588|1690|1826|1954|2045|2066|2252|2253|2254|2309|2335|2475|2620|2626|2648|2688|2690|2692|2693|2697|2736|2803|2844|3326|3371|3479|3516|3952|4035|4131|4133|4153|4593|4803|4815|4851|5071|5469|5532|5591|5727|5754|5806|6259|6491|6506|6585|6654|6663|6668|6777|6857|7048|7049|7093|7337|7414|7507|8085|8195|8879|9113|9201|9472|9699|9706|9839|9…	ACACB|ADD1|ANXA1|ANXA6|APP|BBS2|BBS4|BCL9|BMPR2|BRCA2|CAPN3|CDK4|COL6A3|COL12A1|MAPK14|CYP19A1|COCH|DSCAM|MEGF8|EPHA7|ERBB4|FGF7|FGF8|FGF9|FOXO3|FN1|MTOR|GAS2|GATA4|KAT2A|GH1|GHR|GHRHR|GHSR|GJA1|GLI2|GOLGA4|GPR21|HSP90AB1|TNC|IGF1|RBPJ|LEP|LRP1|MAP1B|MAP2|MBL2|MUSK|NGF|NINJ2|NOTCH1|PRKN|MED1|PPP3CB|PRKDC|PTCH1|PTK7|PTX3|RYK|STIL|SLC1A2|SLIT1|SOS1|SOX10|SP2|STAT5B|SYT1|TGFBR2|TGFBR3|TLL2|UBE3A|VCL…	-4.5	Input ID
GO Biological Processes	19	GO:0010564	regulation of cell cycle process	-7	1.6	5.6	24155	789	2675	136	5.1	0.42	301|317|324|328|351|585|672|675|701|811|898|994|996|1019|1031|1063|1112|1213|1263|1602|1778|1950|1956|1981|2124|2253|2648|3161|3326|3398|3479|3741|4193|4288|4591|4779|4850|5017|5108|5116|5139|5311|5314|5469|5591|5683|5706|5708|5713|5888|6241|6421|6491|6659|6840|6868|7013|7014|7175|7272|7514|7840|8313|8317|8318|8480|8502|8621|8883|9475|9662|9727|9735|9738|9787|9793|9861|10040|10142|10274|10457|105…	ANXA1|APAF1|APC|APEX1|APP|BBS4|BRCA1|BRCA2|BUB1B|CALR|CCNE1|CDC25B|CDC27|CDK4|CDKN2C|CENPF|FOXN3|CLTC|PLK3|DACH1|DYNC1H1|EGF|EGFR|EIF4G1|EVI2B|FGF8|KAT2A|HMMR|HSP90AB1|ID2|IGF1|KCNA5|MDM2|MKI67|TRIM37|NFE2L1|CNOT4|OVOL1|PCM1|PCNT|PDE3A|PKD2|PKHD1|MED1|PRKDC|PSMA2|PSMC6|PSMD2|PSMD7|RAD51|RRM2|SFPQ|STIL|SOX4|SVIL|ADAM17|TERF1|TERF2|TPR|TTK|XPO1|ALMS1|AXIN2|CDC7|CDC45|RAE1|PKP4|CDK13|NAE1|ROCK2|CEP1…	-4.5	Input ID
GO Biological Processes	19	GO:1905114	cell surface receptor signaling pathway involved in cell-cell signaling	-7	1.6	5.7	24155	625	2675	113	4.2	0.39	324|351|607|650|898|1000|1142|1213|1432|1452|1601|1950|1956|2185|2253|2254|2262|2309|2562|2736|2869|2889|3516|4035|4139|4163|4286|4300|4851|4919|5027|5071|5145|5311|5494|5532|5563|5649|5683|5706|5708|5713|5754|5800|5868|6259|6262|6659|6663|6885|7097|7442|7976|8313|8434|8724|8898|8973|9113|9209|9378|9699|9736|9839|9861|9863|10082|10297|10461|22871|22881|22930|22953|22999|23043|23112|23168|23189|23…	APC|APP|BCL9|BMP2|CCNE1|CDH2|CHRNB3|CLTC|MAPK14|CSNK1A1|DAB2|EGF|EGFR|PTK2B|FGF8|FGF9|GPC5|FOXO3|GABRB3|GLI2|GRK5|RAPGEF1|RBPJ|LRP1|MARK1|MCC|MITF|MLLT3|NOTCH1|ROR1|P2RX7|PRKN|PDE6A|PKD2|PPM1A|PPP3CB|PRKAA2|RELN|PSMA2|PSMC6|PSMD2|PSMD7|PTK7|PTPRO|RAB5A|RYK|RYR2|SOX4|SOX10|MAP3K7|TLR2|TRPV1|FZD3|AXIN2|RECK|SNX3|MTMR2|CHRNA6|LATS1|LRRFIP2|NRXN1|RIMS2|USP34|ZEB2|PSMD6|MAGI2|GPC6|APC2|MERTK|NLGN1|ANK…	-4.5	Input ID
GO Biological Processes	19	GO:0045927	positive regulation of growth	-7	2	5.9	24155	270	2675	60	2.2	0.29	32|102|583|585|659|825|1432|1826|1954|1956|1981|1982|2066|2185|2253|2254|2335|2475|2688|2690|2692|2693|2803|2844|3479|3516|3952|4035|4131|4803|4851|5071|5591|6832|6857|6868|7048|7049|8195|9211|9472|9699|10038|22954|22999|23180|23236|23327|23414|23499|25836|27185|27302|29842|50618|51176|51193|57698|84678|151835	ACACB|ADAM10|BBS2|BBS4|BMPR2|CAPN3|MAPK14|DSCAM|MEGF8|EGFR|EIF4G1|EIF4G2|ERBB4|PTK2B|FGF8|FGF9|FN1|MTOR|GH1|GHR|GHRHR|GHSR|GOLGA4|GPR21|IGF1|RBPJ|LEP|LRP1|MAP1B|NGF|NOTCH1|PRKN|PRKDC|SUPV3L1|SYT1|ADAM17|TGFBR2|TGFBR3|MKKS|LGI1|AKAP6|RIMS2|PARP2|TRIM32|RIMS1|RFTN1|PLCB1|NEDD4L|ZFPM2|MACF1|NIPBL|DISC1|BMP10|TFCP2L1|ITSN2|LEF1|ZNF639|SHTN1|KDM2B|CPNE9	-4.5	Input ID
GO Biological Processes	19	GO:0071407	cellular response to organic cyclic compound	-7	1.7	5.7	24155	542	2675	101	3.8	0.37	301|328|351|490|610|650|672|811|839|842|898|1019|1244|1393|1495|1601|1811|1956|2309|2322|2554|2560|2562|2692|2736|2822|2889|2908|3157|3326|3371|3673|3709|4193|4779|4864|5027|5032|5062|5071|5139|5311|5313|5468|5469|5727|5888|5908|6262|6263|6294|6546|6547|6663|7026|7068|7098|7182|7337|7442|8031|8085|8204|8289|8480|8648|8780|8886|9113|9472|9475|9693|9971|9975|10021|10097|10142|10518|10521|10891|2301…	ANXA1|APEX1|APP|ATP2B1|HCN2|BMP2|BRCA1|CALR|CASP6|CASP9|CCNE1|CDK4|ABCC2|CRHBP|CTNNA1|DAB2|SLC26A3|EGFR|FOXO3|FLT3|GABRA1|GABRB1|GABRB3|GHRHR|GLI2|GPLD1|RAPGEF1|NR3C1|HMGCS1|HSP90AB1|TNC|ITGA2|ITPR2|MDM2|NFE2L1|NPC1|P2RX7|P2RY11|PAK2|PRKN|PDE3A|PKD2|PKLR|PPARG|MED1|PTCH1|RAD51|RAP1B|RYR2|RYR3|SAFB|SLC8A1|SLC8A3|SOX10|NR2F2|THRB|TLR3|NR2C2|UBE3A|TRPV1|NCOA4|KMT2D|NRIP1|ARID1A|RAE1|NCOA1|RIOK3|DDX1…	-4.5	Input ID
KEGG Pathway	24	hsa04512	ECM-receptor interaction	-7	3	6.3	24155	82	2675	27	1	0.19	1285|1286|1293|1298|2335|2814|3161|3339|3371|3673|3693|3694|3908|3909|3910|3912|3918|5649|7148|7450|8515|8516|9900|22798|131873|256076|284217	COL4A3|COL4A4|COL6A3|COL9A2|FN1|GP5|HMMR|HSPG2|TNC|ITGA2|ITGB5|ITGB6|LAMA2|LAMA3|LAMA4|LAMB1|LAMC2|RELN|TNXB|VWF|ITGA10|ITGA8|SV2A|LAMB4|COL6A6|COL6A5|LAMA1	-4.5	Input ID
GO Biological Processes	19	GO:0043414	macromolecule methylation	-7	1.9	5.8	24155	309	2675	66	2.5	0.3	635|672|694|1786|1787|2122|2353|4152|4234|4297|4602|4839|5926|5929|6018|6894|7468|7799|8085|8493|9971|10785|11107|22976|23028|23081|23168|26038|26097|27136|29072|51106|51111|51451|51531|51742|54069|54737|54790|54815|54888|54904|55621|55677|55783|55818|55870|55904|57721|58508|64754|79091|79823|79828|80312|80745|84332|84444|90826|94104|96764|122402|149281|196074|196483|254013	BHMT|BRCA1|BTG1|DNMT1|TRDMT1|MECOM|FOS|MBD1|METTL1|KMT2A|MYB|NOP2|ARID4A|RBBP5|RLF|TARBP1|NSD2|PRDM2|KMT2D|PPM1D|NR1H4|WDR4|PRDM5|PAXIP1|KDM1A|KDM4C|RTF1|CHD5|CHTOP|MORC1|SETD2|TFB1M|KMT5B|LCMT1|TRMO|ARID4B|MIS18A|MPHOSPH8|TET2|GATAD2A|NSUN2|NSD3|TRMT1|IWS1|CMTR2|KDM3A|ASH1L|KMT2E|METTL14|KMT2C|SMYD3|METTL22|CAMKMT|METTL8|TET1|THUMPD2|DYDC2|DOT1L|PRMT9|PAXBP1|TGS1|TDRD9|METTL11B|METTL15|EEF2KMT|E…	-4.5	Input ID
GO Biological Processes	19	GO:0003006	developmental process involved in reproduction	-6.9	1.6	5.6	24155	677	2675	120	4.5	0.4	91|301|583|585|659|675|994|1432|1495|1588|1602|1811|1956|2175|2185|2186|2253|2254|2309|2475|2492|2620|2626|2693|2697|2736|3157|3267|3326|3371|3479|3516|3645|3952|3973|4036|4142|4254|4311|4436|4678|4851|5139|5311|5468|5469|5591|5727|5806|5926|6092|6194|6599|6875|7026|7098|7337|8031|8085|8195|8204|8289|8648|8654|8728|8879|9025|9271|9289|9444|9897|9985|10049|10388|10461|10733|10818|23198|23414|25836…	ACVR1B|ANXA1|BBS2|BBS4|BMPR2|BRCA2|CDC25B|MAPK14|CTNNA1|CYP19A1|DACH1|SLC26A3|EGFR|FANCA|PTK2B|BPTF|FGF8|FGF9|FOXO3|MTOR|FSHR|GAS2|GATA4|GHSR|GJA1|GLI2|HMGCS1|AGFG1|HSP90AB1|TNC|IGF1|RBPJ|INSRR|LEP|LHCGR|LRP2|MAS1|KITLG|MME|MSH2|NASP|NOTCH1|PDE3A|PKD2|PPARG|MED1|PRKDC|PTCH1|PTX3|ARID4A|ROBO2|RPS6|SMARCC1|TAF4B|NR2F2|TLR3|UBE3A|NCOA4|KMT2D|MKKS|NRIP1|ARID1A|NCOA1|PDE5A|ADAM19|SGPL1|RNF8|PIWIL1|ADG…	-4.5	Input ID
GO Biological Processes	19	GO:0021537	telencephalon development	-6.9	2	5.8	24155	253	2675	57	2.1	0.28	238|471|583|585|650|1000|1398|1600|1767|1956|2044|2048|2066|2253|2648|3398|3736|3912|4035|4142|4763|5649|5992|6091|6092|6259|6506|6546|6547|6585|7248|8195|8648|8650|8891|9289|9839|23028|23035|23224|23236|23287|23322|23657|26047|27185|50937|51176|51199|57688|63974|79048|84678|93986|114327|167153|259266	ALK|ATIC|BBS2|BBS4|BMP2|CDH2|CRK|DAB1|DNAH5|EGFR|EPHA5|EPHB2|ERBB4|FGF8|KAT2A|ID2|KCNA1|LAMB1|LRP1|MAS1|NF1|RELN|RFX4|ROBO1|ROBO2|RYK|SLC1A2|SLC8A1|SLC8A3|SLIT1|TSC1|MKKS|NCOA1|NUMB|EIF2B3|ADGRG1|ZEB2|KDM1A|PHLPP2|SYNE2|PLCB1|AGTPBP1|RPGRIP1L|SLC7A11|CNTNAP2|DISC1|CDON|LEF1|NIN|ZSWIM6|NEUROD6|SECISBP2|KDM2B|FOXP2|EFHC1|TENT2|ASPM	-4.4	Input ID
GO Biological Processes	19	GO:0015931	nucleobase-containing compound transport	-6.9	2.1	5.8	24155	241	2675	55	2.1	0.27	2697|3267|5027|5976|6311|6421|6741|7014|7048|7175|7248|7514|8106|8480|8888|9153|9444|9688|9793|9877|9972|9984|10128|11097|11260|22794|23049|23180|23279|23293|23443|25909|26019|26097|29072|29074|51092|54847|55032|55339|55677|55706|55781|56943|57122|57724|64078|64901|65083|79902|81608|84321|85320|113829|348995	GJA1|AGFG1|P2RX7|UPF1|ATXN2|SFPQ|SSB|TERF2|TGFBR2|TPR|TSC1|XPO1|PABPN1|RAE1|MCM3AP|SLC28A2|QKI|NUP93|CKAP5|ZC3H11A|NUP153|THOC1|LRPPRC|NUP42|XPOT|CASC3|SMG1|RFTN1|NUP160|SMG6|SLC35A3|AHCTF1|UPF2|CHTOP|SETD2|MRPL18|SIDT2|SIDT1|SLC35A5|WDR33|IWS1|NDC1|RIOK2|ENY2|NUP107|EPG5|SLC28A3|RANBP17|NOL6|NUP85|FIP1L1|THOC3|ABCC11|SLC35A4|NUP43	-4.4	Input ID
GO Biological Processes	19	GO:0016570	histone modification	-6.8	1.7	5.6	24155	457	2675	88	3.3	0.34	672|675|1786|2005|2122|2648|2959|3141|4297|4591|4602|4842|5563|5579|5926|5929|6018|6421|6871|6885|7443|7468|7799|8085|8314|8648|8888|9025|9252|9320|9682|9734|9960|9971|10270|10891|11107|11177|22976|23028|23081|23168|23304|23309|23522|25836|25862|26036|26038|26097|27097|29072|51111|51176|51322|51366|51720|51742|51773|54531|54790|54904|55274|55677|55689|55818|55870|55904|56916|56943|57634|58508|647…	BRCA1|BRCA2|DNMT1|ELK4|MECOM|KAT2A|GTF2B|HLCS|KMT2A|TRIM37|MYB|NOS1|PRKAA2|PRKCB|ARID4A|RBBP5|RLF|SFPQ|TADA2A|MAP3K7|VRK1|NSD2|PRDM2|KMT2D|BAP1|NCOA1|MCM3AP|RNF8|RPS6KA5|TRIP12|KDM4A|HDAC9|USP3|NR1H4|AKAP8|PPARGC1A|PRDM5|BAZ1A|PAXIP1|KDM1A|KDM4C|RTF1|UBR2|SIN3B|KAT6B|NIPBL|USP49|ZNF451|CHD5|CHTOP|TAF5L|SETD2|KMT5B|LEF1|WAC|UBR5|UIMC1|ARID4B|RSF1|MIER2|TET2|NSD3|PHF10|IWS1|YEATS2|KDM3A|ASH1L|KMT2E…	-4.4	Input ID
GO Biological Processes	19	GO:1901699	cellular response to nitrogen compound	-6.8	1.6	5.5	24155	652	2675	116	4.3	0.39	115|324|328|351|490|610|672|773|782|839|1019|1290|1393|1398|1495|1786|1811|1956|2043|2200|2309|2475|2549|2554|2560|2562|2688|2690|2692|2693|2771|2822|2844|2889|3416|3479|3645|3709|3718|3952|3973|4035|4067|4131|4142|4193|4644|5027|5032|5071|5139|5296|5311|5313|5468|5471|5579|5584|5591|5621|5888|5908|6121|6262|6263|6546|6547|6599|6653|6654|6777|7071|7098|7248|7253|7390|7442|8780|8914|9472|9475|9693…	ADCY9|APC|APEX1|APP|ATP2B1|HCN2|BRCA1|CACNA1A|CACNB1|CASP6|CDK4|COL5A2|CRHBP|CRK|CTNNA1|DNMT1|SLC26A3|EGFR|EPHA4|FBN1|FOXO3|MTOR|GAB1|GABRA1|GABRB1|GABRB3|GH1|GHR|GHRHR|GHSR|GNAI2|GPLD1|GPR21|RAPGEF1|IDE|IGF1|INSRR|ITPR2|JAK3|LEP|LHCGR|LRP1|LYN|MAP1B|MAS1|MDM2|MYO5A|P2RX7|P2RY11|PRKN|PDE3A|PIK3R2|PKD2|PKLR|PPARG|PPAT|PRKCB|PRKCI|PRKDC|PRNP|RAD51|RAP1B|RPE65|RYR2|RYR3|SLC8A1|SLC8A3|SMARCC1|SORL1|S…	-4.4	Input ID
Reactome Gene Sets	6	R-HSA-5617833	Cilium Assembly	-6.7	2.2	5.8	24155	201	2675	48	1.8	0.26	583|585|1778|5108|5116|5311|6950|7840|8100|8195|8729|9321|9662|9727|9738|9793|10142|10540|10575|10694|10733|10806|22920|22995|23322|23332|26160|27031|27241|50807|54806|54903|55125|55755|55764|57545|57728|79598|79659|79867|80184|83658|85302|112714|117177|166379|261734|347240	BBS2|BBS4|DYNC1H1|PCM1|PCNT|PKD2|TCP1|ALMS1|IFT88|MKKS|GBF1|TRIP11|CEP135|RAB11FIP3|CCP110|CKAP5|AKAP9|DCTN2|CCT4|CCT8|PLK4|SDCCAG8|KIFAP3|CEP152|RPGRIP1L|CLASP1|IFT172|NPHP3|BBS9|ASAP1|AHI1|MKS1|CEP192|CDK5RAP2|IFT122|CC2D2A|WDR19|CEP97|DYNC2H1|TCTN2|CEP290|DYNLRB1|FBF1|TUBA3E|RAB3IP|BBS12|NPHP4|KIF24	-4.3	Input ID
GO Biological Processes	19	GO:0048193	Golgi vesicle transport	-6.6	1.8	5.6	24155	374	2675	75	2.8	0.32	164|287|288|312|373|381|583|738|830|1523|1778|2060|2153|2181|2801|2802|2803|2804|2890|3064|3796|4430|4644|5265|5584|6653|6710|8548|8729|8773|8774|9117|9276|9648|9871|9950|9980|10133|10466|10540|10890|22796|22820|22878|22920|23033|23041|23230|23233|23259|23316|23499|23760|26958|27314|29127|50999|51128|51143|51290|51542|51594|54832|55297|55435|55614|57511|60561|60684|64225|65258|83548|84643|375056|…	AP1G1|ANK2|ANK3|ANXA13|TRIM23|ARF5|BBS2|VPS51|CAPZA2|CUX1|DYNC1H1|EPS15|F5|ACSL3|GOLGA2|GOLGA3|GOLGA4|GOLGB1|GRIA1|HTT|KIF2A|MYO1B|MYO5A|SERPINA1|PRKCI|SORL1|SPTB|BLZF1|GBF1|SNAP23|NAPG|SEC22C|COPB2|GCC2|SEC24D|GOLGA5|DOP1B|OPTN|COG5|DCTN2|RAB10|COG2|COPG1|TRAPPC8|KIFAP3|DOP1A|MON2|VPS13A|EXOC6B|DDHD2|CUX2|MACF1|PITPNB|COPG2|RAB30|RACGAP1|TMED5|SAR1B|DYNC1LI1|ERGIC2|VPS54|NBAS|VPS13C|CCDC91|AP1AR…	-4.2	Input ID
Reactome Gene Sets	6	R-HSA-1852241	Organelle biogenesis and maintenance	-6.6	1.9	5.6	24155	296	2675	63	2.4	0.29	498|583|585|1432|1778|5108|5116|5311|5469|5563|6950|7840|7978|8100|8195|8648|8729|9321|9662|9727|9738|9793|10142|10499|10540|10575|10694|10733|10806|10891|10989|22920|22995|23082|23322|23332|26160|27031|27241|50807|51106|54806|54903|55125|55755|55764|57545|57728|64784|79598|79659|79867|80184|80205|83658|85302|96764|112714|117177|133522|166379|261734|347240	ATP5F1A|BBS2|BBS4|MAPK14|DYNC1H1|PCM1|PCNT|PKD2|MED1|PRKAA2|TCP1|ALMS1|MTERF1|IFT88|MKKS|NCOA1|GBF1|TRIP11|CEP135|RAB11FIP3|CCP110|CKAP5|AKAP9|NCOA2|DCTN2|CCT4|CCT8|PLK4|SDCCAG8|PPARGC1A|IMMT|KIFAP3|CEP152|PPRC1|RPGRIP1L|CLASP1|IFT172|NPHP3|BBS9|ASAP1|TFB1M|AHI1|MKS1|CEP192|CDK5RAP2|IFT122|CC2D2A|WDR19|CRTC3|CEP97|DYNC2H1|TCTN2|CEP290|CHD9|DYNLRB1|FBF1|TGS1|TUBA3E|RAB3IP|PPARGC1B|BBS12|NPHP4|KIF24	-4.2	Input ID
GO Biological Processes	19	GO:0050658	RNA transport	-6.4	2.2	5.7	24155	193	2675	46	1.7	0.25	3267|5976|6311|6421|6741|7014|7048|7175|7248|7514|8106|8480|8888|9444|9688|9793|9877|9972|9984|10128|11097|11260|22794|23049|23180|23279|23293|25909|26019|26097|29072|29074|51092|54847|55339|55677|55706|55781|56943|57122|64901|65083|79902|81608|84321|348995	AGFG1|UPF1|ATXN2|SFPQ|SSB|TERF2|TGFBR2|TPR|TSC1|XPO1|PABPN1|RAE1|MCM3AP|QKI|NUP93|CKAP5|ZC3H11A|NUP153|THOC1|LRPPRC|NUP42|XPOT|CASC3|SMG1|RFTN1|NUP160|SMG6|AHCTF1|UPF2|CHTOP|SETD2|MRPL18|SIDT2|SIDT1|WDR33|IWS1|NDC1|RIOK2|ENY2|NUP107|RANBP17|NOL6|NUP85|FIP1L1|THOC3|NUP43	-4	Input ID
GO Biological Processes	19	GO:0050657	nucleic acid transport	-6.4	2.2	5.7	24155	193	2675	46	1.7	0.25	3267|5976|6311|6421|6741|7014|7048|7175|7248|7514|8106|8480|8888|9444|9688|9793|9877|9972|9984|10128|11097|11260|22794|23049|23180|23279|23293|25909|26019|26097|29072|29074|51092|54847|55339|55677|55706|55781|56943|57122|64901|65083|79902|81608|84321|348995	AGFG1|UPF1|ATXN2|SFPQ|SSB|TERF2|TGFBR2|TPR|TSC1|XPO1|PABPN1|RAE1|MCM3AP|QKI|NUP93|CKAP5|ZC3H11A|NUP153|THOC1|LRPPRC|NUP42|XPOT|CASC3|SMG1|RFTN1|NUP160|SMG6|AHCTF1|UPF2|CHTOP|SETD2|MRPL18|SIDT2|SIDT1|WDR33|IWS1|NDC1|RIOK2|ENY2|NUP107|RANBP17|NOL6|NUP85|FIP1L1|THOC3|NUP43	-4	Input ID
GO Biological Processes	19	GO:0006403	RNA localization	-6.4	2	5.6	24155	231	2675	52	1.9	0.27	545|636|3267|5976|6311|6421|6741|6950|7013|7014|7048|7175|7248|7514|8106|8480|8888|9444|9688|9793|9877|9972|9984|10128|10575|10694|11097|11260|22794|23049|23180|23279|23293|25909|26019|26097|29072|29074|51092|54847|55339|55677|55706|55781|56943|57122|64901|65083|79902|81608|84321|348995	ATR|BICD1|AGFG1|UPF1|ATXN2|SFPQ|SSB|TCP1|TERF1|TERF2|TGFBR2|TPR|TSC1|XPO1|PABPN1|RAE1|MCM3AP|QKI|NUP93|CKAP5|ZC3H11A|NUP153|THOC1|LRPPRC|CCT4|CCT8|NUP42|XPOT|CASC3|SMG1|RFTN1|NUP160|SMG6|AHCTF1|UPF2|CHTOP|SETD2|MRPL18|SIDT2|SIDT1|WDR33|IWS1|NDC1|RIOK2|ENY2|NUP107|RANBP17|NOL6|NUP85|FIP1L1|THOC3|NUP43	-3.9	Input ID
GO Biological Processes	19	GO:0007416	synapse assembly	-6.3	2.2	5.6	24155	177	2675	43	1.6	0.24	119|351|577|1000|1826|1948|1981|2045|2047|2048|2066|2554|2562|2693|4131|4593|5789|6092|6259|6585|7097|8927|9378|9863|10160|22865|22871|22883|23284|23316|23768|26045|26052|27020|27445|51804|53942|54674|57633|84189|84694|145581|158038	ADD2|APP|ADGRB3|CDH2|DSCAM|EFNB2|EIF4G1|EPHA7|EPHB1|EPHB2|ERBB4|GABRA1|GABRB3|GHSR|MAP1B|MUSK|PTPRD|ROBO2|RYK|SLIT1|TLR2|BSN|NRXN1|MAGI2|FARP1|SLITRK3|NLGN1|CLSTN1|ADGRL3|CUX2|FLRT2|LRRTM2|DNM3|NPTN|PCLO|SIX4|CNTN5|LRRN3|LRRN1|SLITRK6|GJA10|LRFN5|LINGO2	-3.9	Input ID
GO Biological Processes	19	GO:0061061	muscle structure development	-6.3	1.6	5.3	24155	674	2675	117	4.4	0.4	182|287|463|577|607|650|694|811|825|905|1000|1063|1106|1293|1432|1495|1496|1786|1938|1948|2047|2065|2066|2253|2254|2318|2353|2475|2626|2648|2697|3156|3344|3479|3516|3908|4036|4625|4627|4637|4638|4703|4763|4775|4842|4851|5469|5936|6262|6445|6546|6840|7026|7048|7049|7093|7248|7273|7345|7402|8289|8516|8910|9043|9172|9260|9444|9472|9573|9734|9975|10038|10521|10818|10938|22953|22954|23028|23236|23345|…	JAG1|ANK2|ZFHX3|ADGRB3|BCL9|BMP2|BTG1|CALR|CAPN3|CCNT2|CDH2|CENPF|CHD2|COL6A3|MAPK14|CTNNA1|CTNNA2|DNMT1|EEF2|EFNB2|EPHB1|ERBB3|ERBB4|FGF8|FGF9|FLNC|FOS|MTOR|GATA4|KAT2A|GJA1|HMGCR|FOXN2|IGF1|RBPJ|LAMA2|LRP2|MYH7|MYH9|MYL6|MYLK|NEB|NF1|NFATC3|NOS1|NOTCH1|MED1|RBM4|RYR2|SGCG|SLC8A1|SVIL|NR2F2|TGFBR2|TGFBR3|TLL2|TSC1|TTN|UCHL1|UTRN|ARID1A|ITGA8|SGCE|SPAG9|MYOM2|PDLIM7|QKI|AKAP6|GDF3|HDAC9|NR1D2|PAR…	-3.9	Input ID
GO Biological Processes	19	GO:0006281	DNA repair	-6.3	1.6	5.3	24155	553	2675	100	3.7	0.37	143|328|545|672|675|1653|1763|1956|2073|2175|2547|4176|4331|4436|4798|5426|5591|5887|5888|5976|5980|5981|6421|6917|6996|7014|7158|7398|7468|7486|7507|8313|8317|8318|8533|8914|8930|9025|9100|9320|9557|9656|9716|9937|9960|9985|10038|10097|10635|10721|11201|22976|23028|23049|23064|23198|23503|23514|24144|25836|27030|28990|29072|51008|51347|51366|51455|51514|51550|51567|51720|51750|54537|54778|54891|…	PARP4|APEX1|ATR|BRCA1|BRCA2|DDX1|DNA2|EGFR|ERCC5|FANCA|XRCC6|MCM7|MNAT1|MSH2|NFRKB|POLE|PRKDC|RAD23B|RAD51|UPF1|REV3L|RFC1|SFPQ|TCEA1|TDG|TERF2|TP53BP1|USP1|NSD2|WRN|XPA|AXIN2|CDC7|CDC45|COPS3|TIMELESS|MBD4|RNF8|USP10|TRIP12|CHD1L|MDC1|AQR|DCLRE1A|USP3|REC8|PARP2|ACTR2|RAD51AP1|POLQ|POLI|PAXIP1|KDM1A|SMG1|SETX|PSME4|ZFYVE26|SPIDR|TFIP11|NIPBL|MLH3|ASTE1|SETD2|ASCC1|TAOK3|UBR5|REV1|DTL|CINP|TDP2|U…	-3.9	Input ID
GO Biological Processes	19	GO:0044770	cell cycle phase transition	-6.3	1.6	5.3	24155	631	2675	111	4.1	0.39	91|301|324|328|351|672|701|898|994|996|1019|1031|1063|1112|1263|1778|1956|1981|2059|3161|3398|3741|4176|4193|4331|4659|4678|4850|5017|5108|5116|5311|5426|5471|5500|5591|5683|5706|5708|5713|5788|5976|6194|6241|6659|6868|7175|7272|7840|8317|8318|8453|8493|8883|8900|8914|9113|9662|9735|9738|9787|9793|9833|9861|10133|10142|10270|10457|10540|10733|10763|10769|10806|10926|11113|22976|22995|23019|23026|…	ACVR1B|ANXA1|APC|APEX1|APP|BRCA1|BUB1B|CCNE1|CDC25B|CDC27|CDK4|CDKN2C|CENPF|FOXN3|PLK3|DYNC1H1|EGFR|EIF4G1|EPS8|HMMR|ID2|KCNA5|MCM7|MDM2|MNAT1|PPP1R12A|NASP|CNOT4|OVOL1|PCM1|PCNT|PKD2|POLE|PPAT|PPP1CB|PRKDC|PSMA2|PSMC6|PSMD2|PSMD7|PTPRC|UPF1|RPS6|RRM2|SOX4|ADAM17|TPR|TTK|ALMS1|CDC7|CDC45|CUL2|PPM1D|NAE1|CCNA1|TIMELESS|LATS1|CEP135|KNTC1|CCP110|DLGAP5|CKAP5|MELK|PSMD6|OPTN|AKAP9|AKAP8|GPNMB|DCTN2|…	-3.9	Input ID
GO Biological Processes	19	GO:0030036	actin cytoskeleton organization	-6.3	1.6	5.3	24155	667	2675	116	4.3	0.39	118|119|120|301|585|811|825|830|1398|1496|2037|2044|2059|2185|2195|2252|2475|2549|2693|2909|3092|3273|3636|3645|3693|3936|4035|4430|4627|4703|4763|5066|5071|5584|5754|5898|6710|7094|7148|7248|7273|7456|7791|7827|7840|8195|8476|9113|9118|9172|9260|9475|9645|9788|9826|9873|10049|10097|10391|10420|10565|10580|11034|11113|11188|22885|22954|22998|23043|23092|23122|23136|23189|23332|27032|27063|27302|2…	ADD1|ADD2|ADD3|ANXA1|BBS4|CALR|CAPN3|CAPZA2|CRK|CTNNA2|EPB41L2|EPHA5|EPS8|PTK2B|FAT1|FGF7|MTOR|GAB1|GHSR|ARHGAP35|HIP1|HRG|INPPL1|INSRR|ITGB5|LCP1|LRP1|MYO1B|MYH9|NEB|NF1|PAM|PRKN|PRKCI|PTK7|RALA|SPTB|TLN1|TNXB|TSC1|TTN|WIPF1|ZYX|NPHS2|ALMS1|MKKS|CDC42BPA|LATS1|INA|MYOM2|PDLIM7|ROCK2|MICAL2|MTSS1|ARHGEF11|FCHSD2|DNAJB6|ACTR2|CORO2B|TESK2|ARFGEF1|SORBS1|DSTN|CIT|NISCH|ABLIM3|TRIM32|LIMCH1|TNIK|ARH…	-3.9	Input ID
GO Biological Processes	19	GO:0022604	regulation of cell morphogenesis	-6.3	1.7	5.3	24155	484	2675	90	3.4	0.35	102|301|577|659|811|1000|1398|1523|1600|1690|1826|1954|2043|2045|2048|2059|2185|2243|2335|2620|2768|2803|2909|3791|4035|4131|4133|4627|4649|4803|5071|5649|5789|5800|6091|6092|6259|6354|6857|7337|7750|8997|9202|9693|9699|9706|9839|10097|10117|10154|10672|22871|22999|23043|23077|23136|23189|23268|23303|23316|23327|23426|23499|26052|27185|50618|51057|51199|53335|54870|54873|55023|55435|55604|55660|5…	ADAM10|ANXA1|ADGRB3|BMPR2|CALR|CDH2|CRK|CUX1|DAB1|COCH|DSCAM|MEGF8|EPHA4|EPHA7|EPHB2|EPS8|PTK2B|FGA|FN1|GAS2|GNA12|GOLGA4|ARHGAP35|KDR|LRP1|MAP1B|MAP2|MYH9|MYO9A|NGF|PRKN|RELN|PTPRD|PTPRO|ROBO1|ROBO2|RYK|CCL7|SYT1|UBE3A|ZMYM2|KALRN|ZMYM4|RAPGEF2|RIMS2|ULK2|ZEB2|ACTR2|ENAM|PLXNC1|GNA13|NLGN1|RIMS1|TNIK|MYCBP2|EPB41L3|KANK1|DNMBP|KIF13B|CUX2|NEDD4L|GRIP1|MACF1|DNM3|DISC1|ITSN2|WDPCP|NIN|BCL11A|QRIC…	-3.9	Input ID
GO Biological Processes	19	GO:0002009	morphogenesis of an epithelium	-6.3	1.6	5.3	24155	540	2675	98	3.7	0.36	94|182|317|585|650|1213|1512|1601|1948|1950|1954|1956|1969|2043|2045|2252|2253|2475|2626|2648|2697|2736|2909|3371|3516|3909|3936|4036|4300|4649|4851|4919|5311|5420|5469|5683|5706|5708|5713|5727|5754|5898|6259|6262|6491|6654|6659|6663|6868|7048|7248|7414|7976|8195|8289|8914|9645|9788|9839|9861|9863|10082|10672|10818|10890|22881|23122|23198|23245|23322|23332|26160|26249|27031|27152|29072|51176|5180…	ACVRL1|JAG1|APAF1|BBS4|BMP2|CLTC|CTSH|DAB2|EFNB2|EGF|MEGF8|EGFR|EPHA2|EPHA4|EPHA7|FGF7|FGF8|MTOR|GATA4|KAT2A|GJA1|GLI2|ARHGAP35|TNC|RBPJ|LAMA3|LCP1|LRP2|MLLT3|MYO9A|NOTCH1|ROR1|PKD2|PODXL|MED1|PSMA2|PSMC6|PSMD2|PSMD7|PTCH1|PTK7|RALA|RYK|RYR2|STIL|SOS1|SOX4|SOX10|ADAM17|TGFBR2|TSC1|VCL|FZD3|MKKS|ARID1A|TIMELESS|MICAL2|MTSS1|ZEB2|PSMD6|MAGI2|GPC6|GNA13|FRS2|RAB10|ANKRD6|CLASP2|PSME4|ASTN2|RPGRIP1L|…	-3.9	Input ID
GO Biological Processes	19	GO:0007346	regulation of mitotic cell cycle	-6.2	1.6	5.3	24155	661	2675	115	4.3	0.39	301|324|328|351|440|672|675|694|701|898|994|996|1019|1031|1063|1112|1213|1263|1620|1778|1950|1956|1981|2253|3161|3398|3479|3741|4193|4288|4436|4779|4850|5017|5108|5116|5311|5591|5683|5706|5708|5713|5727|6194|6659|6868|7153|7175|7272|7840|7976|8317|8318|8480|8621|8729|8883|9656|9662|9735|9738|9787|9793|9861|9863|10040|10142|10274|10457|10540|10733|10769|10806|22995|23019|23026|23194|23198|23236|23…	ANXA1|APC|APEX1|APP|ASNS|BRCA1|BRCA2|BTG1|BUB1B|CCNE1|CDC25B|CDC27|CDK4|CDKN2C|CENPF|FOXN3|CLTC|PLK3|BRINP1|DYNC1H1|EGF|EGFR|EIF4G1|FGF8|HMMR|ID2|IGF1|KCNA5|MDM2|MKI67|MSH2|NFE2L1|CNOT4|OVOL1|PCM1|PCNT|PKD2|PRKDC|PSMA2|PSMC6|PSMD2|PSMD7|PTCH1|RPS6|SOX4|ADAM17|TOP2A|TPR|TTK|ALMS1|FZD3|CDC7|CDC45|RAE1|CDK13|GBF1|NAE1|MDC1|CEP135|KNTC1|CCP110|DLGAP5|CKAP5|PSMD6|MAGI2|TOM1L1|AKAP9|STAG1|GPNMB|DCTN2|P…	-3.9	Input ID
GO Biological Processes	19	GO:0001654	eye development	-6.2	1.8	5.4	24155	362	2675	72	2.7	0.31	94|182|490|585|659|1019|1290|1826|1956|1969|2047|2048|2195|2200|2201|2202|2254|2697|2909|4081|4286|4763|5145|5316|5469|5584|6101|6121|6654|7048|7068|7399|8289|8412|8842|9172|9573|9839|10210|10461|10763|10818|11081|22930|23287|23322|23554|23657|25836|25945|27151|50937|51057|54806|55714|55764|57545|57728|58158|80184|81029|84189|84678|93986|118427|131544|167153|170692|204851|261734|284217|341640	ACVRL1|JAG1|ATP2B1|BBS4|BMPR2|CDK4|COL5A2|DSCAM|EGFR|EPHA2|EPHB1|EPHB2|FAT1|FBN1|FBN2|EFEMP1|FGF9|GJA1|ARHGAP35|MAB21L1|MITF|NF1|PDE6A|PKNOX1|MED1|PRKCI|RP1|RPE65|SOS1|TGFBR2|THRB|USH2A|ARID1A|BCAR3|PROM1|MYOM2|GDF3|ZEB2|TOPORS|MERTK|NES|FRS2|KERA|RAB3GAP1|AGTPBP1|RPGRIP1L|TSPAN12|SLC7A11|NIPBL|NECTIN3|CPAMD8|CDON|WDPCP|AHI1|TENM3|IFT122|CC2D2A|WDR19|NEUROD4|CEP290|WNT5B|SLITRK6|KDM2B|FOXP2|OLFM3…	-3.9	Input ID
GO Biological Processes	19	GO:0099536	synaptic signaling	-6.2	1.5	5.2	24155	720	2675	123	4.6	0.4	273|351|773|776|777|782|783|1000|1006|1142|1393|1524|1740|1956|2043|2047|2048|2185|2257|2475|2554|2560|2562|2568|2571|2648|2693|2744|2771|2890|2891|2900|2917|2918|3352|3359|3360|3736|3751|3766|3780|3836|3908|4131|4155|4311|4644|4763|4803|4842|5027|5071|5332|5532|5579|5621|5649|5789|5868|5908|6506|6543|6547|6780|6857|7442|8497|8499|8526|8618|8773|8898|8927|8973|9187|9211|9378|9590|9693|9699|9783|9…	AMPH|APP|CACNA1A|CACNA1D|CACNA1E|CACNB1|CACNB2|CDH2|CDH8|CHRNB3|CRHBP|CX3CR1|DLG2|EGFR|EPHA4|EPHB1|EPHB2|PTK2B|FGF12|MTOR|GABRA1|GABRB1|GABRB3|GABRP|GAD1|KAT2A|GHSR|GLS|GNAI2|GRIA1|GRIA2|GRIK4|GRM7|GRM8|HTR1D|HTR3A|HTR4|KCNA1|KCND2|KCNJ10|KCNN1|KPNA1|LAMA2|MAP1B|MBP|MME|MYO5A|NF1|NGF|NOS1|P2RX7|PRKN|PLCB4|PPP3CB|PRKCB|PRNP|RELN|PTPRD|RAB5A|RAP1B|SLC1A2|SLC8A2|SLC8A3|STAU1|SYT1|TRPV1|PPFIA4|PPFIA2…	-3.8	Input ID
Reactome Gene Sets	6	R-HSA-194840	Rho GTPase cycle	-6.2	2.4	5.6	24155	138	2675	36	1.3	0.22	394|2665|2909|4649|5296|5924|6453|6654|8997|9411|9743|9826|9901|10144|10276|10672|23092|26230|29127|50649|50650|51306|54848|55160|55288|55843|57514|57522|57584|80728|83478|84033|84144|90627|93663|121512	ARHGAP5|GDI2|ARHGAP35|MYO9A|PIK3R2|RASGRF2|ITSN1|SOS1|KALRN|ARHGAP29|ARHGAP32|ARHGEF11|SRGAP3|FAM13A|NET1|GNA13|ARHGAP26|TIAM2|RACGAP1|ARHGEF4|ARHGEF3|FAM13B|ARHGEF38|ARHGEF10L|RHOT1|ARHGAP15|ARHGAP31|SRGAP1|ARHGAP21|ARHGAP39|ARHGAP24|OBSCN|SYDE2|STARD13|ARHGAP18|FGD4	-3.8	Input ID
GO Biological Processes	19	GO:0099537	trans-synaptic signaling	-6.2	1.5	5.2	24155	714	2675	122	4.6	0.4	273|351|773|776|777|782|783|1000|1006|1142|1393|1524|1740|1956|2043|2047|2048|2185|2257|2475|2554|2560|2562|2568|2571|2648|2693|2744|2771|2890|2891|2900|2917|2918|3352|3359|3360|3736|3751|3766|3780|3908|4131|4155|4311|4644|4763|4803|4842|5027|5071|5332|5532|5579|5621|5649|5789|5868|5908|6506|6543|6547|6780|6857|7442|8497|8499|8526|8618|8773|8898|8927|8973|9187|9211|9378|9590|9693|9699|9783|9873|9…	AMPH|APP|CACNA1A|CACNA1D|CACNA1E|CACNB1|CACNB2|CDH2|CDH8|CHRNB3|CRHBP|CX3CR1|DLG2|EGFR|EPHA4|EPHB1|EPHB2|PTK2B|FGF12|MTOR|GABRA1|GABRB1|GABRB3|GABRP|GAD1|KAT2A|GHSR|GLS|GNAI2|GRIA1|GRIA2|GRIK4|GRM7|GRM8|HTR1D|HTR3A|HTR4|KCNA1|KCND2|KCNJ10|KCNN1|LAMA2|MAP1B|MBP|MME|MYO5A|NF1|NGF|NOS1|P2RX7|PRKN|PLCB4|PPP3CB|PRKCB|PRNP|RELN|PTPRD|RAB5A|RAP1B|SLC1A2|SLC8A2|SLC8A3|STAU1|SYT1|TRPV1|PPFIA4|PPFIA2|DGKE|…	-3.8	Input ID
GO Biological Processes	19	GO:0006479	protein methylation	-6.2	2.2	5.5	24155	179	2675	43	1.6	0.24	635|672|694|1786|2122|4297|4602|5926|5929|6018|7468|7799|8085|9971|11107|22976|23028|23081|23168|26038|26097|29072|51111|51451|51742|54790|54904|55677|55818|55870|55904|58508|64754|79091|79823|80312|84332|84444|90826|94104|149281|196483|254013	BHMT|BRCA1|BTG1|DNMT1|MECOM|KMT2A|MYB|ARID4A|RBBP5|RLF|NSD2|PRDM2|KMT2D|NR1H4|PRDM5|PAXIP1|KDM1A|KDM4C|RTF1|CHD5|CHTOP|SETD2|KMT5B|LCMT1|ARID4B|TET2|NSD3|IWS1|KDM3A|ASH1L|KMT2E|KMT2C|SMYD3|METTL22|CAMKMT|TET1|DYDC2|DOT1L|PRMT9|PAXBP1|METTL11B|EEF2KMT|ETFBKMT	-3.8	Input ID
GO Biological Processes	19	GO:0008213	protein alkylation	-6.2	2.2	5.5	24155	179	2675	43	1.6	0.24	635|672|694|1786|2122|4297|4602|5926|5929|6018|7468|7799|8085|9971|11107|22976|23028|23081|23168|26038|26097|29072|51111|51451|51742|54790|54904|55677|55818|55870|55904|58508|64754|79091|79823|80312|84332|84444|90826|94104|149281|196483|254013	BHMT|BRCA1|BTG1|DNMT1|MECOM|KMT2A|MYB|ARID4A|RBBP5|RLF|NSD2|PRDM2|KMT2D|NR1H4|PRDM5|PAXIP1|KDM1A|KDM4C|RTF1|CHD5|CHTOP|SETD2|KMT5B|LCMT1|ARID4B|TET2|NSD3|IWS1|KDM3A|ASH1L|KMT2E|KMT2C|SMYD3|METTL22|CAMKMT|TET1|DYDC2|DOT1L|PRMT9|PAXBP1|METTL11B|EEF2KMT|ETFBKMT	-3.8	Input ID
GO Biological Processes	19	GO:0032259	methylation	-6.1	1.8	5.3	24155	366	2675	72	2.7	0.31	635|672|694|1786|1787|2122|2353|4152|4234|4297|4602|4839|5926|5929|6018|6894|7468|7799|8085|8493|9971|10785|11107|22976|23028|23081|23168|26038|26097|27136|29072|51106|51111|51451|51531|51742|54069|54737|54790|54815|54888|54904|55621|55677|55783|55818|55870|55904|56980|57721|58508|64754|79091|79823|79828|80312|80745|84190|84332|84444|90826|92342|94104|96764|114826|122402|133383|149281|196074|1964…	BHMT|BRCA1|BTG1|DNMT1|TRDMT1|MECOM|FOS|MBD1|METTL1|KMT2A|MYB|NOP2|ARID4A|RBBP5|RLF|TARBP1|NSD2|PRDM2|KMT2D|PPM1D|NR1H4|WDR4|PRDM5|PAXIP1|KDM1A|KDM4C|RTF1|CHD5|CHTOP|MORC1|SETD2|TFB1M|KMT5B|LCMT1|TRMO|ARID4B|MIS18A|MPHOSPH8|TET2|GATAD2A|NSUN2|NSD3|TRMT1|IWS1|CMTR2|KDM3A|ASH1L|KMT2E|PRDM10|METTL14|KMT2C|SMYD3|METTL22|CAMKMT|METTL8|TET1|THUMPD2|METTL25|DYDC2|DOT1L|PRMT9|METTL18|PAXBP1|TGS1|SMYD4|TDR…	-3.7	Input ID
GO Biological Processes	19	GO:0150063	visual system development	-6.1	1.8	5.3	24155	366	2675	72	2.7	0.31	94|182|490|585|659|1019|1290|1826|1956|1969|2047|2048|2195|2200|2201|2202|2254|2697|2909|4081|4286|4763|5145|5316|5469|5584|6101|6121|6654|7048|7068|7399|8289|8412|8842|9172|9573|9839|10210|10461|10763|10818|11081|22930|23287|23322|23554|23657|25836|25945|27151|50937|51057|54806|55714|55764|57545|57728|58158|80184|81029|84189|84678|93986|118427|131544|167153|170692|204851|261734|284217|341640	ACVRL1|JAG1|ATP2B1|BBS4|BMPR2|CDK4|COL5A2|DSCAM|EGFR|EPHA2|EPHB1|EPHB2|FAT1|FBN1|FBN2|EFEMP1|FGF9|GJA1|ARHGAP35|MAB21L1|MITF|NF1|PDE6A|PKNOX1|MED1|PRKCI|RP1|RPE65|SOS1|TGFBR2|THRB|USH2A|ARID1A|BCAR3|PROM1|MYOM2|GDF3|ZEB2|TOPORS|MERTK|NES|FRS2|KERA|RAB3GAP1|AGTPBP1|RPGRIP1L|TSPAN12|SLC7A11|NIPBL|NECTIN3|CPAMD8|CDON|WDPCP|AHI1|TENM3|IFT122|CC2D2A|WDR19|NEUROD4|CEP290|WNT5B|SLITRK6|KDM2B|FOXP2|OLFM3…	-3.7	Input ID
GO Biological Processes	19	GO:0097435	supramolecular fiber organization	-6.1	1.6	5.1	24155	674	2675	116	4.3	0.39	118|119|120|176|324|351|567|585|825|830|1003|1263|1290|1303|1496|1778|1859|2059|2185|2195|2475|2693|2801|2909|3092|3267|3326|3375|3636|3693|3796|3837|3936|4131|4133|4193|4430|4703|4741|4763|5033|5071|5108|5352|5584|6249|6710|6904|7013|7148|7248|7273|7456|7791|7840|8195|9113|9172|9475|9508|9645|9793|9873|10049|10097|10142|10297|10391|10565|10580|11034|11113|22998|23122|23189|23332|26160|27063|2712…	ADD1|ADD2|ADD3|ACAN|APC|APP|B2M|BBS4|CAPN3|CAPZA2|CDH5|PLK3|COL5A2|COL12A1|CTNNA2|DYNC1H1|DYRK1A|EPS8|PTK2B|FAT1|MTOR|GHSR|GOLGA2|ARHGAP35|HIP1|AGFG1|HSP90AB1|IAPP|INPPL1|ITGB5|KIF2A|KPNB1|LCP1|MAP1B|MAP2|MDM2|MYO1B|NEB|NEFM|NF1|P4HA1|PRKN|PCM1|PLOD2|PRKCI|CLIP1|SPTB|TBCD|TERF1|TNXB|TSC1|TTN|WIPF1|ZYX|ALMS1|MKKS|LATS1|MYOM2|ROCK2|ADAMTS3|MICAL2|CKAP5|FCHSD2|DNAJB6|ACTR2|AKAP9|APC2|CORO2B|ARFGEF1|…	-3.7	Input ID
GO Biological Processes	19	GO:0044772	mitotic cell cycle phase transition	-6.1	1.6	5.2	24155	588	2675	104	3.9	0.37	91|301|324|328|351|672|701|898|994|996|1019|1031|1063|1112|1263|1778|1956|1981|2059|3161|3398|3741|4176|4193|4331|4659|4678|4850|5108|5116|5311|5426|5471|5500|5591|5683|5706|5708|5713|6194|6241|6659|6868|7175|7272|7840|8317|8318|8453|8493|8883|8900|9113|9662|9735|9738|9787|9793|9833|9861|10133|10142|10457|10540|10733|10763|10769|10806|10926|11113|22995|23019|23026|23122|23194|23198|23236|23332|26…	ACVR1B|ANXA1|APC|APEX1|APP|BRCA1|BUB1B|CCNE1|CDC25B|CDC27|CDK4|CDKN2C|CENPF|FOXN3|PLK3|DYNC1H1|EGFR|EIF4G1|EPS8|HMMR|ID2|KCNA5|MCM7|MDM2|MNAT1|PPP1R12A|NASP|CNOT4|PCM1|PCNT|PKD2|POLE|PPAT|PPP1CB|PRKDC|PSMA2|PSMC6|PSMD2|PSMD7|RPS6|RRM2|SOX4|ADAM17|TPR|TTK|ALMS1|CDC7|CDC45|CUL2|PPM1D|NAE1|CCNA1|LATS1|CEP135|KNTC1|CCP110|DLGAP5|CKAP5|MELK|PSMD6|OPTN|AKAP9|GPNMB|DCTN2|PLK4|NES|PLK2|SDCCAG8|DBF4|CIT|C…	-3.7	Input ID
GO Biological Processes	19	GO:0061458	reproductive system development	-6	1.7	5.2	24155	435	2675	82	3.1	0.33	301|659|675|1432|1495|1588|1956|2175|2186|2253|2254|2309|2492|2620|2626|2693|2697|2736|3157|3326|3371|3516|3952|3973|4036|4142|4254|4311|4436|4678|4851|5311|5468|5469|5727|5806|5926|6092|6194|6599|7026|7098|7337|8031|8195|8204|8289|8648|8728|8879|9289|9985|10049|10388|10461|10733|10818|23414|25836|29072|51176|51665|51742|51804|54477|55366|55870|57122|57448|57728|79733|79893|83943|83990|84159|8976…	ANXA1|BMPR2|BRCA2|MAPK14|CTNNA1|CYP19A1|EGFR|FANCA|BPTF|FGF8|FGF9|FOXO3|FSHR|GAS2|GATA4|GHSR|GJA1|GLI2|HMGCS1|HSP90AB1|TNC|RBPJ|LEP|LHCGR|LRP2|MAS1|KITLG|MME|MSH2|NASP|NOTCH1|PKD2|PPARG|MED1|PTCH1|PTX3|ARID4A|ROBO2|RPS6|SMARCC1|NR2F2|TLR3|UBE3A|NCOA4|MKKS|NRIP1|ARID1A|NCOA1|ADAM19|SGPL1|ADGRG1|REC8|DNAJB6|SYCP2|MERTK|PLK4|FRS2|ZFPM2|NIPBL|SETD2|LEF1|ASB1|ARID4B|SIX4|PLEKHA5|LGR4|ASH1L|NUP107|BIRC…	-3.7	Input ID
GO Biological Processes	19	GO:0003279	cardiac septum development	-6	2.5	5.6	24155	112	2675	31	1.2	0.21	182|287|659|2253|2626|3398|3516|4036|4052|4193|4851|5754|6091|6092|6659|7048|7049|7468|8701|9321|9782|10818|11174|23414|25831|27031|54903|55742|57493|78987|129446	JAG1|ANK2|BMPR2|FGF8|GATA4|ID2|RBPJ|LRP2|LTBP1|MDM2|NOTCH1|PTK7|ROBO1|ROBO2|SOX4|TGFBR2|TGFBR3|NSD2|DNAH11|TRIP11|MATR3|FRS2|ADAMTS6|ZFPM2|HECTD1|NPHP3|MKS1|PARVA|HEG1|CRELD1|XIRP2	-3.7	Input ID
GO Biological Processes	19	GO:0045494	photoreceptor cell maintenance	-6	3.8	6.1	24155	38	2675	16	0.6	0.15	24|583|585|6101|7399|8195|8842|10518|27031|64072|65217|84059|92211|128338|166379|261734	ABCA4|BBS2|BBS4|RP1|USH2A|MKKS|PROM1|CIB2|NPHP3|CDH23|PCDH15|ADGRV1|CDHR1|DRAM2|BBS12|NPHP4	-3.7	Input ID
Reactome Gene Sets	6	R-HSA-1474244	Extracellular matrix organization	-6	1.9	5.3	24155	301	2675	62	2.3	0.29	102|176|351|650|825|1285|1286|1290|1293|1298|1303|1306|1462|2200|2201|2202|2243|2335|3339|3371|3673|3693|3694|3791|3908|3909|3910|3912|3918|4052|4238|4593|5033|5352|6868|7093|7148|7450|8515|8516|8728|9378|9508|22795|23127|23385|27302|58494|59277|80781|81578|84467|84570|84695|131873|169044|170690|170692|255631|256076|284217|440854	ADAM10|ACAN|APP|BMP2|CAPN3|COL4A3|COL4A4|COL5A2|COL6A3|COL9A2|COL12A1|COL15A1|VCAN|FBN1|FBN2|EFEMP1|FGA|FN1|HSPG2|TNC|ITGA2|ITGB5|ITGB6|KDR|LAMA2|LAMA3|LAMA4|LAMB1|LAMC2|LTBP1|MFAP3|MUSK|P4HA1|PLOD2|ADAM17|TLL2|TNXB|VWF|ITGA10|ITGA8|ADAM19|NRXN1|ADAMTS3|NID2|COLGALT2|NCSTN|BMP10|JAM2|NTN4|COL18A1|COL21A1|FBN3|COL25A1|LOXL3|COL6A6|COL22A1|ADAMTS16|ADAMTS18|COL24A1|COL6A5|LAMA1|CAPN14	-3.7	Input ID
GO Biological Processes	19	GO:0018022	peptidyl-lysine methylation	-6	2.4	5.5	24155	129	2675	34	1.3	0.22	672|1786|2122|4297|4602|5926|5929|6018|7468|7799|8085|11107|22976|23028|23081|23168|26038|29072|51111|51742|54790|54904|55677|55818|55870|55904|58508|64754|79091|79823|84332|84444|196483|254013	BRCA1|DNMT1|MECOM|KMT2A|MYB|ARID4A|RBBP5|RLF|NSD2|PRDM2|KMT2D|PRDM5|PAXIP1|KDM1A|KDM4C|RTF1|CHD5|SETD2|KMT5B|ARID4B|TET2|NSD3|IWS1|KDM3A|ASH1L|KMT2E|KMT2C|SMYD3|METTL22|CAMKMT|DYDC2|DOT1L|EEF2KMT|ETFBKMT	-3.7	Input ID
GO Biological Processes	19	GO:0048568	embryonic organ development	-6	1.7	5.2	24155	429	2675	81	3	0.33	585|1290|1954|1956|1969|2048|2186|2200|2201|2202|2253|2254|2626|2697|2736|3398|3516|3562|3791|4254|4297|4851|5311|5396|5426|5469|5727|5754|5887|6262|6491|7026|7048|7976|8195|8289|8516|8575|8648|9573|9645|10049|10733|10763|10818|23414|25836|26160|27031|27173|28982|29072|51057|51176|51804|53904|54806|54903|55036|55084|55764|57053|57448|57453|57534|57545|57728|79728|79733|79893|80184|80199|84189|846…	BBS4|COL5A2|MEGF8|EGFR|EPHA2|EPHB2|BPTF|FBN1|FBN2|EFEMP1|FGF8|FGF9|GATA4|GJA1|GLI2|ID2|RBPJ|IL3|KDR|KITLG|KMT2A|NOTCH1|PKD2|PRRX1|POLE|MED1|PTCH1|PTK7|RAD23B|RYR2|STIL|NR2F2|TGFBR2|FZD3|MKKS|ARID1A|ITGA8|PRKRA|NCOA1|GDF3|MICAL2|DNAJB6|PLK4|NES|FRS2|ZFPM2|NIPBL|IFT172|NPHP3|SLC39A1|FLVCR1|SETD2|WDPCP|LEF1|SIX4|MYO3A|AHI1|MKS1|CCDC40|SOBP|IFT122|CHRNA10|BIRC6|DSCAML1|MIB1|CC2D2A|WDR19|PALB2|E2F8|GG…	-3.7	Input ID
GO Biological Processes	19	GO:0007268	chemical synaptic transmission	-6	1.5	5.1	24155	706	2675	120	4.5	0.4	273|351|773|776|777|782|783|1000|1006|1142|1393|1524|1740|1956|2043|2047|2048|2185|2257|2475|2554|2560|2562|2568|2571|2648|2693|2744|2771|2890|2891|2900|2917|2918|3352|3359|3360|3736|3751|3766|3780|3908|4131|4155|4311|4644|4763|4803|5027|5071|5332|5532|5579|5621|5649|5868|5908|6506|6543|6547|6780|6857|7442|8497|8499|8526|8618|8773|8898|8927|8973|9187|9211|9378|9590|9693|9699|9783|9873|9900|10052|…	AMPH|APP|CACNA1A|CACNA1D|CACNA1E|CACNB1|CACNB2|CDH2|CDH8|CHRNB3|CRHBP|CX3CR1|DLG2|EGFR|EPHA4|EPHB1|EPHB2|PTK2B|FGF12|MTOR|GABRA1|GABRB1|GABRB3|GABRP|GAD1|KAT2A|GHSR|GLS|GNAI2|GRIA1|GRIA2|GRIK4|GRM7|GRM8|HTR1D|HTR3A|HTR4|KCNA1|KCND2|KCNJ10|KCNN1|LAMA2|MAP1B|MBP|MME|MYO5A|NF1|NGF|P2RX7|PRKN|PLCB4|PPP3CB|PRKCB|PRNP|RELN|RAB5A|RAP1B|SLC1A2|SLC8A2|SLC8A3|STAU1|SYT1|TRPV1|PPFIA4|PPFIA2|DGKE|CADPS|SNAP2…	-3.7	Input ID
GO Biological Processes	19	GO:0098916	anterograde trans-synaptic signaling	-6	1.5	5.1	24155	706	2675	120	4.5	0.4	273|351|773|776|777|782|783|1000|1006|1142|1393|1524|1740|1956|2043|2047|2048|2185|2257|2475|2554|2560|2562|2568|2571|2648|2693|2744|2771|2890|2891|2900|2917|2918|3352|3359|3360|3736|3751|3766|3780|3908|4131|4155|4311|4644|4763|4803|5027|5071|5332|5532|5579|5621|5649|5868|5908|6506|6543|6547|6780|6857|7442|8497|8499|8526|8618|8773|8898|8927|8973|9187|9211|9378|9590|9693|9699|9783|9873|9900|10052|…	AMPH|APP|CACNA1A|CACNA1D|CACNA1E|CACNB1|CACNB2|CDH2|CDH8|CHRNB3|CRHBP|CX3CR1|DLG2|EGFR|EPHA4|EPHB1|EPHB2|PTK2B|FGF12|MTOR|GABRA1|GABRB1|GABRB3|GABRP|GAD1|KAT2A|GHSR|GLS|GNAI2|GRIA1|GRIA2|GRIK4|GRM7|GRM8|HTR1D|HTR3A|HTR4|KCNA1|KCND2|KCNJ10|KCNN1|LAMA2|MAP1B|MBP|MME|MYO5A|NF1|NGF|P2RX7|PRKN|PLCB4|PPP3CB|PRKCB|PRNP|RELN|RAB5A|RAP1B|SLC1A2|SLC8A2|SLC8A3|STAU1|SYT1|TRPV1|PPFIA4|PPFIA2|DGKE|CADPS|SNAP2…	-3.7	Input ID
GO Biological Processes	19	GO:0060537	muscle tissue development	-6	1.7	5.2	24155	409	2675	78	2.9	0.33	607|650|659|811|905|1063|1432|1829|1938|1948|2047|2065|2066|2253|2254|2353|2475|2626|2648|2697|3156|3344|3398|3479|3516|4036|4625|4637|4638|4703|4763|4851|5311|5469|6262|6445|6546|6840|7026|7048|7049|7093|7248|7273|8289|8516|9172|9472|9734|9975|10038|10052|10521|10818|10891|22953|23414|26011|27063|27302|50937|51176|51804|55553|57493|58529|79647|80206|84700|93185|93986|115701|129446|137868|140465|…	BCL9|BMP2|BMPR2|CALR|CCNT2|CENPF|MAPK14|DSG2|EEF2|EFNB2|EPHB1|ERBB3|ERBB4|FGF8|FGF9|FOS|MTOR|GATA4|KAT2A|GJA1|HMGCR|FOXN2|ID2|IGF1|RBPJ|LRP2|MYH7|MYL6|MYLK|NEB|NF1|NOTCH1|PKD2|MED1|RYR2|SGCG|SLC8A1|SVIL|NR2F2|TGFBR2|TGFBR3|TLL2|TSC1|TTN|ARID1A|ITGA8|MYOM2|AKAP6|HDAC9|NR1D2|PARP2|GJC1|DDX17|FRS2|PPARGC1A|P2RX2|ZFPM2|TENM4|ANKRD1|BMP10|CDON|LEF1|SIX4|SOX6|HEG1|MYOZ1|AKIRIN1|FHOD3|MYO18B|IGSF8|FOXP2…	-3.7	Input ID
GO Biological Processes	19	GO:0007405	neuroblast proliferation	-5.9	3.1	5.8	24155	61	2675	21	0.79	0.17	1495|1524|1638|2009|3736|4763|4851|6660|6663|7976|8650|10818|10890|23028|27185|29127|51176|58158|85440|259266|407738	CTNNA1|CX3CR1|DCT|EML1|KCNA1|NF1|NOTCH1|SOX5|SOX10|FZD3|NUMB|FRS2|RAB10|KDM1A|DISC1|RACGAP1|LEF1|NEUROD4|DOCK7|ASPM|TAFA1	-3.6	Input ID
Reactome Gene Sets	6	R-HSA-3000178	ECM proteoglycans	-5.9	2.9	5.7	24155	76	2675	24	0.9	0.18	176|351|1285|1286|1290|1293|1298|1462|2335|3339|3371|3673|3693|3694|3908|3909|3910|3912|4593|7148|8516|131873|256076|284217	ACAN|APP|COL4A3|COL4A4|COL5A2|COL6A3|COL9A2|VCAN|FN1|HSPG2|TNC|ITGA2|ITGB5|ITGB6|LAMA2|LAMA3|LAMA4|LAMB1|MUSK|TNXB|ITGA8|COL6A6|COL6A5|LAMA1	-3.6	Input ID
GO Biological Processes	19	GO:0051129	negative regulation of cellular component organization	-5.9	1.5	5	24155	745	2675	125	4.7	0.41	94|118|119|120|324|351|567|585|672|701|830|1003|1063|1496|1600|1786|1803|1859|1948|2043|2045|2048|2059|2648|3273|3375|3479|4035|4131|4133|4134|4193|4331|4591|4851|5071|5444|5494|5621|5793|5800|6092|6259|6311|6457|6585|6653|6710|6904|7013|7014|7097|7153|7175|7248|7272|7337|8195|8724|8780|8898|9320|9475|9637|9693|9706|9711|9738|10040|10049|10297|10391|10565|10769|10891|11213|22828|22871|23028|23081…	ACVRL1|ADD1|ADD2|ADD3|APC|APP|B2M|BBS4|BRCA1|BUB1B|CAPZA2|CDH5|CENPF|CTNNA2|DAB1|DNMT1|DPP4|DYRK1A|EFNB2|EPHA4|EPHA7|EPHB2|EPS8|KAT2A|HRG|IAPP|IGF1|LRP1|MAP1B|MAP2|MAP4|MDM2|MNAT1|TRIM37|NOTCH1|PRKN|PON1|PPM1A|PRNP|PTPRG|PTPRO|ROBO2|RYK|ATXN2|SH3GL3|SLIT1|SORL1|SPTB|TBCD|TERF1|TERF2|TLR2|TOP2A|TPR|TSC1|TTK|UBE3A|MKKS|SNX3|RIOK3|MTMR2|TRIP12|ROCK2|FEZ2|RAPGEF2|ULK2|RUBCN|CCP110|TOM1L1|DNAJB6|APC2|…	-3.6	Input ID
GO Biological Processes	19	GO:0016055	Wnt signaling pathway	-5.9	1.6	5.1	24155	522	2675	94	3.5	0.36	324|351|607|650|898|1000|1213|1432|1452|1601|1950|1956|2253|2254|2262|2309|2869|2889|3516|4035|4139|4163|4286|4300|4851|4919|5071|5145|5311|5494|5532|5563|5683|5706|5708|5713|5754|5800|5868|6259|6262|6659|6663|6885|7097|7976|8313|8434|8724|9113|9209|9736|9839|9861|9863|10082|10297|10461|22881|23043|23112|23168|23189|23198|23236|23499|23554|26108|26523|26959|27031|27130|27185|27327|51176|51366|549…	APC|APP|BCL9|BMP2|CCNE1|CDH2|CLTC|MAPK14|CSNK1A1|DAB2|EGF|EGFR|FGF8|FGF9|GPC5|FOXO3|GRK5|RAPGEF1|RBPJ|LRP1|MARK1|MCC|MITF|MLLT3|NOTCH1|ROR1|PRKN|PDE6A|PKD2|PPM1A|PPP3CB|PRKAA2|PSMA2|PSMC6|PSMD2|PSMD7|PTK7|PTPRO|RAB5A|RYK|RYR2|SOX4|SOX10|MAP3K7|TLR2|FZD3|AXIN2|RECK|SNX3|LATS1|LRRFIP2|USP34|ZEB2|PSMD6|MAGI2|GPC6|APC2|MERTK|ANKRD6|TNIK|TNRC6B|RTF1|KANK1|PSME4|PLCB1|MACF1|TSPAN12|PYGO1|AGO1|HBP1|NPHP…	-3.6	Input ID
GO Biological Processes	19	GO:0048608	reproductive structure development	-5.9	1.7	5.1	24155	432	2675	81	3	0.33	301|659|675|1432|1495|1588|1956|2175|2186|2253|2254|2309|2492|2620|2626|2693|2697|2736|3157|3326|3371|3516|3952|3973|4036|4142|4254|4311|4436|4678|4851|5311|5468|5469|5727|5806|5926|6092|6194|6599|7026|7098|7337|8031|8195|8204|8289|8648|8728|8879|9289|9985|10049|10388|10461|10733|10818|23414|25836|29072|51176|51665|51742|51804|55366|55870|57122|57448|57728|79733|79893|83943|83990|84159|89766|1220…	ANXA1|BMPR2|BRCA2|MAPK14|CTNNA1|CYP19A1|EGFR|FANCA|BPTF|FGF8|FGF9|FOXO3|FSHR|GAS2|GATA4|GHSR|GJA1|GLI2|HMGCS1|HSP90AB1|TNC|RBPJ|LEP|LHCGR|LRP2|MAS1|KITLG|MME|MSH2|NASP|NOTCH1|PKD2|PPARG|MED1|PTCH1|PTX3|ARID4A|ROBO2|RPS6|SMARCC1|NR2F2|TLR3|UBE3A|NCOA4|MKKS|NRIP1|ARID1A|NCOA1|ADAM19|SGPL1|ADGRG1|REC8|DNAJB6|SYCP2|MERTK|PLK4|FRS2|ZFPM2|NIPBL|SETD2|LEF1|ASB1|ARID4B|SIX4|LGR4|ASH1L|NUP107|BIRC6|WDR19|…	-3.6	Input ID
GO Biological Processes	19	GO:0048880	sensory system development	-5.8	1.8	5.2	24155	371	2675	72	2.7	0.31	94|182|490|585|659|1019|1290|1826|1956|1969|2047|2048|2195|2200|2201|2202|2254|2697|2909|4081|4286|4763|5145|5316|5469|5584|6101|6121|6654|7048|7068|7399|8289|8412|8842|9172|9573|9839|10210|10461|10763|10818|11081|22930|23287|23322|23554|23657|25836|25945|27151|50937|51057|54806|55714|55764|57545|57728|58158|80184|81029|84189|84678|93986|118427|131544|167153|170692|204851|261734|284217|341640	ACVRL1|JAG1|ATP2B1|BBS4|BMPR2|CDK4|COL5A2|DSCAM|EGFR|EPHA2|EPHB1|EPHB2|FAT1|FBN1|FBN2|EFEMP1|FGF9|GJA1|ARHGAP35|MAB21L1|MITF|NF1|PDE6A|PKNOX1|MED1|PRKCI|RP1|RPE65|SOS1|TGFBR2|THRB|USH2A|ARID1A|BCAR3|PROM1|MYOM2|GDF3|ZEB2|TOPORS|MERTK|NES|FRS2|KERA|RAB3GAP1|AGTPBP1|RPGRIP1L|TSPAN12|SLC7A11|NIPBL|NECTIN3|CPAMD8|CDON|WDPCP|AHI1|TENM3|IFT122|CC2D2A|WDR19|NEUROD4|CEP290|WNT5B|SLITRK6|KDM2B|FOXP2|OLFM3…	-3.6	Input ID
GO Biological Processes	19	GO:0198738	cell-cell signaling by wnt	-5.8	1.6	5.1	24155	524	2675	94	3.5	0.36	324|351|607|650|898|1000|1213|1432|1452|1601|1950|1956|2253|2254|2262|2309|2869|2889|3516|4035|4139|4163|4286|4300|4851|4919|5071|5145|5311|5494|5532|5563|5683|5706|5708|5713|5754|5800|5868|6259|6262|6659|6663|6885|7097|7976|8313|8434|8724|9113|9209|9736|9839|9861|9863|10082|10297|10461|22881|23043|23112|23168|23189|23198|23236|23499|23554|26108|26523|26959|27031|27130|27185|27327|51176|51366|549…	APC|APP|BCL9|BMP2|CCNE1|CDH2|CLTC|MAPK14|CSNK1A1|DAB2|EGF|EGFR|FGF8|FGF9|GPC5|FOXO3|GRK5|RAPGEF1|RBPJ|LRP1|MARK1|MCC|MITF|MLLT3|NOTCH1|ROR1|PRKN|PDE6A|PKD2|PPM1A|PPP3CB|PRKAA2|PSMA2|PSMC6|PSMD2|PSMD7|PTK7|PTPRO|RAB5A|RYK|RYR2|SOX4|SOX10|MAP3K7|TLR2|FZD3|AXIN2|RECK|SNX3|LATS1|LRRFIP2|USP34|ZEB2|PSMD6|MAGI2|GPC6|APC2|MERTK|ANKRD6|TNIK|TNRC6B|RTF1|KANK1|PSME4|PLCB1|MACF1|TSPAN12|PYGO1|AGO1|HBP1|NPHP…	-3.5	Input ID
GO Biological Processes	19	GO:0030010	establishment of cell polarity	-5.8	2.3	5.4	24155	137	2675	35	1.3	0.22	889|1003|1398|2047|2185|3064|3326|4131|4133|4134|4627|4649|5584|5754|5908|8729|9475|9826|10565|10806|10890|23189|23332|51057|55755|56288|57698|85302|85440|115701|117583|126353|163183|284217|399687	KRIT1|CDH5|CRK|EPHB1|PTK2B|HTT|HSP90AB1|MAP1B|MAP2|MAP4|MYH9|MYO9A|PRKCI|PTK7|RAP1B|GBF1|ROCK2|ARHGEF11|ARFGEF1|SDCCAG8|RAB10|KANK1|CLASP1|WDPCP|CDK5RAP2|PARD3|SHTN1|FBF1|DOCK7|ALPK2|PARD3B|MISP|SYNE4|LAMA1|MYO18A	-3.5	Input ID
GO Biological Processes	19	GO:0014074	response to purine-containing compound	-5.7	2.2	5.3	24155	150	2675	37	1.4	0.23	328|351|610|1261|1393|1723|1811|2185|2353|2889|3157|3709|3767|5027|5032|5139|5311|5313|5468|5908|6262|6263|6546|6547|7442|9472|9693|10021|10142|10518|10891|22953|23028|53905|54434|65985|133522	APEX1|APP|HCN2|CNGA3|CRHBP|DHODH|SLC26A3|PTK2B|FOS|RAPGEF1|HMGCS1|ITPR2|KCNJ11|P2RX7|P2RY11|PDE3A|PKD2|PKLR|PPARG|RAP1B|RYR2|RYR3|SLC8A1|SLC8A3|TRPV1|AKAP6|RAPGEF2|HCN4|AKAP9|CIB2|PPARGC1A|P2RX2|KDM1A|DUOX1|SSH1|AACS|PPARGC1B	-3.4	Input ID
GO Biological Processes	19	GO:0071426	ribonucleoprotein complex export from nucleus	-5.7	2.3	5.4	24155	127	2675	33	1.2	0.21	3267|5976|6741|7175|7248|7514|8106|8480|8888|9688|9877|9972|9984|11097|11260|22794|23049|23279|23293|26019|26097|29072|55339|55677|55706|55781|56943|57122|65083|79902|81608|84321|348995	AGFG1|UPF1|SSB|TPR|TSC1|XPO1|PABPN1|RAE1|MCM3AP|NUP93|ZC3H11A|NUP153|THOC1|NUP42|XPOT|CASC3|SMG1|NUP160|SMG6|UPF2|CHTOP|SETD2|WDR33|IWS1|NDC1|RIOK2|ENY2|NUP107|NOL6|NUP85|FIP1L1|THOC3|NUP43	-3.4	Input ID
GO Biological Processes	19	GO:0016571	histone methylation	-5.6	2.3	5.3	24155	139	2675	35	1.3	0.22	672|1786|2122|4297|4602|5926|5929|6018|7468|7799|8085|9971|11107|22976|23028|23081|23168|26038|26097|29072|51111|51742|54790|54904|55677|55818|55870|55904|58508|64754|80312|84332|84444|90826|94104	BRCA1|DNMT1|MECOM|KMT2A|MYB|ARID4A|RBBP5|RLF|NSD2|PRDM2|KMT2D|NR1H4|PRDM5|PAXIP1|KDM1A|KDM4C|RTF1|CHD5|CHTOP|SETD2|KMT5B|ARID4B|TET2|NSD3|IWS1|KDM3A|ASH1L|KMT2E|KMT2C|SMYD3|TET1|DYDC2|DOT1L|PRMT9|PAXBP1	-3.4	Input ID
GO Biological Processes	19	GO:0050807	regulation of synapse organization	-5.6	2	5.2	24155	218	2675	48	1.8	0.26	102|351|577|1000|1006|1432|1496|1981|2043|2045|2047|2048|2693|3587|4593|5621|5649|5789|5800|6092|6453|6585|7097|7337|8997|9378|10097|22865|22871|22883|23284|23316|23613|23657|23768|26045|26052|27185|51804|54434|54674|57549|57633|83992|84189|91752|145581|158038	ADAM10|APP|ADGRB3|CDH2|CDH8|MAPK14|CTNNA2|EIF4G1|EPHA4|EPHA7|EPHB1|EPHB2|GHSR|IL10RA|MUSK|PRNP|RELN|PTPRD|PTPRO|ROBO2|ITSN1|SLIT1|TLR2|UBE3A|KALRN|NRXN1|ACTR2|SLITRK3|NLGN1|CLSTN1|ADGRL3|CUX2|ZMYND8|SLC7A11|FLRT2|LRRTM2|DNM3|DISC1|SIX4|SSH1|LRRN3|IGSF9|LRRN1|CTTNBP2|SLITRK6|ZNF804A|LRFN5|LINGO2	-3.4	Input ID
GO Biological Processes	19	GO:0048598	embryonic morphogenesis	-5.6	1.6	4.9	24155	586	2675	102	3.8	0.37	317|585|659|1290|1303|1889|1954|1969|2001|2048|2200|2201|2202|2253|2254|2335|2626|2648|2697|2736|2768|2909|3398|3673|3693|3899|3909|3912|4036|4155|4851|5015|5311|5396|5469|5727|5754|5898|6194|6262|6491|6654|6659|7048|7248|7976|8195|8289|8434|8516|8575|8648|9113|9475|9573|9645|9839|10049|10818|23122|23168|23322|23332|23528|25836|26011|26160|27031|27152|27173|28982|29072|50937|51057|51176|51441|518…	APAF1|BBS4|BMPR2|COL5A2|COL12A1|ECE1|MEGF8|EPHA2|ELF5|EPHB2|FBN1|FBN2|EFEMP1|FGF8|FGF9|FN1|GATA4|KAT2A|GJA1|GLI2|GNA12|ARHGAP35|ID2|ITGA2|ITGB5|AFF3|LAMA3|LAMB1|LRP2|MBP|NOTCH1|OTX2|PKD2|PRRX1|MED1|PTCH1|PTK7|RALA|RPS6|RYR2|STIL|SOS1|SOX4|TGFBR2|TSC1|FZD3|MKKS|ARID1A|RECK|ITGA8|PRKRA|NCOA1|LATS1|ROCK2|GDF3|MICAL2|ZEB2|DNAJB6|FRS2|CLASP2|RTF1|RPGRIP1L|CLASP1|ZNF281|NIPBL|TENM4|IFT172|NPHP3|INTU|SL…	-3.4	Input ID
KEGG Pathway	24	hsa04151	PI3K-Akt signaling pathway	-5.6	1.8	5.1	24155	342	2675	67	2.5	0.3	672|842|898|1019|1285|1286|1293|1298|1388|1944|1950|1956|1969|1975|2252|2253|2254|2257|2309|2324|2335|2475|2688|2690|2998|3326|3371|3479|3560|3562|3673|3693|3694|3718|3791|3908|3909|3910|3912|3918|4193|4254|4602|4803|5296|5516|5521|5525|5563|5649|6194|6654|7097|7148|7248|7450|8515|8516|22798|23035|23239|57818|80310|131873|148327|256076|284217	BRCA1|CASP9|CCNE1|CDK4|COL4A3|COL4A4|COL6A3|COL9A2|ATF6B|EFNA3|EGF|EGFR|EPHA2|EIF4B|FGF7|FGF8|FGF9|FGF12|FOXO3|FLT4|FN1|MTOR|GH1|GHR|GYS2|HSP90AB1|TNC|IGF1|IL2RB|IL3|ITGA2|ITGB5|ITGB6|JAK3|KDR|LAMA2|LAMA3|LAMA4|LAMB1|LAMC2|MDM2|KITLG|MYB|NGF|PIK3R2|PPP2CB|PPP2R2B|PPP2R5A|PRKAA2|RELN|RPS6|SOS1|TLR2|TNXB|TSC1|VWF|ITGA10|ITGA8|LAMB4|PHLPP2|PHLPP1|G6PC2|PDGFD|COL6A6|CREB3L4|COL6A5|LAMA1	-3.4	Input ID
GO Biological Processes	19	GO:0007264	small GTPase mediated signal transduction	-5.6	1.6	4.9	24155	572	2675	100	3.7	0.37	394|889|1122|1398|1432|1600|1786|2048|2059|2665|2768|2889|2909|3479|3837|4067|4254|4649|4763|4803|4851|5296|5516|5649|5868|5878|5898|5908|5924|6091|6453|6654|8412|8550|8729|8997|9230|9289|9411|9475|9649|9693|9732|9743|9826|9901|9909|10144|10160|10276|10565|10672|10769|10890|11188|23092|23179|23189|23268|23348|25780|26230|27314|29127|50618|50649|50650|50937|51196|51277|51306|54848|55160|55288|5578…	ARHGAP5|KRIT1|CHML|CRK|MAPK14|DAB1|DNMT1|EPHB2|EPS8|GDI2|GNA12|RAPGEF1|ARHGAP35|IGF1|KPNB1|LYN|KITLG|MYO9A|NF1|NGF|NOTCH1|PIK3R2|PPP2CB|RELN|RAB5A|RAB5C|RALA|RAP1B|RASGRF2|ROBO1|ITSN1|SOS1|BCAR3|MAPKAPK5|GBF1|KALRN|RAB11B|ADGRG1|ARHGAP29|ROCK2|RALGPS1|RAPGEF2|DOCK4|ARHGAP32|ARHGEF11|SRGAP3|DENND4B|FAM13A|FARP1|NET1|ARFGEF1|GNA13|PLK2|RAB10|NISCH|ARHGAP26|RGL1|KANK1|DNMBP|DOCK9|RASGRP3|TIAM2|RAB30…	-3.4	Input ID
GO Biological Processes	19	GO:0071166	ribonucleoprotein complex localization	-5.6	2.3	5.3	24155	128	2675	33	1.2	0.21	3267|5976|6741|7175|7248|7514|8106|8480|8888|9688|9877|9972|9984|11097|11260|22794|23049|23279|23293|26019|26097|29072|55339|55677|55706|55781|56943|57122|65083|79902|81608|84321|348995	AGFG1|UPF1|SSB|TPR|TSC1|XPO1|PABPN1|RAE1|MCM3AP|NUP93|ZC3H11A|NUP153|THOC1|NUP42|XPOT|CASC3|SMG1|NUP160|SMG6|UPF2|CHTOP|SETD2|WDR33|IWS1|NDC1|RIOK2|ENY2|NUP107|NOL6|NUP85|FIP1L1|THOC3|NUP43	-3.4	Input ID
GO Biological Processes	19	GO:0014706	striated muscle tissue development	-5.6	1.7	5	24155	391	2675	74	2.8	0.32	607|650|659|811|905|1063|1432|1829|1938|1948|2047|2065|2066|2253|2254|2353|2475|2626|2648|2697|3156|3344|3398|3479|3516|4036|4625|4637|4703|4763|4851|5469|6262|6445|6546|6840|7026|7048|7049|7093|7248|7273|8289|9172|9472|9734|9975|10038|10052|10521|10818|22953|23414|26011|27063|27302|50937|51176|51804|55553|57493|58529|79647|80206|84700|93185|93986|115701|129446|137868|140465|196528|283149|283284	BCL9|BMP2|BMPR2|CALR|CCNT2|CENPF|MAPK14|DSG2|EEF2|EFNB2|EPHB1|ERBB3|ERBB4|FGF8|FGF9|FOS|MTOR|GATA4|KAT2A|GJA1|HMGCR|FOXN2|ID2|IGF1|RBPJ|LRP2|MYH7|MYL6|NEB|NF1|NOTCH1|MED1|RYR2|SGCG|SLC8A1|SVIL|NR2F2|TGFBR2|TGFBR3|TLL2|TSC1|TTN|ARID1A|MYOM2|AKAP6|HDAC9|NR1D2|PARP2|GJC1|DDX17|FRS2|P2RX2|ZFPM2|TENM4|ANKRD1|BMP10|CDON|LEF1|SIX4|SOX6|HEG1|MYOZ1|AKIRIN1|FHOD3|MYO18B|IGSF8|FOXP2|ALPK2|XIRP2|SGCZ|MYL6B|A…	-3.3	Input ID
GO Biological Processes	19	GO:0006892	post-Golgi vesicle-mediated transport	-5.6	2.5	5.4	24155	106	2675	29	1.1	0.2	164|288|312|373|381|583|2060|2181|2803|4430|4644|6653|8548|8729|8773|9648|9980|10133|10890|23033|23041|23230|23233|23499|51542|54832|55297|55435|55614	AP1G1|ANK3|ANXA13|TRIM23|ARF5|BBS2|EPS15|ACSL3|GOLGA4|MYO1B|MYO5A|SORL1|BLZF1|GBF1|SNAP23|GCC2|DOP1B|OPTN|RAB10|DOP1A|MON2|VPS13A|EXOC6B|MACF1|VPS54|VPS13C|CCDC91|AP1AR|KIF16B	-3.3	Input ID
GO Biological Processes	19	GO:0007156	homophilic cell adhesion via plasma membrane adhesion molecules	-5.5	2.1	5.2	24155	170	2675	40	1.5	0.23	1000|1003|1004|1005|1006|1008|1010|1825|1826|1829|1830|2195|2196|5099|5101|5793|6091|6092|22883|23705|25945|27020|27255|29930|54510|54798|54825|55714|57453|57549|57575|64072|64221|64881|65217|83872|92211|120114|133418|222256	CDH2|CDH5|CDH6|CDH7|CDH8|CDH10|CDH12|DSC3|DSCAM|DSG2|DSG3|FAT1|FAT2|PCDH7|PCDH9|PTPRG|ROBO1|ROBO2|CLSTN1|CADM1|NECTIN3|NPTN|CNTN6|PCDHB1|PCDH18|DCHS2|CDHR2|TENM3|DSCAML1|IGSF9|PCDH10|CDH23|ROBO3|PCDH20|PCDH15|HMCN1|CDHR1|FAT3|EMB|CDHR3	-3.3	Input ID
GO Biological Processes	19	GO:0044839	cell cycle G2/M phase transition	-5.5	1.9	5	24155	266	2675	55	2.1	0.27	351|672|994|1019|1063|1112|1263|1778|3161|4331|4659|5108|5116|5500|5683|5706|5708|5713|7840|8317|8493|8883|9113|9662|9738|9793|9833|9861|10133|10142|10270|10540|10733|10763|10806|11113|22976|22995|23194|23198|23236|23332|27133|51347|51451|51512|51514|51720|55125|55755|57551|60561|79866|80184|219771	APP|BRCA1|CDC25B|CDK4|CENPF|FOXN3|PLK3|DYNC1H1|HMMR|MNAT1|PPP1R12A|PCM1|PCNT|PPP1CB|PSMA2|PSMC6|PSMD2|PSMD7|ALMS1|CDC7|PPM1D|NAE1|LATS1|CEP135|CCP110|CKAP5|MELK|PSMD6|OPTN|AKAP9|AKAP8|DCTN2|PLK4|NES|SDCCAG8|CIT|PAXIP1|CEP152|FBXL7|PSME4|PLCB1|CLASP1|KCNH5|TAOK3|LCMT1|GTSE1|DTL|UIMC1|CEP192|CDK5RAP2|TAOK1|RINT1|BORA|CEP290|CCNY	-3.2	Input ID
GO Biological Processes	19	GO:0045786	negative regulation of cell cycle	-5.4	1.5	4.8	24155	642	2675	109	4.1	0.38	317|324|463|545|650|672|694|701|811|1019|1031|1063|1112|1263|1432|1620|1763|1956|1982|2081|2124|2475|2620|2648|3326|3398|4193|4436|4591|4850|4851|5017|5311|5494|5563|5591|5621|5683|5706|5708|5713|5888|6194|6241|6659|7013|7014|7026|7153|7158|7175|7272|7976|8317|8318|8682|8883|8914|9113|9656|9735|9861|9863|9984|10040|10457|10527|10769|23019|23026|23194|23198|23269|26959|27085|51143|51322|51347|5145…	APAF1|APC|ZFHX3|ATR|BMP2|BRCA1|BTG1|BUB1B|CALR|CDK4|CDKN2C|CENPF|FOXN3|PLK3|MAPK14|BRINP1|DNA2|EGFR|EIF4G2|ERN1|EVI2B|MTOR|GAS2|KAT2A|HSP90AB1|ID2|MDM2|MSH2|TRIM37|CNOT4|NOTCH1|OVOL1|PKD2|PPM1A|PRKAA2|PRKDC|PRNP|PSMA2|PSMC6|PSMD2|PSMD7|RAD51|RPS6|RRM2|SOX4|TERF1|TERF2|NR2F2|TOP2A|TP53BP1|TPR|TTK|FZD3|CDC7|CDC45|PEA15|NAE1|TIMELESS|LATS1|MDC1|KNTC1|PSMD6|MAGI2|THOC1|TOM1L1|GPNMB|IPO7|PLK2|CNOT1|MY…	-3.2	Input ID
GO Biological Processes	19	GO:0086010	membrane depolarization during action potential	-5.4	3.7	5.7	24155	37	2675	15	0.56	0.14	287|288|610|776|783|6326|6328|6329|6332|6335|6336|6546|7871|10021|11280	ANK2|ANK3|HCN2|CACNA1D|CACNB2|SCN2A|SCN3A|SCN4A|SCN7A|SCN9A|SCN10A|SLC8A1|SLMAP|HCN4|SCN11A	-3.2	Input ID
GO Biological Processes	19	GO:0034332	adherens junction organization	-5.4	2.2	5.2	24155	142	2675	35	1.3	0.22	94|118|1000|1003|1004|1005|1006|1008|1010|1495|2185|3273|3673|3791|3801|4035|6904|7248|7414|8650|9475|10391|10420|10580|22998|23122|23332|23499|23705|25945|51057|56940|79834|204851|222256	ACVRL1|ADD1|CDH2|CDH5|CDH6|CDH7|CDH8|CDH10|CDH12|CTNNA1|PTK2B|HRG|ITGA2|KDR|KIFC3|LRP1|TBCD|TSC1|VCL|NUMB|ROCK2|CORO2B|TESK2|SORBS1|LIMCH1|CLASP2|CLASP1|MACF1|CADM1|NECTIN3|WDPCP|DUSP22|PEAK1|HIPK1|CDHR3	-3.2	Input ID
GO Biological Processes	19	GO:0043009	chordate embryonic development	-5.4	1.5	4.8	24155	629	2675	107	4	0.38	91|94|102|115|118|317|338|585|650|659|672|675|1825|1889|1954|1956|1969|2186|2253|2254|2530|2648|2697|2736|2768|2909|3479|3516|4036|4071|4245|4436|4627|4678|4763|4851|5311|5396|5469|5591|5727|5754|5898|6491|6659|6663|7026|7048|7248|7976|8289|8313|8533|8648|9113|9508|9541|9573|9839|9871|10049|10672|10733|23081|23168|23322|23414|25836|26097|26115|26160|27031|27152|27173|28982|29072|51176|51639|51804…	ACVR1B|ACVRL1|ADAM10|ADCY9|ADD1|APAF1|APOB|BBS4|BMP2|BMPR2|BRCA1|BRCA2|DSC3|ECE1|MEGF8|EGFR|EPHA2|BPTF|FGF8|FGF9|FUT8|KAT2A|GJA1|GLI2|GNA12|ARHGAP35|IGF1|RBPJ|LRP2|TM4SF1|MGAT1|MSH2|MYH9|NASP|NF1|NOTCH1|PKD2|PRRX1|MED1|PRKDC|PTCH1|PTK7|RALA|STIL|SOX4|SOX10|NR2F2|TGFBR2|TSC1|FZD3|ARID1A|AXIN2|COPS3|NCOA1|LATS1|ADAMTS3|CIR1|GDF3|ZEB2|SEC24D|DNAJB6|GNA13|PLK4|KDM4C|RTF1|RPGRIP1L|ZFPM2|NIPBL|CHTOP|TA…	-3.2	Input ID
GO Biological Processes	19	GO:0048638	regulation of developmental growth	-5.4	1.7	4.9	24155	347	2675	67	2.5	0.3	32|351|583|585|659|825|1019|1432|1826|1954|2045|2066|2253|2254|2335|2475|2688|2690|2692|2693|2697|2803|2844|3479|3516|3952|4035|4131|4133|4593|4803|4851|5071|5591|5727|6259|6777|6857|7048|7049|7093|8195|8879|9113|9472|9699|9706|10038|22999|23236|23327|23414|23499|25836|27185|27302|28982|50618|51804|53335|55777|57556|57698|58529|83481|151835|344901	ACACB|APP|BBS2|BBS4|BMPR2|CAPN3|CDK4|MAPK14|DSCAM|MEGF8|EPHA7|ERBB4|FGF8|FGF9|FN1|MTOR|GH1|GHR|GHRHR|GHSR|GJA1|GOLGA4|GPR21|IGF1|RBPJ|LEP|LRP1|MAP1B|MAP2|MUSK|NGF|NOTCH1|PRKN|PRKDC|PTCH1|RYK|STAT5B|SYT1|TGFBR2|TGFBR3|TLL2|MKKS|SGPL1|LATS1|AKAP6|RIMS2|ULK2|PARP2|RIMS1|PLCB1|NEDD4L|ZFPM2|MACF1|NIPBL|DISC1|BMP10|FLVCR1|ITSN2|SIX4|BCL11A|MBD5|SEMA6A|SHTN1|MYOZ1|EPPK1|CPNE9|OSTN	-3.2	Input ID
GO Biological Processes	19	GO:0046777	protein autophosphorylation	-5.4	1.9	5	24155	235	2675	50	1.9	0.26	91|238|545|1859|1956|2043|2045|2046|2047|2066|2081|2185|2322|2324|2444|2475|2675|2869|3645|3702|3791|4067|4140|4593|4831|5062|5525|5610|5788|6098|7272|7443|7525|8550|9706|9833|10040|10457|11213|23043|23049|23178|51347|53904|54822|55781|57551|65268|79834|80310	ACVR1B|ALK|ATR|DYRK1A|EGFR|EPHA4|EPHA7|EPHA8|EPHB1|ERBB4|ERN1|PTK2B|FLT3|FLT4|FRK|MTOR|GFRA2|GRK5|INSRR|ITK|KDR|LYN|MARK3|MUSK|NME2|PAK2|PPP2R5A|EIF2AK2|PTPRC|ROS1|TTK|VRK1|YES1|MAPKAPK5|ULK2|MELK|TOM1L1|GPNMB|IRAK3|TNIK|SMG1|PASK|TAOK3|MYO3A|TRPM7|RIOK2|TAOK1|WNK2|PEAK1|PDGFD	-3.2	Input ID
GO Biological Processes	19	GO:0000075	cell cycle checkpoint	-5.4	2	5	24155	216	2675	47	1.8	0.25	324|545|672|701|1063|1112|1263|1432|1763|4193|4436|4850|5591|6194|6659|7153|7158|7175|7272|8318|8682|8883|8914|9656|9735|9984|10769|23019|51143|51322|51347|51451|51512|51514|51720|54888|55743|55755|57551|57646|57805|60561|64858|79733|83990|84444|144455	APC|ATR|BRCA1|BUB1B|CENPF|FOXN3|PLK3|MAPK14|DNA2|MDM2|MSH2|CNOT4|PRKDC|RPS6|SOX4|TOP2A|TP53BP1|TPR|TTK|CDC45|PEA15|NAE1|TIMELESS|MDC1|KNTC1|THOC1|PLK2|CNOT1|DYNC1LI1|WAC|TAOK3|LCMT1|GTSE1|DTL|UIMC1|NSUN2|CHFR|CDK5RAP2|TAOK1|USP28|CCAR2|RINT1|DCLRE1B|E2F8|BRIP1|DOT1L|E2F7	-3.2	Input ID
GO Biological Processes	19	GO:0023061	signal release	-5.4	1.6	4.9	24155	465	2675	84	3.1	0.34	301|773|776|777|783|1142|1374|1393|1588|1803|1956|2044|2243|2571|2692|2693|2697|2822|3156|3708|3709|3741|3767|3790|3952|4035|4067|4602|4644|4763|5027|5071|5532|5579|5868|5908|5991|6453|6514|6659|6857|8497|8499|8609|8618|8723|8773|8973|8997|9230|9378|9699|9727|9783|9900|9971|22871|22930|22999|23178|23435|27345|27445|51092|51768|54097|55288|56943|57818|65985|79772|84961|90007|90550|93664|114088|114…	ANXA1|CACNA1A|CACNA1D|CACNA1E|CACNB2|CHRNB3|CPT1A|CRHBP|CYP19A1|DPP4|EGFR|EPHA5|FGA|GAD1|GHRHR|GHSR|GJA1|GPLD1|HMGCR|ITPR1|ITPR2|KCNA5|KCNJ11|KCNS3|LEP|LRP1|LYN|MYB|MYO5A|NF1|P2RX7|PRKN|PPP3CB|PRKCB|RAB5A|RAP1B|RFX3|ITSN1|SLC2A2|SOX4|SYT1|PPFIA4|PPFIA2|KLF7|CADPS|SNX4|SNAP23|CHRNA6|KALRN|RAB11B|NRXN1|RIMS2|RAB11FIP3|RIMS3|SV2A|NR1H4|NLGN1|RAB3GAP1|RIMS1|PASK|TARDBP|KCNMB4|PCLO|SIDT2|TM7SF3|FAM3B|…	-3.2	Input ID
GO Biological Processes	19	GO:0060249	anatomical structure homeostasis	-5.4	1.7	4.9	24155	437	2675	80	3	0.33	24|118|328|490|491|545|567|583|585|675|776|783|825|898|1512|1763|1956|2185|2547|3326|3375|4753|4763|4851|5027|5071|5426|5591|5888|5976|5981|6101|6121|6441|6950|7013|7014|7399|7486|8029|8195|8550|8842|9937|10518|10575|10694|22954|23049|23293|24144|26154|26277|26354|27031|29887|51542|51750|54903|55226|55277|56252|56667|57551|64072|64858|65217|79618|79677|79705|84059|84464|92211|128338|133522|137868…	ABCA4|ADD1|APEX1|ATP2B1|ATP2B2|ATR|B2M|BBS2|BBS4|BRCA2|CACNA1D|CACNB2|CAPN3|CCNE1|CTSH|DNA2|EGFR|PTK2B|XRCC6|HSP90AB1|IAPP|NELL2|NF1|NOTCH1|P2RX7|PRKN|POLE|PRKDC|RAD51|UPF1|RFC1|RP1|RPE65|SFTPD|TCP1|TERF1|TERF2|USH2A|WRN|CUBN|MKKS|MAPKAPK5|PROM1|DCLRE1A|CIB2|CCT4|CCT8|TRIM32|SMG1|SMG6|TFIP11|ABCA12|TINF2|GNL3|NPHP3|SNX10|VPS54|RTEL1|MKS1|NAT10|FGGY|YLPM1|MUC13|TAOK1|CDH23|DCLRE1B|PCDH15|HMBOX1|SM…	-3.2	Input ID
GO Biological Processes	19	GO:0034968	histone lysine methylation	-5.3	2.4	5.2	24155	114	2675	30	1.1	0.2	672|1786|2122|4297|4602|5926|5929|6018|7468|7799|8085|11107|22976|23028|23081|23168|26038|29072|51111|51742|54790|54904|55677|55818|55870|55904|58508|64754|84332|84444	BRCA1|DNMT1|MECOM|KMT2A|MYB|ARID4A|RBBP5|RLF|NSD2|PRDM2|KMT2D|PRDM5|PAXIP1|KDM1A|KDM4C|RTF1|CHD5|SETD2|KMT5B|ARID4B|TET2|NSD3|IWS1|KDM3A|ASH1L|KMT2E|KMT2C|SMYD3|DYDC2|DOT1L	-3.2	Input ID
GO Biological Processes	19	GO:0043687	post-translational protein modification	-5.3	1.7	4.9	24155	362	2675	69	2.6	0.31	102|258|338|351|813|1000|1122|1356|1462|2153|2200|2243|2335|2822|3371|3827|3895|3912|4008|4052|5265|5683|5706|5708|5713|5868|5929|7857|8139|8404|8453|8533|8883|9230|9861|10117|11320|23194|23198|23287|26094|26118|26223|26224|26234|26249|51130|51451|51514|51665|51725|54165|55832|56929|79672|80067|84078|84085|84541|84871|84961|114799|123624|123879|140458|144699|201595|219595|375056	ADAM10|AMBN|APOB|APP|CALU|CDH2|CHML|CP|VCAN|F5|FBN1|FGA|FN1|GPLD1|TNC|KNG1|KTN1|LAMB1|LMO7|LTBP1|SERPINA1|PSMA2|PSMC6|PSMD2|PSMD7|RAB5A|RBBP5|SCG2|GAN|SPARCL1|CUL2|COPS3|NAE1|RAB11B|PSMD6|ENAM|MGAT4A|FBXL7|PSME4|AGTPBP1|DCAF4|WSB1|FBXL21P|FBXL3|FBXL5|KLHL3|ASB3|LCMT1|DTL|ASB1|FBXO40|DCUN1D1|CAND1|FEM1C|FN3KRP|DCAF17|KBTBD7|FBXO30|KBTBD8|AGBL4|FBXL20|ESCO1|AGBL1|DCUN1D3|ASB5|FBXL14|STT3B|FOLH1B|MI…	-3.2	Input ID
GO Biological Processes	19	GO:1905515	non-motile cilium assembly	-5.3	3.1	5.5	24155	56	2675	19	0.71	0.16	583|585|4134|5108|6101|8100|8195|9662|10464|23322|26160|27152|27185|54903|55764|57545|79659|80199|92344	BBS2|BBS4|MAP4|PCM1|RP1|IFT88|MKKS|CEP135|PIBF1|RPGRIP1L|IFT172|INTU|DISC1|MKS1|IFT122|CC2D2A|DYNC2H1|FUZ|GORAB	-3.1	Input ID
GO Biological Processes	19	GO:0007276	gamete generation	-5.3	1.5	4.7	24155	698	2675	116	4.3	0.39	102|338|583|585|646|675|694|811|994|1539|1811|1912|2175|2185|2309|2475|2492|2620|2693|2697|2802|3267|3479|3482|3952|4142|4436|4851|5017|5139|5806|5887|5926|6098|6194|6654|6875|7153|7182|7272|8085|8195|8204|8654|8879|8900|9025|9191|9271|9444|9698|9825|9897|9985|10388|10420|10461|11086|23064|23198|23304|23345|23705|25945|25981|26038|26064|26108|27030|27125|27136|29127|51441|51742|53340|54851|54888|…	ADAM10|APOB|BBS2|BBS4|BNC1|BRCA2|BTG1|CALR|CDC25B|CYLC2|SLC26A3|PHC2|FANCA|PTK2B|FOXO3|MTOR|FSHR|GAS2|GHSR|GJA1|GOLGA3|AGFG1|IGF1|IGF2R|LEP|MAS1|MSH2|NOTCH1|OVOL1|PDE3A|PTX3|RAD23B|ARID4A|ROS1|RPS6|SOS1|TAF4B|TOP2A|NR2C2|TTK|KMT2D|MKKS|NRIP1|PDE5A|SGPL1|CCNA1|RNF8|DEDD|PIWIL1|QKI|PUM1|SPATA2|WASHC5|REC8|SYCP2|TESK2|MERTK|ADAM29|SETX|PSME4|UBR2|SYNE1|CADM1|NECTIN3|DNAH1|CHD5|RAI14|PYGO1|MLH3|AFF4|…	-3.1	Input ID
GO Biological Processes	19	GO:0032886	regulation of microtubule-based process	-5.3	1.9	5	24155	218	2675	47	1.8	0.25	324|583|585|636|672|1003|1213|1778|1859|2648|4131|4133|4591|5314|5563|6249|6491|6904|7013|7175|7514|7840|8195|8480|8701|9475|10142|10274|10297|10733|10769|23122|23332|23499|27124|51199|55036|55130|55288|55755|57551|79598|79866|89795|157922|221150|339829	APC|BBS2|BBS4|BICD1|BRCA1|CDH5|CLTC|DYNC1H1|DYRK1A|KAT2A|MAP1B|MAP2|TRIM37|PKHD1|PRKAA2|CLIP1|STIL|TBCD|TERF1|TPR|XPO1|ALMS1|MKKS|RAE1|DNAH11|ROCK2|AKAP9|STAG1|APC2|PLK4|PLK2|CLASP2|CLASP1|MACF1|INPP5J|NIN|CCDC40|ARMC4|RHOT1|CDK5RAP2|TAOK1|CEP97|BORA|NAV3|CAMSAP1|SKA3|CCDC39	-3.1	Input ID
GO Biological Processes	19	GO:0007163	establishment or maintenance of cell polarity	-5.2	2	5	24155	212	2675	46	1.7	0.25	889|1003|1398|1495|1740|2047|2185|2195|2909|3064|3326|4131|4133|4134|4627|4649|5584|5754|5908|8729|9475|9793|9826|10097|10565|10806|10890|23122|23189|23322|23332|51057|55742|55755|55914|56288|57554|57698|85302|85440|115701|117583|126353|163183|284217|399687	KRIT1|CDH5|CRK|CTNNA1|DLG2|EPHB1|PTK2B|FAT1|ARHGAP35|HTT|HSP90AB1|MAP1B|MAP2|MAP4|MYH9|MYO9A|PRKCI|PTK7|RAP1B|GBF1|ROCK2|CKAP5|ARHGEF11|ACTR2|ARFGEF1|SDCCAG8|RAB10|CLASP2|KANK1|RPGRIP1L|CLASP1|WDPCP|PARVA|CDK5RAP2|ERBIN|PARD3|LRRC7|SHTN1|FBF1|DOCK7|ALPK2|PARD3B|MISP|SYNE4|LAMA1|MYO18A	-3.1	Input ID
GO Biological Processes	19	GO:0001508	action potential	-5.2	2.2	5.1	24155	133	2675	33	1.2	0.21	287|288|610|776|783|1829|2257|2697|3736|3741|3751|6262|6326|6328|6329|6332|6335|6336|6546|7871|9472|9992|10021|10052|10142|11280|23327|27094|27345|29119|30819|54112|54532	ANK2|ANK3|HCN2|CACNA1D|CACNB2|DSG2|FGF12|GJA1|KCNA1|KCNA5|KCND2|RYR2|SCN2A|SCN3A|SCN4A|SCN7A|SCN9A|SCN10A|SLC8A1|SLMAP|AKAP6|KCNE2|HCN4|GJC1|AKAP9|SCN11A|NEDD4L|KCNMB3|KCNMB4|CTNNA3|KCNIP2|GPR88|USP53	-3	Input ID
GO Biological Processes	19	GO:0001655	urogenital system development	-5.2	1.7	4.8	24155	331	2675	64	2.4	0.3	182|301|317|650|842|1063|1285|1286|1512|1588|1948|2043|2045|2048|2200|2253|2650|2736|3371|3398|4311|4763|4851|5017|5311|5314|5420|5471|5727|5800|6092|6599|6659|7248|7337|7827|8100|8516|8710|8842|8879|9688|9788|9863|10818|23279|23322|25836|26108|26249|27031|51057|51196|51804|54806|55366|57122|79902|80144|80184|80310|84159|168002|170690	JAG1|ANXA1|APAF1|BMP2|CASP9|CENPF|COL4A3|COL4A4|CTSH|CYP19A1|EFNB2|EPHA4|EPHA7|EPHB2|FBN1|FGF8|GCNT1|GLI2|TNC|ID2|MME|NF1|NOTCH1|OVOL1|PKD2|PKHD1|PODXL|PPAT|PTCH1|PTPRO|ROBO2|SMARCC1|SOX4|TSC1|UBE3A|NPHS2|IFT88|ITGA8|SERPINB7|PROM1|SGPL1|NUP93|MTSS1|MAGI2|FRS2|NUP160|RPGRIP1L|NIPBL|PYGO1|KLHL3|NPHP3|WDPCP|PLCE1|SIX4|AHI1|LGR4|NUP107|NUP85|FRAS1|CEP290|PDGFD|ARID5B|DACT2|ADAMTS16	-3	Input ID
GO Biological Processes	19	GO:2000177	regulation of neural precursor cell proliferation	-5.2	2.6	5.2	24155	88	2675	25	0.93	0.19	1000|1495|1524|1638|1950|2309|2736|2771|2889|3398|4036|4067|4763|4851|5803|6663|7976|9289|10763|23028|27185|50937|84678|259266|407738	CDH2|CTNNA1|CX3CR1|DCT|EGF|FOXO3|GLI2|GNAI2|RAPGEF1|ID2|LRP2|LYN|NF1|NOTCH1|PTPRZ1|SOX10|FZD3|ADGRG1|NES|KDM1A|DISC1|CDON|KDM2B|ASPM|TAFA1	-3	Input ID
GO Biological Processes	19	GO:0051168	nuclear export	-5.2	2	4.9	24155	194	2675	43	1.6	0.24	811|3267|4193|5494|5976|6310|6741|7175|7248|7514|8106|8480|8888|9688|9877|9972|9984|10892|11097|11260|22794|23049|23279|23293|26019|26097|29072|51277|51512|55339|55677|55706|55781|56478|56943|57122|64901|65083|79902|81608|84321|202151|348995	CALR|AGFG1|MDM2|PPM1A|UPF1|ATXN1|SSB|TPR|TSC1|XPO1|PABPN1|RAE1|MCM3AP|NUP93|ZC3H11A|NUP153|THOC1|MALT1|NUP42|XPOT|CASC3|SMG1|NUP160|SMG6|UPF2|CHTOP|SETD2|DNAJC27|GTSE1|WDR33|IWS1|NDC1|RIOK2|EIF4ENIF1|ENY2|NUP107|RANBP17|NOL6|NUP85|FIP1L1|THOC3|RANBP3L|NUP43	-3	Input ID
GO Biological Processes	19	GO:0019228	neuronal action potential	-5.2	3.7	5.6	24155	34	2675	14	0.52	0.14	288|2257|3736|3751|6326|6328|6329|6332|6335|6336|11280|27094|27345|54112	ANK3|FGF12|KCNA1|KCND2|SCN2A|SCN3A|SCN4A|SCN7A|SCN9A|SCN10A|SCN11A|KCNMB3|KCNMB4|GPR88	-3	Input ID
GO Biological Processes	19	GO:0070848	response to growth factor	-5.2	1.5	4.7	24155	739	2675	121	4.5	0.4	91|94|301|317|351|463|607|650|659|1003|1398|1432|1524|1601|1938|1954|1956|1969|2066|2081|2200|2201|2252|2253|2254|2257|2309|2322|2324|2353|2530|2549|2626|2648|2734|2889|2908|2963|3175|3273|3326|3359|3371|3516|3693|3791|4036|4052|4131|4176|4193|4670|4691|4756|4803|4842|4851|5015|5139|5469|5494|5579|6091|6262|6653|6654|6660|6777|6868|6885|7048|7049|7175|7337|7442|7525|7791|8483|8516|9372|9392|9475|…	ACVR1B|ACVRL1|ANXA1|APAF1|APP|ZFHX3|BCL9|BMP2|BMPR2|CDH5|CRK|MAPK14|CX3CR1|DAB2|EEF2|MEGF8|EGFR|EPHA2|ERBB4|ERN1|FBN1|FBN2|FGF7|FGF8|FGF9|FGF12|FOXO3|FLT3|FLT4|FOS|FUT8|GAB1|GATA4|KAT2A|GLG1|RAPGEF1|NR3C1|GTF2F2|ONECUT1|HRG|HSP90AB1|HTR3A|TNC|RBPJ|ITGB5|KDR|LRP2|LTBP1|MAP1B|MCM7|MDM2|HNRNPM|NCL|NEO1|NGF|NOS1|NOTCH1|OTX2|PDE3A|MED1|PPM1A|PRKCB|ROBO1|RYR2|SORL1|SOS1|SOX5|STAT5B|ADAM17|MAP3K7|TGFBR2…	-3	Input ID
GO Biological Processes	19	GO:1902115	regulation of organelle assembly	-5.2	1.9	4.9	24155	220	2675	47	1.8	0.25	585|672|1778|2648|2909|3064|3936|4134|4591|5563|5789|5868|6101|6311|6491|7175|7813|7840|8100|8814|8897|9378|9637|9662|9738|9779|9924|10274|10733|10769|10806|22930|23019|23102|23216|23224|23637|26045|27302|50807|55633|55755|79598|80199|170690|200576|255967	BBS4|BRCA1|DYNC1H1|KAT2A|ARHGAP35|HTT|LCP1|MAP4|TRIM37|PRKAA2|PTPRD|RAB5A|RP1|ATXN2|STIL|TPR|EVI5|ALMS1|IFT88|CDKL1|MTMR3|NRXN1|FEZ2|CEP135|CCP110|TBC1D5|PAN2|STAG1|PLK4|PLK2|SDCCAG8|RAB3GAP1|CNOT1|TBC1D2B|TBC1D1|SYNE2|RABGAP1|LRRTM2|BMP10|ASAP1|TBC1D22B|CDK5RAP2|CEP97|FUZ|ADAMTS16|PIKFYVE|PAN3	-3	Input ID
GO Biological Processes	19	GO:0001944	vasculature development	-5.1	1.5	4.6	24155	793	2675	128	4.8	0.41	94|102|182|301|338|577|659|672|694|889|1000|1003|1116|1285|1286|1306|1432|1512|1524|1786|1944|1948|1950|1954|1969|2047|2048|2185|2253|2254|2324|2335|2549|2626|2693|2697|2822|2889|2896|3099|3273|3339|3516|3791|3952|4035|4036|4052|4193|4627|4638|4691|4763|4775|4851|5311|5316|5396|5468|5469|5532|5579|5754|5787|6091|6092|6654|6659|6733|7026|7048|7049|7098|7342|7857|8289|8434|8710|8879|9289|9444|9475|…	ACVRL1|ADAM10|JAG1|ANXA1|APOB|ADGRB3|BMPR2|BRCA1|BTG1|KRIT1|CDH2|CDH5|CHI3L1|COL4A3|COL4A4|COL15A1|MAPK14|CTSH|CX3CR1|DNMT1|EFNA3|EFNB2|EGF|MEGF8|EPHA2|EPHB1|EPHB2|PTK2B|FGF8|FGF9|FLT4|FN1|GAB1|GATA4|GHSR|GJA1|GPLD1|RAPGEF1|GRN|HK2|HRG|HSPG2|RBPJ|KDR|LEP|LRP1|LRP2|LTBP1|MDM2|MYH9|MYLK|NCL|NF1|NFATC3|NOTCH1|PKD2|PKNOX1|PRRX1|PPARG|MED1|PPP3CB|PRKCB|PTK7|PTPRB|ROBO1|ROBO2|SOS1|SOX4|SRPK2|NR2F2|TGFB…	-3	Input ID
GO Biological Processes	19	GO:0001822	kidney development	-5.1	1.8	4.8	24155	279	2675	56	2.1	0.28	182|317|650|842|1063|1285|1286|1512|1948|2043|2045|2200|2253|2650|2736|3398|4311|4763|4851|5017|5311|5314|5420|5471|5727|5800|6092|6659|7248|7827|8100|8516|8710|8842|8879|9788|9863|23279|23322|25836|26108|26249|27031|51057|51196|51804|54806|55366|57122|79902|80144|80184|80310|84159|168002|170690	JAG1|APAF1|BMP2|CASP9|CENPF|COL4A3|COL4A4|CTSH|EFNB2|EPHA4|EPHA7|FBN1|FGF8|GCNT1|GLI2|ID2|MME|NF1|NOTCH1|OVOL1|PKD2|PKHD1|PODXL|PPAT|PTCH1|PTPRO|ROBO2|SOX4|TSC1|NPHS2|IFT88|ITGA8|SERPINB7|PROM1|SGPL1|MTSS1|MAGI2|NUP160|RPGRIP1L|NIPBL|PYGO1|KLHL3|NPHP3|WDPCP|PLCE1|SIX4|AHI1|LGR4|NUP107|NUP85|FRAS1|CEP290|PDGFD|ARID5B|DACT2|ADAMTS16	-3	Input ID
GO Biological Processes	19	GO:0050803	regulation of synapse structure or activity	-5.1	1.9	4.9	24155	227	2675	48	1.8	0.26	102|351|577|1000|1006|1432|1496|1981|2043|2045|2047|2048|2693|3587|4593|5621|5649|5789|5800|6092|6453|6585|7097|7337|8997|9378|10097|22865|22871|22883|23284|23316|23613|23657|23768|26045|26052|27185|51804|54434|54674|57549|57633|83992|84189|91752|145581|158038	ADAM10|APP|ADGRB3|CDH2|CDH8|MAPK14|CTNNA2|EIF4G1|EPHA4|EPHA7|EPHB1|EPHB2|GHSR|IL10RA|MUSK|PRNP|RELN|PTPRD|PTPRO|ROBO2|ITSN1|SLIT1|TLR2|UBE3A|KALRN|NRXN1|ACTR2|SLITRK3|NLGN1|CLSTN1|ADGRL3|CUX2|ZMYND8|SLC7A11|FLRT2|LRRTM2|DNM3|DISC1|SIX4|SSH1|LRRN3|IGSF9|LRRN1|CTTNBP2|SLITRK6|ZNF804A|LRFN5|LINGO2	-3	Input ID
GO Biological Processes	19	GO:0000086	G2/M transition of mitotic cell cycle	-5.1	1.9	4.8	24155	247	2675	51	1.9	0.26	351|672|994|1019|1063|1112|1263|1778|3161|4331|4659|5108|5116|5500|5683|5706|5708|5713|7840|8317|8493|8883|9113|9662|9738|9793|9833|9861|10133|10142|10540|10733|10763|10806|11113|22995|23194|23198|23236|23332|27133|51347|51451|51514|55125|55755|57551|60561|79866|80184|219771	APP|BRCA1|CDC25B|CDK4|CENPF|FOXN3|PLK3|DYNC1H1|HMMR|MNAT1|PPP1R12A|PCM1|PCNT|PPP1CB|PSMA2|PSMC6|PSMD2|PSMD7|ALMS1|CDC7|PPM1D|NAE1|LATS1|CEP135|CCP110|CKAP5|MELK|PSMD6|OPTN|AKAP9|DCTN2|PLK4|NES|SDCCAG8|CIT|CEP152|FBXL7|PSME4|PLCB1|CLASP1|KCNH5|TAOK3|LCMT1|DTL|CEP192|CDK5RAP2|TAOK1|RINT1|BORA|CEP290|CCNY	-3	Input ID
GO Biological Processes	19	GO:0001701	in utero embryonic development	-5.1	1.7	4.7	24155	375	2675	70	2.6	0.31	91|94|102|115|118|338|650|675|1825|1956|2186|2530|2648|2697|2736|2768|3479|3516|4071|4245|4436|4627|4678|4851|5311|5469|5727|6491|6663|7026|7048|8533|8648|9113|9508|9541|9573|9871|10049|10672|10733|23081|23168|23322|23414|26097|26115|27173|28982|29072|51176|51639|54888|55553|55627|57448|57493|57534|57718|57728|60625|79728|79733|79893|80312|84700|130507|144455|201895|374900	ACVR1B|ACVRL1|ADAM10|ADCY9|ADD1|APOB|BMP2|BRCA2|DSC3|EGFR|BPTF|FUT8|KAT2A|GJA1|GLI2|GNA12|IGF1|RBPJ|TM4SF1|MGAT1|MSH2|MYH9|NASP|NOTCH1|PKD2|MED1|PTCH1|STIL|SOX10|NR2F2|TGFBR2|COPS3|NCOA1|LATS1|ADAMTS3|CIR1|GDF3|SEC24D|DNAJB6|GNA13|PLK4|KDM4C|RTF1|RPGRIP1L|ZFPM2|CHTOP|TANC2|SLC39A1|FLVCR1|SETD2|LEF1|SF3B6|NSUN2|SOX6|SMPD4|BIRC6|HEG1|MIB1|PPP4R4|WDR19|DHX35|PALB2|E2F8|GGNBP2|TET1|MYO18B|UBR3|E2F7|S…	-2.9	Input ID
Reactome Gene Sets	6	R-HSA-73894	DNA Repair	-5.1	1.7	4.7	24155	334	2675	64	2.4	0.3	328|545|672|675|1763|2073|2175|2547|4331|4436|4798|5426|5591|5887|5888|5980|5981|6917|6996|7013|7014|7158|7398|7468|7486|7507|8314|8467|8533|8900|8914|8930|9025|9100|9557|9656|9682|9716|9937|10038|10635|10721|11201|22976|23514|26277|51008|51455|51514|51567|51720|51750|54778|54891|55215|55247|57697|64858|79728|79913|80010|80233|83990|84464	APEX1|ATR|BRCA1|BRCA2|DNA2|ERCC5|FANCA|XRCC6|MNAT1|MSH2|NFRKB|POLE|PRKDC|RAD23B|RAD51|REV3L|RFC1|TCEA1|TDG|TERF1|TERF2|TP53BP1|USP1|NSD2|WRN|XPA|BAP1|SMARCA5|COPS3|CCNA1|TIMELESS|MBD4|RNF8|USP10|CHD1L|MDC1|KDM4A|AQR|DCLRE1A|PARP2|RAD51AP1|POLQ|POLI|PAXIP1|SPIDR|TINF2|ASCC1|REV1|DTL|TDP2|UIMC1|RTEL1|RNF111|INO80D|FANCI|NEIL3|FANCM|DCLRE1B|PALB2|ACTR5|RMI1|FAAP100|BRIP1|SLX4	-2.9	Input ID
GO Biological Processes	19	GO:0071695	anatomical structure maturation	-5.1	2.1	4.9	24155	165	2675	38	1.4	0.23	94|351|577|650|675|994|1003|1524|2046|2185|2309|2475|2688|2697|3479|3516|3952|4644|4763|5139|5991|8434|9897|9985|23028|26047|26057|26133|28982|29842|30819|51441|53335|54888|59277|79670|80336|122042	ACVRL1|APP|ADGRB3|BMP2|BRCA2|CDC25B|CDH5|CX3CR1|EPHA8|PTK2B|FOXO3|MTOR|GH1|GJA1|IGF1|RBPJ|LEP|MYO5A|NF1|PDE3A|RFX3|RECK|WASHC5|REC8|KDM1A|CNTNAP2|ANKRD17|TRPC4AP|FLVCR1|TFCP2L1|KCNIP2|YTHDF2|BCL11A|NSUN2|NTN4|TUT7|PABPC1L|RXFP2	-2.9	Input ID
GO Biological Processes	19	GO:0050954	sensory perception of mechanical stimulus	-5.1	2.1	4.9	24155	165	2675	38	1.4	0.23	491|776|1285|1690|2562|2917|3673|3736|4036|4155|4646|4919|6940|7007|7068|7399|7442|8195|8989|22953|25836|53904|53942|54532|55084|57053|64072|65217|84059|84189|89797|125336|140469|220074|283310|286262|340990|643226	ATP2B2|CACNA1D|COL4A3|COCH|GABRB3|GRM7|ITGA2|KCNA1|LRP2|MBP|MYO6|ROR1|ZNF354A|TECTA|THRB|USH2A|TRPV1|MKKS|TRPA1|P2RX2|NIPBL|MYO3A|CNTN5|USP53|SOBP|CHRNA10|CDH23|PCDH15|ADGRV1|SLITRK6|NAV2|LOXHD1|MYO3B|LRTOMT|OTOGL|TPRN|OTOG|GRXCR2	-2.9	Input ID
GO Biological Processes	19	GO:0006405	RNA export from nucleus	-5.1	2.2	5	24155	135	2675	33	1.2	0.21	3267|5976|6741|7175|7248|7514|8106|8480|8888|9688|9877|9972|9984|11097|11260|22794|23049|23279|23293|26019|26097|29072|55339|55677|55706|55781|56943|57122|65083|79902|81608|84321|348995	AGFG1|UPF1|SSB|TPR|TSC1|XPO1|PABPN1|RAE1|MCM3AP|NUP93|ZC3H11A|NUP153|THOC1|NUP42|XPOT|CASC3|SMG1|NUP160|SMG6|UPF2|CHTOP|SETD2|WDR33|IWS1|NDC1|RIOK2|ENY2|NUP107|NOL6|NUP85|FIP1L1|THOC3|NUP43	-2.9	Input ID
GO Biological Processes	19	GO:0097711	ciliary basal body-plasma membrane docking	-5	2.5	5.1	24155	95	2675	26	0.97	0.19	1778|5108|5116|7840|9662|9738|9793|10142|10540|10733|10806|22995|23322|23332|54806|54903|55125|55755|57545|79598|79867|80184|85302|117177|261734|347240	DYNC1H1|PCM1|PCNT|ALMS1|CEP135|CCP110|CKAP5|AKAP9|DCTN2|PLK4|SDCCAG8|CEP152|RPGRIP1L|CLASP1|AHI1|MKS1|CEP192|CDK5RAP2|CC2D2A|CEP97|TCTN2|CEP290|FBF1|RAB3IP|NPHP4|KIF24	-2.9	Input ID
GO Biological Processes	19	GO:0006302	double-strand break repair	-5	1.9	4.8	24155	248	2675	51	1.9	0.26	672|675|1653|1763|2547|4176|4436|5591|5888|5980|6421|7158|7468|7486|8317|8318|8914|9025|9320|9656|9937|9985|10038|10097|10635|10721|22976|23028|23064|23503|23514|24144|25836|29072|51366|51567|51720|51750|54537|55137|56916|63979|64210|64858|79728|79913|80010|83990|84464|84501|200558	BRCA1|BRCA2|DDX1|DNA2|XRCC6|MCM7|MSH2|PRKDC|RAD51|REV3L|SFPQ|TP53BP1|NSD2|WRN|CDC7|CDC45|TIMELESS|RNF8|TRIP12|MDC1|DCLRE1A|REC8|PARP2|ACTR2|RAD51AP1|POLQ|PAXIP1|KDM1A|SETX|ZFYVE26|SPIDR|TFIP11|NIPBL|SETD2|UBR5|TDP2|UIMC1|RTEL1|SHLD2|FIGN|SMARCAD1|FIGNL1|MMS19|DCLRE1B|PALB2|ACTR5|RMI1|BRIP1|SLX4|SPIRE2|APLF	-2.9	Input ID
GO Biological Processes	19	GO:0048285	organelle fission	-5	1.6	4.7	24155	453	2675	81	3	0.33	324|675|701|811|898|994|996|1060|1063|1723|1950|2059|2175|2253|2801|3479|3791|3796|3837|4288|4605|4779|5071|5139|5888|7013|7153|7175|7272|7273|8621|8900|9650|9735|9787|9897|9985|10040|10097|10270|10274|10388|10464|10592|10891|23122|23236|23259|23304|23332|25836|25936|27030|27085|29127|51143|51451|54443|55023|55125|55706|55755|55781|56947|57697|63979|64682|79598|79866|80010|80179|80218|83990|84464…	APC|BRCA2|BUB1B|CALR|CCNE1|CDC25B|CDC27|CENPC|CENPF|DHODH|EGF|EPS8|FANCA|FGF8|GOLGA2|IGF1|KDR|KIF2A|KPNB1|MKI67|MYBL2|NFE2L1|PRKN|PDE3A|RAD51|TERF1|TOP2A|TPR|TTK|TTN|CDK13|CCNA1|MTFR1|KNTC1|DLGAP5|WASHC5|REC8|TOM1L1|ACTR2|AKAP8|STAG1|SYCP2|PIBF1|SMC2|PPARGC1A|CLASP2|PLCB1|DDHD2|UBR2|CLASP1|NIPBL|NSL1|MLH3|MTBP|RACGAP1|DYNC1LI1|LCMT1|ANLN|PHIP|CEP192|NDC1|CDK5RAP2|RIOK2|MFF|FANCM|FIGNL1|ANAPC1|CEP…	-2.9	Input ID
GO Biological Processes	19	GO:0007043	cell-cell junction assembly	-5	2.3	5	24155	124	2675	31	1.2	0.21	287|324|1000|1003|1004|1005|1006|1008|1010|1495|1969|2697|5584|5800|6904|7094|7368|7414|8502|9475|9971|10052|10207|23136|56288|57493|85302|143162|222256|261734|100506658	ANK2|APC|CDH2|CDH5|CDH6|CDH7|CDH8|CDH10|CDH12|CTNNA1|EPHA2|GJA1|PRKCI|PTPRO|TBCD|TLN1|UGT8|VCL|PKP4|ROCK2|NR1H4|GJC1|PATJ|EPB41L3|PARD3|HEG1|FBF1|FRMPD2|CDHR3|NPHP4|OCLN	-2.9	Input ID
GO Biological Processes	19	GO:0071363	cellular response to growth factor stimulus	-5	1.5	4.6	24155	709	2675	116	4.3	0.39	91|94|301|317|351|607|650|659|1003|1398|1432|1524|1601|1938|1954|1956|2066|2081|2200|2201|2252|2253|2254|2257|2309|2322|2324|2353|2530|2549|2626|2648|2734|2889|2908|2963|3175|3273|3326|3359|3516|3693|3791|4036|4052|4131|4176|4193|4670|4691|4756|4803|4842|4851|5015|5139|5469|5494|5579|6091|6262|6653|6654|6660|6777|6868|6885|7048|7049|7337|7442|7525|7791|8483|8516|9372|9392|9508|9573|9693|9765|9863…	ACVR1B|ACVRL1|ANXA1|APAF1|APP|BCL9|BMP2|BMPR2|CDH5|CRK|MAPK14|CX3CR1|DAB2|EEF2|MEGF8|EGFR|ERBB4|ERN1|FBN1|FBN2|FGF7|FGF8|FGF9|FGF12|FOXO3|FLT3|FLT4|FOS|FUT8|GAB1|GATA4|KAT2A|GLG1|RAPGEF1|NR3C1|GTF2F2|ONECUT1|HRG|HSP90AB1|HTR3A|RBPJ|ITGB5|KDR|LRP2|LTBP1|MAP1B|MCM7|MDM2|HNRNPM|NCL|NEO1|NGF|NOS1|NOTCH1|OTX2|PDE3A|MED1|PPM1A|PRKCB|ROBO1|RYR2|SORL1|SOS1|SOX5|STAT5B|ADAM17|MAP3K7|TGFBR2|TGFBR3|UBE3A|TR…	-2.9	Input ID
Reactome Gene Sets	6	R-HSA-194315	Signaling by Rho GTPases	-5	1.6	4.6	24155	455	2675	81	3	0.33	394|701|1060|1063|1432|1495|1778|2665|2909|3796|3895|4627|4637|4638|4649|4659|5062|5296|5500|5516|5525|5579|5924|6249|6453|6654|7456|7514|8997|9411|9475|9735|9743|9793|9826|9901|10097|10144|10276|10499|10672|11113|23028|23081|23092|23122|23279|23332|25909|25936|26230|26999|29127|50649|50650|51143|51306|54848|55160|55288|55843|57082|57122|57514|57522|57551|57584|57591|79902|80728|81624|83478|84033…	ARHGAP5|BUB1B|CENPC|CENPF|MAPK14|CTNNA1|DYNC1H1|GDI2|ARHGAP35|KIF2A|KTN1|MYH9|MYL6|MYLK|MYO9A|PPP1R12A|PAK2|PIK3R2|PPP1CB|PPP2CB|PPP2R5A|PRKCB|RASGRF2|CLIP1|ITSN1|SOS1|WIPF1|XPO1|KALRN|ARHGAP29|ROCK2|KNTC1|ARHGAP32|CKAP5|ARHGEF11|SRGAP3|ACTR2|FAM13A|NET1|NCOA2|GNA13|CIT|KDM1A|KDM4C|ARHGAP26|CLASP2|NUP160|CLASP1|AHCTF1|NSL1|TIAM2|CYFIP2|RACGAP1|ARHGEF4|ARHGEF3|DYNC1LI1|FAM13B|ARHGEF38|ARHGEF10L|RH…	-2.9	Input ID
GO Biological Processes	19	GO:0006611	protein export from nucleus	-5	2	4.8	24155	179	2675	40	1.5	0.23	811|3267|4193|5494|5976|6741|7175|7248|7514|8106|8480|8888|9688|9877|9972|9984|11097|11260|22794|23049|23279|23293|26019|26097|29072|51277|51512|55339|55677|55706|55781|56943|57122|64901|65083|79902|81608|84321|202151|348995	CALR|AGFG1|MDM2|PPM1A|UPF1|SSB|TPR|TSC1|XPO1|PABPN1|RAE1|MCM3AP|NUP93|ZC3H11A|NUP153|THOC1|NUP42|XPOT|CASC3|SMG1|NUP160|SMG6|UPF2|CHTOP|SETD2|DNAJC27|GTSE1|WDR33|IWS1|NDC1|RIOK2|ENY2|NUP107|RANBP17|NOL6|NUP85|FIP1L1|THOC3|RANBP3L|NUP43	-2.9	Input ID
Reactome Gene Sets	6	R-HSA-453274	Mitotic G2-G2/M phases	-5	2	4.8	24155	198	2675	43	1.6	0.24	994|1063|1778|1871|3161|3326|4331|4605|4659|5108|5116|5500|5516|5683|5706|5708|5713|7514|7840|8900|9662|9738|9793|9861|10133|10142|10540|10733|10806|22995|23194|23198|23332|51451|51512|55125|55755|79866|80184|112714|114791|132660|286826	CDC25B|CENPF|DYNC1H1|E2F3|HMMR|HSP90AB1|MNAT1|MYBL2|PPP1R12A|PCM1|PCNT|PPP1CB|PPP2CB|PSMA2|PSMC6|PSMD2|PSMD7|XPO1|ALMS1|CCNA1|CEP135|CCP110|CKAP5|PSMD6|OPTN|AKAP9|DCTN2|PLK4|SDCCAG8|CEP152|FBXL7|PSME4|CLASP1|LCMT1|GTSE1|CEP192|CDK5RAP2|BORA|CEP290|TUBA3E|TUBGCP5|LIN54|LIN9	-2.9	Input ID
Reactome Gene Sets	6	R-HSA-168276	NS1 Mediated Effects on Host Pathways	-4.9	3.4	5.3	24155	40	2675	15	0.56	0.14	3836|3837|3840|5610|7175|8106|8480|9688|9972|11097|23279|55706|57122|79902|348995	KPNA1|KPNB1|KPNA4|EIF2AK2|TPR|PABPN1|RAE1|NUP93|NUP153|NUP42|NUP160|NDC1|NUP107|NUP85|NUP43	-2.8	Input ID
GO Biological Processes	19	GO:0033044	regulation of chromosome organization	-4.9	1.7	4.6	24155	345	2675	65	2.4	0.3	324|545|672|701|996|1063|1786|2648|4288|4297|4331|4602|4842|5976|6421|6871|6950|7013|7014|7153|7175|7272|8313|8318|8550|9252|9320|9787|9874|10270|10575|10694|10891|22976|23028|23049|23081|23168|23272|23293|25836|26036|26097|26277|26354|51143|51366|51451|51750|54454|54737|54904|55196|55226|55677|55755|55781|55818|55904|56252|64682|79618|80312|84464|94104	APC|ATR|BRCA1|BUB1B|CDC27|CENPF|DNMT1|KAT2A|MKI67|KMT2A|MNAT1|MYB|NOS1|UPF1|SFPQ|TADA2A|TCP1|TERF1|TERF2|TOP2A|TPR|TTK|AXIN2|CDC45|MAPKAPK5|RPS6KA5|TRIP12|DLGAP5|TLK1|AKAP8|CCT4|CCT8|PPARGC1A|PAXIP1|KDM1A|SMG1|KDM4C|RTF1|TASOR|SMG6|NIPBL|ZNF451|CHTOP|TINF2|GNL3|DYNC1LI1|UBR5|LCMT1|RTEL1|ATAD2B|MPHOSPH8|NSD3|RESF1|NAT10|IWS1|CDK5RAP2|RIOK2|KDM3A|KMT2E|YLPM1|ANAPC1|HMBOX1|TET1|SLX4|PAXBP1	-2.8	Input ID
GO Biological Processes	19	GO:0003281	ventricular septum development	-4.9	2.6	5	24155	75	2675	22	0.82	0.17	659|2626|3398|3516|4036|4052|4193|4851|5754|6091|6092|6659|7048|7049|7468|9321|9782|10818|23414|25831|57493|129446	BMPR2|GATA4|ID2|RBPJ|LRP2|LTBP1|MDM2|NOTCH1|PTK7|ROBO1|ROBO2|SOX4|TGFBR2|TGFBR3|NSD2|TRIP11|MATR3|FRS2|ZFPM2|HECTD1|HEG1|XIRP2	-2.8	Input ID
GO Biological Processes	19	GO:0043242	negative regulation of protein complex disassembly	-4.9	2.6	5	24155	75	2675	22	0.82	0.17	118|119|120|324|830|2059|4131|6710|9711|10297|11213|22828|23122|23274|23332|29766|55604|57466|57551|89795|130271|157922	ADD1|ADD2|ADD3|APC|CAPZA2|EPS8|MAP1B|SPTB|RUBCN|APC2|IRAK3|SCAF8|CLASP2|CLEC16A|CLASP1|TMOD3|CARMIL1|SCAF4|TAOK1|NAV3|PLEKHH2|CAMSAP1	-2.8	Input ID
GO Biological Processes	19	GO:0009792	embryo development ending in birth or egg hatching	-4.9	1.5	4.5	24155	646	2675	107	4	0.38	91|94|102|115|118|317|338|585|650|659|672|675|1825|1889|1954|1956|1969|2186|2253|2254|2530|2648|2697|2736|2768|2909|3479|3516|4036|4071|4245|4436|4627|4678|4763|4851|5311|5396|5469|5591|5727|5754|5898|6491|6659|6663|7026|7048|7248|7976|8289|8313|8533|8648|9113|9508|9541|9573|9839|9871|10049|10672|10733|23081|23168|23322|23414|25836|26097|26115|26160|27031|27152|27173|28982|29072|51176|51639|51804…	ACVR1B|ACVRL1|ADAM10|ADCY9|ADD1|APAF1|APOB|BBS4|BMP2|BMPR2|BRCA1|BRCA2|DSC3|ECE1|MEGF8|EGFR|EPHA2|BPTF|FGF8|FGF9|FUT8|KAT2A|GJA1|GLI2|GNA12|ARHGAP35|IGF1|RBPJ|LRP2|TM4SF1|MGAT1|MSH2|MYH9|NASP|NF1|NOTCH1|PKD2|PRRX1|MED1|PRKDC|PTCH1|PTK7|RALA|STIL|SOX4|SOX10|NR2F2|TGFBR2|TSC1|FZD3|ARID1A|AXIN2|COPS3|NCOA1|LATS1|ADAMTS3|CIR1|GDF3|ZEB2|SEC24D|DNAJB6|GNA13|PLK4|KDM4C|RTF1|RPGRIP1L|ZFPM2|NIPBL|CHTOP|TA…	-2.8	Input ID
Reactome Gene Sets	6	R-HSA-382551	Transport of small molecules	-4.9	1.5	4.5	24155	728	2675	118	4.4	0.4	24|115|118|119|120|225|338|490|491|1179|1213|1244|1356|1811|1836|3163|3767|4645|4864|5683|5706|5708|5713|5825|6005|6262|6263|6506|6508|6514|6533|6542|6543|6546|6547|6557|6579|6581|7436|7442|7991|8029|8671|8989|9056|9153|9187|9497|9498|9635|9861|10057|10060|10349|10786|10864|11059|22802|23120|23198|23200|23327|23443|23446|23457|23461|23516|23657|25800|26119|26133|26154|26234|27032|27173|27248|2823…	ABCA4|ADCY9|ADD1|ADD2|ADD3|ABCD2|APOB|ATP2B1|ATP2B2|CLCA1|CLTC|ABCC2|CP|SLC26A3|SLC26A2|HMOX2|KCNJ11|MYO5B|NPC1|PSMA2|PSMC6|PSMD2|PSMD7|ABCD3|RHAG|RYR2|RYR3|SLC1A2|SLC4A3|SLC2A2|SLC6A6|SLC7A2|SLC8A2|SLC8A1|SLC8A3|SLC12A1|SLCO1A2|SLC22A3|VLDLR|TRPV1|TUSC3|CUBN|SLC4A4|TRPA1|SLC7A7|SLC28A2|SLC24A1|SLC4A7|SLC4A8|CLCA2|PSMD6|ABCC5|ABCC9|ABCA10|SLC17A3|SLC22A7|WWP1|CLCA4|ATP10B|PSME4|ATP11B|NEDD4L|SLC3…	-2.8	Input ID
GO Biological Processes	19	GO:0072089	stem cell proliferation	-4.9	2.3	4.9	24155	120	2675	30	1.1	0.2	1495|1524|1638|2009|2122|3736|4254|4763|4851|5017|5134|5610|5788|6660|6663|7976|8650|10443|10763|10818|10890|23028|27185|29127|51176|51441|58158|85440|259266|407738	CTNNA1|CX3CR1|DCT|EML1|MECOM|KCNA1|KITLG|NF1|NOTCH1|OVOL1|PDCD2|EIF2AK2|PTPRC|SOX5|SOX10|FZD3|NUMB|N4BP2L2|NES|FRS2|RAB10|KDM1A|DISC1|RACGAP1|LEF1|YTHDF2|NEUROD4|DOCK7|ASPM|TAFA1	-2.8	Input ID
GO Biological Processes	19	GO:1901990	regulation of mitotic cell cycle phase transition	-4.9	1.6	4.6	24155	444	2675	79	3	0.33	301|324|328|351|672|701|898|994|996|1019|1031|1063|1112|1263|1778|1956|1981|3161|3398|3741|4193|4850|5108|5116|5311|5591|5683|5706|5708|5713|6659|6868|7175|7272|7840|8317|8318|8883|9662|9735|9738|9787|9793|9861|10142|10457|10540|10733|10769|10806|22995|23019|23026|23194|23198|23236|23332|26057|27085|27133|29766|51143|51347|51451|51512|51514|54443|55125|55755|55781|55904|57551|60561|64682|79027|79…	ANXA1|APC|APEX1|APP|BRCA1|BUB1B|CCNE1|CDC25B|CDC27|CDK4|CDKN2C|CENPF|FOXN3|PLK3|DYNC1H1|EGFR|EIF4G1|HMMR|ID2|KCNA5|MDM2|CNOT4|PCM1|PCNT|PKD2|PRKDC|PSMA2|PSMC6|PSMD2|PSMD7|SOX4|ADAM17|TPR|TTK|ALMS1|CDC7|CDC45|NAE1|CEP135|KNTC1|CCP110|DLGAP5|CKAP5|PSMD6|AKAP9|GPNMB|DCTN2|PLK4|PLK2|SDCCAG8|CEP152|CNOT1|MYO16|FBXL7|PSME4|PLCB1|CLASP1|ANKRD17|MTBP|KCNH5|TMOD3|DYNC1LI1|TAOK3|LCMT1|GTSE1|DTL|ANLN|CEP192…	-2.8	Input ID
GO Biological Processes	19	GO:0010639	negative regulation of organelle organization	-4.8	1.6	4.6	24155	395	2675	72	2.7	0.31	118|119|120|324|585|672|701|830|1003|1063|1496|1786|1859|2059|2648|3375|3479|4131|4133|4134|4331|4591|5071|6710|6904|7013|7014|7153|7175|7272|8195|9320|9637|9738|10040|10297|10391|10565|10891|23028|23081|23122|23189|23274|23293|23332|26036|26277|27085|27124|29766|51143|51366|51451|51750|54454|55226|55604|55755|55818|57551|57600|79598|80206|80312|84464|89795|96459|114088|130271|157922|286151	ADD1|ADD2|ADD3|APC|BBS4|BRCA1|BUB1B|CAPZA2|CDH5|CENPF|CTNNA2|DNMT1|DYRK1A|EPS8|KAT2A|IAPP|IGF1|MAP1B|MAP2|MAP4|MNAT1|TRIM37|PRKN|SPTB|TBCD|TERF1|TERF2|TOP2A|TPR|TTK|MKKS|TRIP12|FEZ2|CCP110|TOM1L1|APC2|CORO2B|ARFGEF1|PPARGC1A|KDM1A|KDM4C|CLASP2|KANK1|CLEC16A|SMG6|CLASP1|ZNF451|TINF2|MTBP|INPP5J|TMOD3|DYNC1LI1|UBR5|LCMT1|RTEL1|ATAD2B|NAT10|CARMIL1|CDK5RAP2|KDM3A|TAOK1|FNIP2|CEP97|FHOD3|TET1|SLX4|NA…	-2.8	Input ID
KEGG Pathway	24	hsa05200	Pathways in cancer	-4.8	1.6	4.6	24155	395	2675	72	2.7	0.31	115|324|650|675|842|862|898|1019|1285|1286|1398|1495|1496|1871|1950|1956|2122|2252|2253|2254|2257|2322|2335|2353|2475|2736|2768|2771|2773|3326|3479|3673|3908|3909|3910|3912|3918|4193|4254|4286|4436|5296|5332|5468|5579|5727|5731|5888|5898|6654|6777|7048|7175|7976|8031|8313|8453|8900|9475|9826|10297|10672|22798|23236|25780|27148|29119|51176|54583|81029|112399|284217	ADCY9|APC|BMP2|BRCA2|CASP9|RUNX1T1|CCNE1|CDK4|COL4A3|COL4A4|CRK|CTNNA1|CTNNA2|E2F3|EGF|EGFR|MECOM|FGF7|FGF8|FGF9|FGF12|FLT3|FN1|FOS|MTOR|GLI2|GNA12|GNAI2|GNAI3|HSP90AB1|IGF1|ITGA2|LAMA2|LAMA3|LAMA4|LAMB1|LAMC2|MDM2|KITLG|MITF|MSH2|PIK3R2|PLCB4|PPARG|PRKCB|PTCH1|PTGER1|RAD51|RALA|SOS1|STAT5B|TGFBR2|TPR|FZD3|NCOA4|AXIN2|CUL2|CCNA1|ROCK2|ARHGEF11|APC2|GNA13|LAMB4|PLCB1|RASGRP3|STK36|CTNNA3|LEF1|EGLN…	-2.8	Input ID
KEGG Pathway	24	hsa04360	Axon guidance	-4.8	2	4.7	24155	175	2675	39	1.5	0.23	659|1944|1948|1969|2043|2044|2045|2046|2047|2048|2051|2771|2773|4775|5062|5296|5532|5727|6091|6092|6259|6585|7976|8633|9475|9901|10154|22854|22885|54434|55740|56288|57522|57556|59277|64221|81029|137970|285220	BMPR2|EFNA3|EFNB2|EPHA2|EPHA4|EPHA5|EPHA7|EPHA8|EPHB1|EPHB2|EPHB6|GNAI2|GNAI3|NFATC3|PAK2|PIK3R2|PPP3CB|PTCH1|ROBO1|ROBO2|RYK|SLIT1|FZD3|UNC5C|ROCK2|SRGAP3|PLXNC1|NTNG1|ABLIM3|SSH1|ENAH|PARD3|SRGAP1|SEMA6A|NTN4|ROBO3|WNT5B|UNC5D|EPHA6	-2.8	Input ID
Reactome Gene Sets	6	R-HSA-69278	Cell Cycle, Mitotic	-4.8	1.5	4.5	24155	538	2675	92	3.4	0.35	701|898|994|996|1019|1031|1060|1063|1763|1778|1859|1871|2801|3161|3326|3796|4067|4176|4331|4605|4659|5108|5116|5426|5500|5516|5525|5579|5683|5706|5708|5713|5981|6241|6249|7153|7175|7443|7514|7840|8317|8318|8480|8548|8900|9662|9688|9735|9738|9793|9861|9972|10133|10142|10274|10540|10592|10733|10806|10926|11097|22995|23122|23175|23194|23198|23279|23332|23592|25836|25909|25936|51143|51451|51512|55125…	BUB1B|CCNE1|CDC25B|CDC27|CDK4|CDKN2C|CENPC|CENPF|DNA2|DYNC1H1|DYRK1A|E2F3|GOLGA2|HMMR|HSP90AB1|KIF2A|LYN|MCM7|MNAT1|MYBL2|PPP1R12A|PCM1|PCNT|POLE|PPP1CB|PPP2CB|PPP2R5A|PRKCB|PSMA2|PSMC6|PSMD2|PSMD7|RFC1|RRM2|CLIP1|TOP2A|TPR|VRK1|XPO1|ALMS1|CDC7|CDC45|RAE1|BLZF1|CCNA1|CEP135|NUP93|KNTC1|CCP110|CKAP5|PSMD6|NUP153|OPTN|AKAP9|STAG1|DCTN2|SMC2|PLK4|SDCCAG8|DBF4|NUP42|CEP152|CLASP2|LPIN1|FBXL7|PSME4|NU…	-2.8	Input ID
GO Biological Processes	19	GO:1990778	protein localization to cell periphery	-4.8	1.7	4.6	24155	313	2675	60	2.2	0.29	102|287|288|312|583|783|1000|1213|1601|1740|1956|1969|2037|2048|2181|2693|2803|3767|4035|4644|5525|5584|5621|5727|6249|7871|8548|8650|9211|9475|9482|9648|9693|10082|10098|10133|10580|10890|22883|23043|23095|23122|23136|23167|23426|23499|25945|26119|26154|53616|54443|54843|55667|57554|57728|84668|116841|126353|145567|285172	ADAM10|ANK2|ANK3|ANXA13|BBS2|CACNB2|CDH2|CLTC|DAB2|DLG2|EGFR|EPHA2|EPB41L2|EPHB2|ACSL3|GHSR|GOLGA4|KCNJ11|LRP1|MYO5A|PPP2R5A|PRKCI|PRNP|PTCH1|CLIP1|SLMAP|BLZF1|NUMB|LGI1|ROCK2|STX8|GCC2|RAPGEF2|GPC6|TSPAN5|OPTN|SORBS1|RAB10|CLSTN1|TNIK|KIF1B|CLASP2|EPB41L3|EFR3A|GRIP1|MACF1|NECTIN3|LDLRAP1|ABCA12|ADAM22|ANLN|SYTL2|DENND4C|LRRC7|WDR19|FAM126A|SNAP47|MISP|TTC7B|FAM126B	-2.7	Input ID
GO Biological Processes	19	GO:0006310	DNA recombination	-4.8	1.8	4.6	24155	293	2675	57	2.1	0.28	328|672|675|2547|3836|4176|4436|4798|5591|5788|5888|5980|6421|6832|7014|7153|7158|7247|7468|7486|8317|8318|8914|9025|9984|9985|10097|10635|10721|22976|23028|23064|23304|23503|23514|25836|27030|29072|51176|51750|54537|54891|55137|56916|57697|63979|64210|79677|79728|79913|80010|83933|83990|84083|84464|200558|256006	APEX1|BRCA1|BRCA2|XRCC6|KPNA1|MCM7|MSH2|NFRKB|PRKDC|PTPRC|RAD51|REV3L|SFPQ|SUPV3L1|TERF2|TOP2A|TP53BP1|TSN|NSD2|WRN|CDC7|CDC45|TIMELESS|RNF8|THOC1|REC8|ACTR2|RAD51AP1|POLQ|PAXIP1|KDM1A|SETX|UBR2|ZFYVE26|SPIDR|NIPBL|MLH3|SETD2|LEF1|RTEL1|SHLD2|INO80D|FIGN|SMARCAD1|FANCM|FIGNL1|MMS19|SMC6|PALB2|ACTR5|RMI1|HDAC10|BRIP1|ZRANB3|SLX4|APLF|ANKRD31	-2.7	Input ID
Reactome Gene Sets	6	R-HSA-5620912	Anchoring of the basal body to the plasma membrane	-4.8	2.4	4.9	24155	98	2675	26	0.97	0.19	1778|5108|5116|7840|9662|9738|9793|10142|10540|10733|10806|22995|23322|23332|54806|54903|55125|55755|57545|79598|79867|80184|85302|117177|261734|347240	DYNC1H1|PCM1|PCNT|ALMS1|CEP135|CCP110|CKAP5|AKAP9|DCTN2|PLK4|SDCCAG8|CEP152|RPGRIP1L|CLASP1|AHI1|MKS1|CEP192|CDK5RAP2|CC2D2A|CEP97|TCTN2|CEP290|FBF1|RAB3IP|NPHP4|KIF24	-2.7	Input ID
GO Biological Processes	19	GO:0007605	sensory perception of sound	-4.8	2.1	4.8	24155	145	2675	34	1.3	0.22	491|776|1285|1690|2562|2917|4036|4155|4646|4919|6940|7007|7068|7399|8195|22953|25836|53904|53942|54532|55084|57053|64072|65217|84059|84189|89797|125336|140469|220074|283310|286262|340990|643226	ATP2B2|CACNA1D|COL4A3|COCH|GABRB3|GRM7|LRP2|MBP|MYO6|ROR1|ZNF354A|TECTA|THRB|USH2A|MKKS|P2RX2|NIPBL|MYO3A|CNTN5|USP53|SOBP|CHRNA10|CDH23|PCDH15|ADGRV1|SLITRK6|NAV2|LOXHD1|MYO3B|LRTOMT|OTOGL|TPRN|OTOG|GRXCR2	-2.7	Input ID
Reactome Gene Sets	6	R-HSA-8875878	MET promotes cell motility	-4.8	3.3	5.2	24155	41	2675	15	0.56	0.14	1290|1398|2335|2549|2889|3673|3908|3909|3910|3912|3918|5908|85440|255631|284217	COL5A2|CRK|FN1|GAB1|RAPGEF1|ITGA2|LAMA2|LAMA3|LAMA4|LAMB1|LAMC2|RAP1B|DOCK7|COL24A1|LAMA1	-2.7	Input ID
GO Biological Processes	19	GO:0003007	heart morphogenesis	-4.8	1.8	4.6	24155	260	2675	52	1.9	0.27	94|182|585|650|659|1954|2253|2475|2626|2697|3398|3516|4036|4193|4625|4851|5311|5469|5727|6091|6092|6262|6491|6654|6659|7048|7049|7273|7468|8195|8313|8701|9172|9645|23414|23768|25836|26160|27031|27063|27302|54806|54903|55036|55742|57493|57534|115701|129446|196528|283284|339829	ACVRL1|JAG1|BBS4|BMP2|BMPR2|MEGF8|FGF8|MTOR|GATA4|GJA1|ID2|RBPJ|LRP2|MDM2|MYH7|NOTCH1|PKD2|MED1|PTCH1|ROBO1|ROBO2|RYR2|STIL|SOS1|SOX4|TGFBR2|TGFBR3|TTN|NSD2|MKKS|AXIN2|DNAH11|MYOM2|MICAL2|ZFPM2|FLRT2|NIPBL|IFT172|NPHP3|ANKRD1|BMP10|AHI1|MKS1|CCDC40|PARVA|HEG1|MIB1|ALPK2|XIRP2|ARID2|IGSF22|CCDC39	-2.7	Input ID
GO Biological Processes	19	GO:0043010	camera-type eye development	-4.8	1.7	4.6	24155	314	2675	60	2.2	0.29	94|182|490|659|1019|1826|1956|1969|2047|2048|2195|2200|2201|2202|2697|2909|4081|4286|4763|5145|5316|5469|6101|6121|6654|7048|7068|7399|8289|8412|8842|9172|9839|10210|10461|10763|10818|11081|22930|23322|23554|23657|25945|50937|51057|54806|55714|55764|57545|57728|58158|81029|84189|84678|93986|131544|167153|204851|261734|284217	ACVRL1|JAG1|ATP2B1|BMPR2|CDK4|DSCAM|EGFR|EPHA2|EPHB1|EPHB2|FAT1|FBN1|FBN2|EFEMP1|GJA1|ARHGAP35|MAB21L1|MITF|NF1|PDE6A|PKNOX1|MED1|RP1|RPE65|SOS1|TGFBR2|THRB|USH2A|ARID1A|BCAR3|PROM1|MYOM2|ZEB2|TOPORS|MERTK|NES|FRS2|KERA|RAB3GAP1|RPGRIP1L|TSPAN12|SLC7A11|NECTIN3|CDON|WDPCP|AHI1|TENM3|IFT122|CC2D2A|WDR19|NEUROD4|WNT5B|SLITRK6|KDM2B|FOXP2|CRYBG3|TENT2|HIPK1|NPHP4|LAMA1	-2.7	Input ID
GO Biological Processes	19	GO:0001568	blood vessel development	-4.8	1.4	4.4	24155	762	2675	122	4.6	0.4	94|182|301|338|577|659|672|694|889|1000|1003|1116|1285|1286|1306|1432|1512|1524|1944|1948|1950|1954|1969|2047|2048|2185|2253|2254|2324|2335|2549|2626|2693|2697|2822|2889|2896|3099|3273|3339|3516|3791|3952|4035|4036|4052|4193|4627|4638|4691|4763|4851|5311|5316|5396|5468|5469|5579|5754|5787|6091|6092|6654|6659|6733|7026|7048|7049|7098|7342|7857|8289|8434|8710|8879|9289|9444|9475|9693|9734|10052|104…	ACVRL1|JAG1|ANXA1|APOB|ADGRB3|BMPR2|BRCA1|BTG1|KRIT1|CDH2|CDH5|CHI3L1|COL4A3|COL4A4|COL15A1|MAPK14|CTSH|CX3CR1|EFNA3|EFNB2|EGF|MEGF8|EPHA2|EPHB1|EPHB2|PTK2B|FGF8|FGF9|FLT4|FN1|GAB1|GATA4|GHSR|GJA1|GPLD1|RAPGEF1|GRN|HK2|HRG|HSPG2|RBPJ|KDR|LEP|LRP1|LRP2|LTBP1|MDM2|MYH9|MYLK|NCL|NF1|NOTCH1|PKD2|PKNOX1|PRRX1|PPARG|MED1|PRKCB|PTK7|PTPRB|ROBO1|ROBO2|SOS1|SOX4|SRPK2|NR2F2|TGFBR2|TGFBR3|TLR3|UBP1|SCG2|AR…	-2.7	Input ID
GO Biological Processes	19	GO:0048738	cardiac muscle tissue development	-4.8	1.9	4.6	24155	234	2675	48	1.8	0.26	650|659|811|1432|1829|1948|2065|2066|2253|2254|2475|2626|2648|2697|3398|3479|3516|4036|4625|4703|4851|5469|6262|6445|6546|7048|7049|7248|7273|8289|9172|9472|10038|10052|10818|23414|26011|27063|27302|55553|57493|80206|84700|115701|129446|137868|196528|283284	BMP2|BMPR2|CALR|MAPK14|DSG2|EFNB2|ERBB3|ERBB4|FGF8|FGF9|MTOR|GATA4|KAT2A|GJA1|ID2|IGF1|RBPJ|LRP2|MYH7|NEB|NOTCH1|MED1|RYR2|SGCG|SLC8A1|TGFBR2|TGFBR3|TSC1|TTN|ARID1A|MYOM2|AKAP6|PARP2|GJC1|FRS2|ZFPM2|TENM4|ANKRD1|BMP10|SOX6|HEG1|FHOD3|MYO18B|ALPK2|XIRP2|SGCZ|ARID2|IGSF22	-2.7	Input ID
GO Biological Processes	19	GO:0072001	renal system development	-4.7	1.8	4.6	24155	294	2675	57	2.1	0.28	182|317|650|842|1063|1285|1286|1512|1948|2043|2045|2200|2253|2650|2736|3398|4311|4763|4851|5017|5311|5314|5420|5471|5727|5800|6092|6659|7248|7827|8100|8516|8710|8842|8879|9688|9788|9863|23279|23322|25836|26108|26249|27031|51057|51196|51804|54806|55366|57122|79902|80144|80184|80310|84159|168002|170690	JAG1|APAF1|BMP2|CASP9|CENPF|COL4A3|COL4A4|CTSH|EFNB2|EPHA4|EPHA7|FBN1|FGF8|GCNT1|GLI2|ID2|MME|NF1|NOTCH1|OVOL1|PKD2|PKHD1|PODXL|PPAT|PTCH1|PTPRO|ROBO2|SOX4|TSC1|NPHS2|IFT88|ITGA8|SERPINB7|PROM1|SGPL1|NUP93|MTSS1|MAGI2|NUP160|RPGRIP1L|NIPBL|PYGO1|KLHL3|NPHP3|WDPCP|PLCE1|SIX4|AHI1|LGR4|NUP107|NUP85|FRAS1|CEP290|PDGFD|ARID5B|DACT2|ADAMTS16	-2.7	Input ID
GO Biological Processes	19	GO:0032508	DNA duplex unwinding	-4.7	2.3	4.8	24155	110	2675	28	1	0.2	301|1106|1653|1763|2547|2963|4176|4331|5887|5888|6832|7153|7486|7507|8318|9557|10721|23064|26038|51750|56916|63922|79913|80205|83990|84083|84181|89797	ANXA1|CHD2|DDX1|DNA2|XRCC6|GTF2F2|MCM7|MNAT1|RAD23B|RAD51|SUPV3L1|TOP2A|WRN|XPA|CDC45|CHD1L|POLQ|SETX|CHD5|RTEL1|SMARCAD1|CHTF18|ACTR5|CHD9|BRIP1|ZRANB3|CHD6|NAV2	-2.7	Input ID
Canonical Pathways	11	M18	PID INTEGRIN1 PATHWAY	-4.7	2.7	5	24155	66	2675	20	0.75	0.17	1285|1286|1290|1293|2200|2243|2335|3371|3673|3908|3909|3910|3912|3918|8515|8516|58494|80781|93185|284217	COL4A3|COL4A4|COL5A2|COL6A3|FBN1|FGA|FN1|TNC|ITGA2|LAMA2|LAMA3|LAMA4|LAMB1|LAMC2|ITGA10|ITGA8|JAM2|COL18A1|IGSF8|LAMA1	-2.7	Input ID
GO Biological Processes	19	GO:0003351	epithelial cilium movement	-4.7	4.1	5.4	24155	24	2675	11	0.41	0.12	1767|5991|8701|25981|27031|27148|53340|55036|55582|55811|339829	DNAH5|RFX3|DNAH11|DNAH1|NPHP3|STK36|SPA17|CCDC40|KIF27|ADCY10|CCDC39	-2.7	Input ID
Reactome Gene Sets	6	R-HSA-69275	G2/M Transition	-4.7	1.9	4.6	24155	196	2675	42	1.6	0.24	994|1063|1778|3161|3326|4331|4605|4659|5108|5116|5500|5516|5683|5706|5708|5713|7514|7840|8900|9662|9738|9793|9861|10133|10142|10540|10733|10806|22995|23194|23198|23332|51451|51512|55125|55755|79866|80184|112714|114791|132660|286826	CDC25B|CENPF|DYNC1H1|HMMR|HSP90AB1|MNAT1|MYBL2|PPP1R12A|PCM1|PCNT|PPP1CB|PPP2CB|PSMA2|PSMC6|PSMD2|PSMD7|XPO1|ALMS1|CCNA1|CEP135|CCP110|CKAP5|PSMD6|OPTN|AKAP9|DCTN2|PLK4|SDCCAG8|CEP152|FBXL7|PSME4|CLASP1|LCMT1|GTSE1|CEP192|CDK5RAP2|BORA|CEP290|TUBA3E|TUBGCP5|LIN54|LIN9	-2.7	Input ID
GO Biological Processes	19	GO:0016311	dephosphorylation	-4.7	1.6	4.4	24155	478	2675	83	3.1	0.34	328|650|994|1003|1740|1827|2053|2475|2771|2822|3064|3326|3636|3673|4642|4659|4907|5444|5494|5495|5500|5516|5521|5525|5532|5610|5783|5787|5788|5789|5793|5800|5803|7248|8483|8493|8732|8821|8897|8898|9475|9787|9863|9896|10160|11099|11123|22978|23035|23175|23239|23261|23293|26095|27124|51559|53349|54434|54843|55125|56940|57082|57181|57221|57223|57709|57718|57818|58529|63898|79660|79871|79948|80034|84…	APEX1|BMP2|CDC25B|CDH5|DLG2|RCAN1|EPHX2|MTOR|GNAI2|GPLD1|HTT|HSP90AB1|INPPL1|ITGA2|MYO1D|PPP1R12A|NT5E|PON1|PPM1A|PPM1B|PPP1CB|PPP2CB|PPP2R2B|PPP2R5A|PPP3CB|EIF2AK2|PTPN13|PTPRB|PTPRC|PTPRD|PTPRG|PTPRO|PTPRZ1|TSC1|CILP|PPM1D|RNGTT|INPP4B|MTMR3|MTMR2|ROCK2|DLGAP5|MAGI2|FIG4|FARP1|PTPN21|RCAN3|NT5C2|PHLPP2|LPIN1|PHLPP1|CAMTA1|SMG6|PTPN20|INPP5J|NT5DC3|ZFYVE1|SSH1|SYTL2|CEP192|DUSP22|KNL1|SLC39A10|A…	-2.6	Input ID
GO Biological Processes	19	GO:0045137	development of primary sexual characteristics	-4.6	1.9	4.6	24155	223	2675	46	1.7	0.25	91|675|1495|1588|1602|2175|2253|2254|2309|2492|2620|2626|2697|3157|3952|3973|4036|4142|4254|4436|4678|5806|5926|6092|7098|7337|8031|8195|8204|8648|8879|9289|9985|23414|51742|51804|57122|57728|83943|83990|84159|89766|122042|152006|259266|431707	ACVR1B|BRCA2|CTNNA1|CYP19A1|DACH1|FANCA|FGF8|FGF9|FOXO3|FSHR|GAS2|GATA4|GJA1|HMGCS1|LEP|LHCGR|LRP2|MAS1|KITLG|MSH2|NASP|PTX3|ARID4A|ROBO2|TLR3|UBE3A|NCOA4|MKKS|NRIP1|NCOA1|SGPL1|ADGRG1|REC8|ZFPM2|ARID4B|SIX4|NUP107|WDR19|IMMP2L|BRIP1|ARID5B|UMODL1|RXFP2|RNF38|ASPM|LHX8	-2.6	Input ID
Reactome Gene Sets	6	R-HSA-168253	Host Interactions with Influenza Factors	-4.6	3.2	5.1	24155	42	2675	15	0.56	0.14	3836|3837|3840|5610|7175|8106|8480|9688|9972|11097|23279|55706|57122|79902|348995	KPNA1|KPNB1|KPNA4|EIF2AK2|TPR|PABPN1|RAE1|NUP93|NUP153|NUP42|NUP160|NDC1|NUP107|NUP85|NUP43	-2.6	Input ID
GO Biological Processes	19	GO:1901987	regulation of cell cycle phase transition	-4.6	1.6	4.4	24155	480	2675	83	3.1	0.34	301|324|328|351|672|701|898|994|996|1019|1031|1063|1112|1263|1778|1956|1981|3161|3398|3741|4193|4850|5017|5108|5116|5311|5591|5683|5706|5708|5713|6659|6868|7175|7272|7840|8317|8318|8883|9662|9735|9738|9787|9793|9861|10142|10457|10540|10733|10769|10806|10926|22976|22995|23019|23026|23194|23198|23236|23332|26057|27085|27133|29766|51143|51347|51451|51512|51514|51720|54443|55125|55755|55781|55904|575…	ANXA1|APC|APEX1|APP|BRCA1|BUB1B|CCNE1|CDC25B|CDC27|CDK4|CDKN2C|CENPF|FOXN3|PLK3|DYNC1H1|EGFR|EIF4G1|HMMR|ID2|KCNA5|MDM2|CNOT4|OVOL1|PCM1|PCNT|PKD2|PRKDC|PSMA2|PSMC6|PSMD2|PSMD7|SOX4|ADAM17|TPR|TTK|ALMS1|CDC7|CDC45|NAE1|CEP135|KNTC1|CCP110|DLGAP5|CKAP5|PSMD6|AKAP9|GPNMB|DCTN2|PLK4|PLK2|SDCCAG8|DBF4|PAXIP1|CEP152|CNOT1|MYO16|FBXL7|PSME4|PLCB1|CLASP1|ANKRD17|MTBP|KCNH5|TMOD3|DYNC1LI1|TAOK3|LCMT1|GTS…	-2.6	Input ID
GO Biological Processes	19	GO:0006895	Golgi to endosome transport	-4.6	4.8	5.5	24155	17	2675	9	0.34	0.11	2060|8729|9980|23033|23041|23230|54832|55435|55614	EPS15|GBF1|DOP1B|DOP1A|MON2|VPS13A|VPS13C|AP1AR|KIF16B	-2.6	Input ID
GO Biological Processes	19	GO:0051494	negative regulation of cytoskeleton organization	-4.6	2.1	4.6	24155	148	2675	34	1.3	0.22	118|119|120|324|585|672|830|1003|1496|1859|2059|2648|4131|4133|4591|5071|6710|6904|8195|10297|10391|10565|23122|23189|23332|27124|29766|55604|55755|57551|80206|89795|130271|157922	ADD1|ADD2|ADD3|APC|BBS4|BRCA1|CAPZA2|CDH5|CTNNA2|DYRK1A|EPS8|KAT2A|MAP1B|MAP2|TRIM37|PRKN|SPTB|TBCD|MKKS|APC2|CORO2B|ARFGEF1|CLASP2|KANK1|CLASP1|INPP5J|TMOD3|CARMIL1|CDK5RAP2|TAOK1|FHOD3|NAV3|PLEKHH2|CAMSAP1	-2.6	Input ID
GO Biological Processes	19	GO:0051668	localization within membrane	-4.6	2.1	4.6	24155	148	2675	34	1.3	0.22	102|1000|1740|1948|2060|2693|3092|4593|5649|5788|5898|6249|8650|9211|9378|9863|9871|10082|10243|22871|22883|23180|23426|23657|26052|27020|53616|54434|55706|55764|57554|57728|116841|375056	ADAM10|CDH2|DLG2|EFNB2|EPS15|GHSR|HIP1|MUSK|RELN|PTPRC|RALA|CLIP1|NUMB|LGI1|NRXN1|MAGI2|SEC24D|GPC6|GPHN|NLGN1|CLSTN1|RFTN1|GRIP1|SLC7A11|DNM3|NPTN|ADAM22|SSH1|NDC1|IFT122|LRRC7|WDR19|SNAP47|MIA3	-2.6	Input ID
GO Biological Processes	19	GO:0048839	inner ear development	-4.6	1.9	4.6	24155	192	2675	41	1.5	0.24	102|182|650|2043|2048|2253|2254|2562|2736|3516|4851|4919|5396|5754|7399|7976|8100|8516|9321|9497|23322|51057|51804|53904|54806|54845|54903|55084|57053|64072|65217|80184|84059|84189|114902|121227|131149|140469|220074|286262|341640	ADAM10|JAG1|BMP2|EPHA4|EPHB2|FGF8|FGF9|GABRB3|GLI2|RBPJ|NOTCH1|ROR1|PRRX1|PTK7|USH2A|FZD3|IFT88|ITGA8|TRIP11|SLC4A7|RPGRIP1L|WDPCP|SIX4|MYO3A|AHI1|ESRP1|MKS1|SOBP|CHRNA10|CDH23|PCDH15|CEP290|ADGRV1|SLITRK6|C1QTNF5|LRIG3|OTOL1|MYO3B|LRTOMT|TPRN|FREM2	-2.6	Input ID
GO Biological Processes	19	GO:0051656	establishment of organelle localization	-4.6	1.5	4.4	24155	510	2675	87	3.3	0.34	583|585|636|776|783|1060|1063|1142|1778|2153|2801|2890|3064|3837|4067|4131|4133|4134|4139|4627|4644|5027|5071|5108|5265|5579|5868|5908|6585|6857|7013|7345|7514|8195|8499|8546|8618|8723|8729|8773|8973|9230|9699|9783|9787|9871|9892|9900|10097|10128|10464|10540|22820|22871|22920|22930|22999|23095|23122|23224|23285|23332|26052|26958|27445|51128|55288|55435|55755|55781|56288|57584|80179|80208|83930|84…	BBS2|BBS4|BICD1|CACNA1D|CACNB2|CENPC|CENPF|CHRNB3|DYNC1H1|F5|GOLGA2|GRIA1|HTT|KPNB1|LYN|MAP1B|MAP2|MAP4|MARK1|MYH9|MYO5A|P2RX7|PRKN|PCM1|SERPINA1|PRKCB|RAB5A|RAP1B|SLIT1|SYT1|TERF1|UCHL1|XPO1|MKKS|PPFIA2|AP3B1|CADPS|SNX4|GBF1|SNAP23|CHRNA6|RAB11B|RIMS2|RIMS3|DLGAP5|SEC24D|SNAP91|SV2A|ACTR2|LRPPRC|PIBF1|DCTN2|COPG1|NLGN1|KIFAP3|RAB3GAP1|RIMS1|KIF1B|CLASP2|SYNE2|KIAA1107|CLASP1|DNM3|COPG2|PCLO|SAR1…	-2.5	Input ID
GO Biological Processes	19	GO:0007626	locomotory behavior	-4.5	1.9	4.5	24155	199	2675	42	1.6	0.24	238|351|460|463|1600|1803|1826|2043|2059|2257|2475|2571|2693|2861|3398|3751|3766|4644|4864|5071|5532|7248|7345|8997|9698|9896|10499|23230|23259|23284|53616|54112|55074|55084|57626|64072|80208|84189|89797|127343|129521|340990	ALK|APP|ASTN1|ZFHX3|DAB1|DPP4|DSCAM|EPHA4|EPS8|FGF12|MTOR|GAD1|GHSR|GPR37|ID2|KCND2|KCNJ10|MYO5A|NPC1|PRKN|PPP3CB|TSC1|UCHL1|KALRN|PUM1|FIG4|NCOA2|VPS13A|DDHD2|ADGRL3|ADAM22|GPR88|OXR1|SOBP|KLHL1|CDH23|SPG11|SLITRK6|NAV2|DMBX1|NMS|OTOG	-2.5	Input ID
GO Biological Processes	19	GO:0007517	muscle organ development	-4.5	1.6	4.4	24155	410	2675	73	2.7	0.32	463|607|650|825|905|1063|1106|1293|1432|1938|1948|2047|2065|2066|2253|2254|2353|2475|2648|2697|3156|3344|3479|3516|3908|4036|4625|4637|4638|4703|4763|4851|5469|6262|6445|6840|7026|7048|7049|7093|7273|7402|8910|9172|9472|9734|9975|10038|10521|10818|22953|23414|27063|27302|50937|51111|51176|51804|55553|55898|56704|57493|58529|79647|84159|93185|93986|94104|129446|140465|283149|283284|347273	ZFHX3|BCL9|BMP2|CAPN3|CCNT2|CENPF|CHD2|COL6A3|MAPK14|EEF2|EFNB2|EPHB1|ERBB3|ERBB4|FGF8|FGF9|FOS|MTOR|KAT2A|GJA1|HMGCR|FOXN2|IGF1|RBPJ|LAMA2|LRP2|MYH7|MYL6|MYLK|NEB|NF1|NOTCH1|MED1|RYR2|SGCG|SVIL|NR2F2|TGFBR2|TGFBR3|TLL2|TTN|UTRN|SGCE|MYOM2|AKAP6|HDAC9|NR1D2|PARP2|DDX17|FRS2|P2RX2|ZFPM2|ANKRD1|BMP10|CDON|KMT5B|LEF1|SIX4|SOX6|UNC45A|JPH1|HEG1|MYOZ1|AKIRIN1|ARID5B|IGSF8|FOXP2|PAXBP1|XIRP2|MYL6B|BCL9…	-2.5	Input ID
GO Biological Processes	19	GO:0097064	ncRNA export from nucleus	-4.5	3.3	5.1	24155	38	2675	14	0.52	0.14	6741|7175|7248|8480|9688|9972|11097|11260|23279|55706|57122|65083|79902|348995	SSB|TPR|TSC1|RAE1|NUP93|NUP153|NUP42|XPOT|NUP160|NDC1|NUP107|NOL6|NUP85|NUP43	-2.5	Input ID
GO Biological Processes	19	GO:0003341	cilium movement	-4.5	2.7	4.8	24155	68	2675	20	0.75	0.17	583|585|1767|1770|5991|8195|8701|25981|27031|27148|53340|55036|55130|55567|55582|55811|56171|89876|144535|339829	BBS2|BBS4|DNAH5|DNAH9|RFX3|MKKS|DNAH11|DNAH1|NPHP3|STK36|SPA17|CCDC40|ARMC4|DNAH3|KIF27|ADCY10|DNAH7|MAATS1|CFAP54|CCDC39	-2.5	Input ID
GO Biological Processes	19	GO:0043583	ear development	-4.5	1.9	4.5	24155	219	2675	45	1.7	0.25	102|182|650|1889|2043|2048|2253|2254|2562|2736|3516|4851|4919|5396|5754|7399|7976|8100|8516|8575|9321|9497|23322|25836|51057|51804|53904|54806|54845|54903|55084|57053|57728|64072|65217|80184|84059|84189|114902|121227|131149|140469|220074|286262|341640	ADAM10|JAG1|BMP2|ECE1|EPHA4|EPHB2|FGF8|FGF9|GABRB3|GLI2|RBPJ|NOTCH1|ROR1|PRRX1|PTK7|USH2A|FZD3|IFT88|ITGA8|PRKRA|TRIP11|SLC4A7|RPGRIP1L|NIPBL|WDPCP|SIX4|MYO3A|AHI1|ESRP1|MKS1|SOBP|CHRNA10|WDR19|CDH23|PCDH15|CEP290|ADGRV1|SLITRK6|C1QTNF5|LRIG3|OTOL1|MYO3B|LRTOMT|TPRN|FREM2	-2.5	Input ID
GO Biological Processes	19	GO:0006109	regulation of carbohydrate metabolic process	-4.5	1.9	4.5	24155	206	2675	43	1.6	0.24	32|351|957|1213|1950|2185|2475|2646|2648|2822|3479|3952|3973|4142|4779|5027|5071|5500|5563|7175|8480|8604|9688|9972|10499|10580|10891|11097|22877|23178|23279|51451|55706|57122|57223|79660|79902|80183|90007|114899|140710|145264|348995	ACACB|APP|ENTPD5|CLTC|EGF|PTK2B|MTOR|GCKR|KAT2A|GPLD1|IGF1|LEP|LHCGR|MAS1|NFE2L1|P2RX7|PRKN|PPP1CB|PRKAA2|TPR|RAE1|SLC25A12|NUP93|NUP153|NCOA2|SORBS1|PPARGC1A|NUP42|MLXIP|PASK|NUP160|LCMT1|NDC1|NUP107|PPP4R3B|PPP1R3B|NUP85|RUBCNL|MIDN|C1QTNF3|SOGA1|SERPINA12|NUP43	-2.5	Input ID
GO Biological Processes	19	GO:0007030	Golgi organization	-4.5	2.1	4.6	24155	143	2675	33	1.2	0.21	738|1263|1452|2801|2804|3064|3801|4644|7443|8548|8729|9321|9648|9950|10133|10142|10565|11113|22796|22878|23122|23207|23332|23345|27314|50999|57584|60684|64225|79659|80124|83548|399687	VPS51|PLK3|CSNK1A1|GOLGA2|GOLGB1|HTT|KIFC3|MYO5A|VRK1|BLZF1|GBF1|TRIP11|GCC2|GOLGA5|OPTN|AKAP9|ARFGEF1|CIT|COG2|TRAPPC8|CLASP2|PLEKHM2|CLASP1|SYNE1|RAB30|TMED5|ARHGAP21|TRAPPC11|ATL2|DYNC2H1|VCPIP1|COG3|MYO18A	-2.5	Input ID
GO Biological Processes	19	GO:0000280	nuclear division	-4.5	1.6	4.4	24155	411	2675	73	2.7	0.32	324|675|701|811|898|994|996|1060|1063|1950|2059|2175|2253|2801|3479|3796|3837|4288|4605|4779|5139|5888|7013|7153|7175|7272|7273|8621|8900|9735|9787|9897|9985|10040|10097|10270|10274|10388|10464|10592|23122|23236|23304|23332|25836|25936|27030|27085|29127|51143|51451|54443|55023|55125|55706|55755|55781|57697|63979|64682|79598|79866|80010|80218|83990|84464|84501|122402|126353|245711|256006|259266|28…	APC|BRCA2|BUB1B|CALR|CCNE1|CDC25B|CDC27|CENPC|CENPF|EGF|EPS8|FANCA|FGF8|GOLGA2|IGF1|KIF2A|KPNB1|MKI67|MYBL2|NFE2L1|PDE3A|RAD51|TERF1|TOP2A|TPR|TTK|TTN|CDK13|CCNA1|KNTC1|DLGAP5|WASHC5|REC8|TOM1L1|ACTR2|AKAP8|STAG1|SYCP2|PIBF1|SMC2|CLASP2|PLCB1|UBR2|CLASP1|NIPBL|NSL1|MLH3|MTBP|RACGAP1|DYNC1LI1|LCMT1|ANLN|PHIP|CEP192|NDC1|CDK5RAP2|RIOK2|FANCM|FIGNL1|ANAPC1|CEP97|BORA|RMI1|NAA50|BRIP1|SLX4|SPIRE2|TDR…	-2.5	Input ID
GO Biological Processes	19	GO:0032392	DNA geometric change	-4.5	2.2	4.6	24155	119	2675	29	1.1	0.2	301|1106|1653|1763|2547|2963|4176|4331|5887|5888|6832|7153|7486|7507|7978|8318|9557|10721|23064|26038|51750|56916|63922|79913|80205|83990|84083|84181|89797	ANXA1|CHD2|DDX1|DNA2|XRCC6|GTF2F2|MCM7|MNAT1|RAD23B|RAD51|SUPV3L1|TOP2A|WRN|XPA|MTERF1|CDC45|CHD1L|POLQ|SETX|CHD5|RTEL1|SMARCAD1|CHTF18|ACTR5|CHD9|BRIP1|ZRANB3|CHD6|NAV2	-2.5	Input ID
GO Biological Processes	19	GO:0044089	positive regulation of cellular component biogenesis	-4.5	1.5	4.3	24155	541	2675	91	3.4	0.35	324|545|577|585|1003|1496|1778|1969|1981|2047|2048|2059|2073|2185|2475|2909|2959|3038|3064|3273|3416|3791|3936|4131|4286|5027|5706|5789|5898|6101|6249|7013|7175|7248|7507|9378|9475|9557|9662|9738|9774|9873|9924|10097|10142|10733|22865|22871|22883|22930|22976|22998|23019|23064|23122|23284|23316|23332|23514|23613|23768|26045|26052|27302|50807|51199|54443|54674|55127|55160|55435|55604|55755|55781|55…	APC|ATR|ADGRB3|BBS4|CDH5|CTNNA2|DYNC1H1|EPHA2|EIF4G1|EPHB1|EPHB2|EPS8|ERCC5|PTK2B|MTOR|ARHGAP35|GTF2B|HAS3|HTT|HRG|IDE|KDR|LCP1|MAP1B|MITF|P2RX7|PSMC6|PTPRD|RALA|RP1|CLIP1|TERF1|TPR|TSC1|XPA|NRXN1|ROCK2|CHD1L|CEP135|CCP110|BCLAF1|FCHSD2|PAN2|ACTR2|AKAP9|PLK4|SLITRK3|NLGN1|CLSTN1|RAB3GAP1|PAXIP1|LIMCH1|CNOT1|SETX|CLASP2|ADGRL3|CUX2|CLASP1|SPIDR|ZMYND8|FLRT2|LRRTM2|DNM3|BMP10|ASAP1|NIN|ANLN|LRRN3|H…	-2.5	Input ID
GO Biological Processes	19	GO:0008038	neuron recognition	-4.5	3	4.9	24155	48	2675	16	0.6	0.15	351|1826|1954|2043|2048|2909|4685|6091|6092|26047|27020|27255|57453|57549|64221|133418	APP|DSCAM|MEGF8|EPHA4|EPHB2|ARHGAP35|NCAM2|ROBO1|ROBO2|CNTNAP2|NPTN|CNTN6|DSCAML1|IGSF9|ROBO3|EMB	-2.5	Input ID
GO Biological Processes	19	GO:0006409	tRNA export from nucleus	-4.4	3.5	5.1	24155	34	2675	13	0.49	0.13	6741|7175|8480|9688|9972|11097|11260|23279|55706|57122|65083|79902|348995	SSB|TPR|RAE1|NUP93|NUP153|NUP42|XPOT|NUP160|NDC1|NUP107|NOL6|NUP85|NUP43	-2.5	Input ID
GO Biological Processes	19	GO:0071431	tRNA-containing ribonucleoprotein complex export from nucleus	-4.4	3.5	5.1	24155	34	2675	13	0.49	0.13	6741|7175|8480|9688|9972|11097|11260|23279|55706|57122|65083|79902|348995	SSB|TPR|RAE1|NUP93|NUP153|NUP42|XPOT|NUP160|NDC1|NUP107|NOL6|NUP85|NUP43	-2.5	Input ID
GO Biological Processes	19	GO:0030534	adult behavior	-4.4	2.1	4.5	24155	144	2675	33	1.2	0.21	238|351|583|585|1393|1600|2043|2059|2257|2693|3398|3766|3952|4864|5071|6506|7248|7345|8997|9369|9378|9698|23385|23657|26047|53616|55074|57578|57626|84189|127343|285671|340990	ALK|APP|BBS2|BBS4|CRHBP|DAB1|EPHA4|EPS8|FGF12|GHSR|ID2|KCNJ10|LEP|NPC1|PRKN|SLC1A2|TSC1|UCHL1|KALRN|NRXN3|NRXN1|PUM1|NCSTN|SLC7A11|CNTNAP2|ADAM22|OXR1|UNC79|KLHL1|SLITRK6|DMBX1|RNF180|OTOG	-2.5	Input ID
Reactome Gene Sets	6	R-HSA-2990846	SUMOylation	-4.4	1.9	4.5	24155	188	2675	40	1.5	0.23	672|1786|1912|2908|4152|4193|4286|5468|6294|6996|7068|7150|7153|7158|7175|7486|8204|8480|8535|8648|9656|9688|9971|9972|10054|10210|10274|10499|10521|10891|11097|23279|55706|57122|57591|79677|79902|80012|205564|348995	BRCA1|DNMT1|PHC2|NR3C1|MBD1|MDM2|MITF|PPARG|SAFB|TDG|THRB|TOP1|TOP2A|TP53BP1|TPR|WRN|NRIP1|RAE1|CBX4|NCOA1|MDC1|NUP93|NR1H4|NUP153|UBA2|TOPORS|STAG1|NCOA2|DDX17|PPARGC1A|NUP42|NUP160|NDC1|NUP107|MRTFA|SMC6|NUP85|PHC3|SENP5|NUP43	-2.5	Input ID
GO Biological Processes	19	GO:2001020	regulation of response to DNA damage stimulus	-4.4	1.9	4.4	24155	214	2675	44	1.6	0.25	545|672|842|1859|1956|4193|5591|5888|6787|7014|7158|7178|7398|7468|8313|8914|9025|9320|9774|9984|10097|10635|10721|22925|22954|22976|23028|23049|23514|24144|27063|29072|51366|51720|51750|54537|54929|55137|57805|60561|63979|64210|83933|84501	ATR|BRCA1|CASP9|DYRK1A|EGFR|MDM2|PRKDC|RAD51|NEK4|TERF2|TP53BP1|TPT1|USP1|NSD2|AXIN2|TIMELESS|RNF8|TRIP12|BCLAF1|THOC1|ACTR2|RAD51AP1|POLQ|PLA2R1|TRIM32|PAXIP1|KDM1A|SMG1|SPIDR|TFIP11|ANKRD1|SETD2|UBR5|UIMC1|RTEL1|SHLD2|TMEM161A|FIGN|CCAR2|RINT1|FIGNL1|MMS19|HDAC10|SPIRE2	-2.5	Input ID
GO Biological Processes	19	GO:0072507	divalent inorganic cation homeostasis	-4.4	1.5	4.3	24155	514	2675	87	3.3	0.34	287|288|309|351|490|491|553|773|776|783|811|825|1003|1240|1524|1956|2053|2185|2697|2830|2890|3064|3375|3708|3709|3736|3741|3827|4035|4067|4644|4842|5027|5071|5145|5311|5314|5579|5621|5731|5737|5788|6262|6263|6354|6543|6546|6547|6869|7178|7442|8989|9187|9472|9709|9900|10518|10672|10989|22953|23007|23236|23516|25800|25998|27020|27032|27185|29887|51196|51554|54499|54805|54822|56704|57053|57181|59340…	ANK2|ANK3|ANXA6|APP|ATP2B1|ATP2B2|AVPR1B|CACNA1A|CACNA1D|CACNB2|CALR|CAPN3|CDH5|CMKLR1|CX3CR1|EGFR|EPHX2|PTK2B|GJA1|GPR6|GRIA1|HTT|IAPP|ITPR1|ITPR2|KCNA1|KCNA5|KNG1|LRP1|LYN|MYO5A|NOS1|P2RX7|PRKN|PDE6A|PKD2|PKHD1|PRKCB|PRNP|PTGER1|PTGFR|PTPRC|RYR2|RYR3|CCL7|SLC8A2|SLC8A1|SLC8A3|TACR1|TPT1|TRPV1|TRPA1|SLC24A1|AKAP6|HERPUD1|SV2A|CIB2|GNA13|IMMT|P2RX2|PLCH1|PLCB1|SLC39A14|SLC39A6|IBTK|NPTN|ATP2C1|DI…	-2.4	Input ID
GO Biological Processes	19	GO:0060562	epithelial tube morphogenesis	-4.4	1.7	4.4	24155	322	2675	60	2.2	0.29	94|317|585|650|1512|1948|1950|1954|1969|2043|2045|2253|2626|2648|2697|2736|2909|3371|3516|4036|4851|5311|5420|5469|5727|5754|5898|6262|6491|6659|7048|7248|7976|8195|8289|8914|9645|9788|9839|10672|26160|26249|27031|29072|51176|51804|54806|54903|55036|55366|55764|57534|57545|80184|80199|84678|90627|170690|284217|339829	ACVRL1|APAF1|BBS4|BMP2|CTSH|EFNB2|EGF|MEGF8|EPHA2|EPHA4|EPHA7|FGF8|GATA4|KAT2A|GJA1|GLI2|ARHGAP35|TNC|RBPJ|LRP2|NOTCH1|PKD2|PODXL|MED1|PTCH1|PTK7|RALA|RYR2|STIL|SOX4|TGFBR2|TSC1|FZD3|MKKS|ARID1A|TIMELESS|MICAL2|MTSS1|ZEB2|GNA13|IFT172|KLHL3|NPHP3|SETD2|LEF1|SIX4|AHI1|MKS1|CCDC40|LGR4|IFT122|MIB1|CC2D2A|CEP290|FUZ|KDM2B|STARD13|ADAMTS16|LAMA1|CCDC39	-2.4	Input ID
GO Biological Processes	19	GO:0018108	peptidyl-tyrosine phosphorylation	-4.4	1.6	4.3	24155	364	2675	66	2.5	0.3	238|351|941|1859|1950|1956|1969|2043|2044|2045|2046|2047|2048|2051|2065|2066|2185|2202|2252|2253|2322|2324|2444|2475|2688|2690|3273|3479|3562|3645|3702|3718|3791|3952|4058|4067|4254|4593|4750|4919|5062|5610|5621|5649|5788|6098|6259|6868|7272|7273|7297|7525|9833|10420|10461|10464|25778|25998|54625|56940|64092|79705|79834|79893|80310|285220	ALK|APP|CD80|DYRK1A|EGF|EGFR|EPHA2|EPHA4|EPHA5|EPHA7|EPHA8|EPHB1|EPHB2|EPHB6|ERBB3|ERBB4|PTK2B|EFEMP1|FGF7|FGF8|FLT3|FLT4|FRK|MTOR|GH1|GHR|HRG|IGF1|IL3|INSRR|ITK|JAK3|KDR|LEP|LTK|LYN|KITLG|MUSK|NEK1|ROR1|PAK2|EIF2AK2|PRNP|RELN|PTPRC|ROS1|RYK|ADAM17|TTK|TTN|TYK2|YES1|MELK|TESK2|MERTK|PIBF1|DSTYK|IBTK|PARP14|DUSP22|SAMSN1|LRRK1|PEAK1|GGNBP2|PDGFD|EPHA6	-2.4	Input ID
GO Biological Processes	19	GO:0007623	circadian rhythm	-4.4	1.9	4.4	24155	208	2675	43	1.6	0.24	463|1019|1374|1859|1956|2475|2692|3398|3751|3952|4297|5468|5500|5563|5591|5936|6121|6421|7071|7150|7153|7337|8204|8863|8914|9475|9967|9975|10236|10499|10891|11245|22871|23064|23077|23239|23435|26223|26224|55269|55366|57805|129521	ZFHX3|CDK4|CPT1A|DYRK1A|EGFR|MTOR|GHRHR|ID2|KCND2|LEP|KMT2A|PPARG|PPP1CB|PRKAA2|PRKDC|RBM4|RPE65|SFPQ|KLF10|TOP1|TOP2A|UBE3A|NRIP1|PER3|TIMELESS|ROCK2|THRAP3|NR1D2|HNRNPR|NCOA2|PPARGC1A|GPR176|NLGN1|SETX|MYCBP2|PHLPP1|TARDBP|FBXL21P|FBXL3|PSPC1|LGR4|CCAR2|NMS	-2.4	Input ID
Reactome Gene Sets	6	R-HSA-1169410	Antiviral mechanism by IFN-stimulated genes	-4.4	2.5	4.7	24155	80	2675	22	0.82	0.17	1974|1981|1982|3836|3837|3840|4939|5495|5610|6041|7175|8480|8672|9688|9972|11097|23279|51191|55706|57122|79902|348995	EIF4A2|EIF4G1|EIF4G2|KPNA1|KPNB1|KPNA4|OAS2|PPM1B|EIF2AK2|RNASEL|TPR|RAE1|EIF4G3|NUP93|NUP153|NUP42|NUP160|HERC5|NDC1|NUP107|NUP85|NUP43	-2.4	Input ID
GO Biological Processes	19	GO:0001539	cilium or flagellum-dependent cell motility	-4.4	3.2	4.9	24155	39	2675	14	0.52	0.14	583|585|1769|5991|8195|8701|25981|55567|55779|56171|114327|144535|146754|339829	BBS2|BBS4|DNAH8|RFX3|MKKS|DNAH11|DNAH1|DNAH3|CFAP44|DNAH7|EFHC1|CFAP54|DNAH2|CCDC39	-2.4	Input ID
GO Biological Processes	19	GO:0060285	cilium-dependent cell motility	-4.4	3.2	4.9	24155	39	2675	14	0.52	0.14	583|585|1769|5991|8195|8701|25981|55567|55779|56171|114327|144535|146754|339829	BBS2|BBS4|DNAH8|RFX3|MKKS|DNAH11|DNAH1|DNAH3|CFAP44|DNAH7|EFHC1|CFAP54|DNAH2|CCDC39	-2.4	Input ID
GO Biological Processes	19	GO:0055080	cation homeostasis	-4.4	1.4	4.2	24155	731	2675	116	4.3	0.39	287|288|309|351|490|491|553|567|773|776|783|811|825|1003|1240|1356|1524|1657|1811|1956|2053|2185|2697|2771|2830|2890|2896|3064|3163|3375|3708|3709|3736|3741|3766|3827|4035|4067|4644|4756|4842|5027|5071|5145|5311|5314|5579|5621|5731|5737|5788|6005|6262|6263|6332|6354|6508|6543|6546|6547|6557|6869|7178|7442|8031|8671|8989|9187|9472|9497|9498|9709|9900|10518|10672|10686|10989|22953|23007|23236|23312…	ANK2|ANK3|ANXA6|APP|ATP2B1|ATP2B2|AVPR1B|B2M|CACNA1A|CACNA1D|CACNB2|CALR|CAPN3|CDH5|CMKLR1|CP|CX3CR1|DMXL1|SLC26A3|EGFR|EPHX2|PTK2B|GJA1|GNAI2|GPR6|GRIA1|GRN|HTT|HMOX2|IAPP|ITPR1|ITPR2|KCNA1|KCNA5|KCNJ10|KNG1|LRP1|LYN|MYO5A|NEO1|NOS1|P2RX7|PRKN|PDE6A|PKD2|PKHD1|PRKCB|PRNP|PTGER1|PTGFR|PTPRC|RHAG|RYR2|RYR3|SCN7A|CCL7|SLC4A3|SLC8A2|SLC8A1|SLC8A3|SLC12A1|TACR1|TPT1|TRPV1|NCOA4|SLC4A4|TRPA1|SLC24A1|A…	-2.4	Input ID
Reactome Gene Sets	6	R-HSA-6811442	Intra-Golgi and retrograde Golgi-to-ER traffic	-4.4	1.9	4.4	24155	202	2675	42	1.6	0.24	381|636|738|830|1523|1778|2589|2803|3482|3796|4074|8729|8774|9276|9321|9648|9950|10466|10540|11311|22796|22820|22920|22930|23095|23303|26958|27314|27333|29127|51143|51542|51594|55582|55605|55614|57511|60561|79571|83548|84643|112714	ARF5|BICD1|VPS51|CAPZA2|CUX1|DYNC1H1|GALNT1|GOLGA4|IGF2R|KIF2A|M6PR|GBF1|NAPG|COPB2|TRIP11|GCC2|GOLGA5|COG5|DCTN2|VPS45|COG2|COPG1|KIFAP3|RAB3GAP1|KIF1B|KIF13B|COPG2|RAB30|GOLIM4|RACGAP1|DYNC1LI1|VPS54|NBAS|KIF27|KIF21A|KIF16B|COG6|RINT1|GCC1|COG3|KIF2B|TUBA3E	-2.4	Input ID
Reactome Gene Sets	6	R-HSA-3000157	Laminin interactions	-4.4	3.6	5.1	24155	30	2675	12	0.45	0.13	1285|1286|3339|3673|3908|3909|3910|3912|3918|22795|80781|284217	COL4A3|COL4A4|HSPG2|ITGA2|LAMA2|LAMA3|LAMA4|LAMB1|LAMC2|NID2|COL18A1|LAMA1	-2.4	Input ID
Reactome Gene Sets	6	R-HSA-3928663	EPHA-mediated growth cone collapse	-4.4	3.6	5.1	24155	30	2675	12	0.45	0.13	1944|1969|2043|2044|2045|2046|4067|4627|4637|7525|9475|285220	EFNA3|EPHA2|EPHA4|EPHA5|EPHA7|EPHA8|LYN|MYH9|MYL6|YES1|ROCK2|EPHA6	-2.4	Input ID
GO Biological Processes	19	GO:0050890	cognition	-4.4	1.7	4.3	24155	296	2675	56	2.1	0.28	351|567|577|585|1393|1524|1620|1956|2048|2353|2475|2648|2693|2890|3064|3156|3973|4311|4593|4763|4803|5071|5532|5621|5649|5803|6310|6326|6543|6547|7097|7436|7991|8516|8701|8997|9369|9378|9980|10097|10769|23236|23259|23316|23385|23657|25836|26047|27020|54112|55084|84197|93986|151556|152789|431707	APP|B2M|ADGRB3|BBS4|CRHBP|CX3CR1|BRINP1|EGFR|EPHB2|FOS|MTOR|KAT2A|GHSR|GRIA1|HTT|HMGCR|LHCGR|MME|MUSK|NF1|NGF|PRKN|PPP3CB|PRNP|RELN|PTPRZ1|ATXN1|SCN2A|SLC8A2|SLC8A3|TLR2|VLDLR|TUSC3|ITGA8|DNAH11|KALRN|NRXN3|NRXN1|DOP1B|ACTR2|PLK2|PLCB1|DDHD2|CUX2|NCSTN|SLC7A11|NIPBL|CNTNAP2|NPTN|GPR88|SOBP|POMK|FOXP2|GPR155|JAKMIP1|LHX8	-2.4	Input ID
Reactome Gene Sets	6	R-HSA-397014	Muscle contraction	-4.4	1.9	4.4	24155	209	2675	43	1.6	0.24	301|309|490|491|776|782|783|2257|2626|3693|3708|3709|3751|3767|4637|4638|4703|4842|5062|6262|6263|6326|6328|6329|6332|6335|6336|6543|6546|6547|7094|7273|7414|9992|10060|10142|10580|11280|29766|30819|140465|204851|338567	ANXA1|ANXA6|ATP2B1|ATP2B2|CACNA1D|CACNB1|CACNB2|FGF12|GATA4|ITGB5|ITPR1|ITPR2|KCND2|KCNJ11|MYL6|MYLK|NEB|NOS1|PAK2|RYR2|RYR3|SCN2A|SCN3A|SCN4A|SCN7A|SCN9A|SCN10A|SLC8A2|SLC8A1|SLC8A3|TLN1|TTN|VCL|KCNE2|ABCC9|AKAP9|SORBS1|SCN11A|TMOD3|KCNIP2|MYL6B|HIPK1|KCNK18	-2.4	Input ID
GO Biological Processes	19	GO:0003356	regulation of cilium beat frequency	-4.4	5.7	5.6	24155	11	2675	7	0.26	0.099	583|585|8195|8701|55036|55130|339829	BBS2|BBS4|MKKS|DNAH11|CCDC40|ARMC4|CCDC39	-2.4	Input ID
Reactome Gene Sets	6	R-HSA-2682334	EPH-Ephrin signaling	-4.3	2.4	4.6	24155	92	2675	24	0.9	0.18	102|1213|1944|1948|1969|2043|2044|2045|2046|2047|2048|2051|4067|4627|4637|5062|6453|7525|8997|9475|10097|23385|64283|285220	ADAM10|CLTC|EFNA3|EFNB2|EPHA2|EPHA4|EPHA5|EPHA7|EPHA8|EPHB1|EPHB2|EPHB6|LYN|MYH9|MYL6|PAK2|ITSN1|YES1|KALRN|ROCK2|ACTR2|NCSTN|ARHGEF28|EPHA6	-2.4	Input ID
GO Biological Processes	19	GO:0062012	regulation of small molecule metabolic process	-4.3	1.6	4.2	24155	459	2675	79	3	0.33	32|205|225|301|338|351|635|650|672|957|1213|1374|1950|2053|2170|2185|2194|2475|2646|2648|2693|2822|3156|3157|3479|3837|3952|3973|4142|4199|4779|4842|4947|5027|5071|5468|5500|5563|5683|5706|5708|5713|6713|7175|8480|8604|9056|9453|9688|9861|9971|9972|10464|10499|10580|10891|11097|23178|23198|23279|23657|26119|51451|51582|55706|57122|57223|79071|79660|79902|80183|83752|90007|114899|140710|145264|254…	ACACB|AK4|ABCD2|ANXA1|APOB|APP|BHMT|BMP2|BRCA1|ENTPD5|CLTC|CPT1A|EGF|EPHX2|FABP3|PTK2B|FASN|MTOR|GCKR|KAT2A|GHSR|GPLD1|HMGCR|HMGCS1|IGF1|KPNB1|LEP|LHCGR|MAS1|ME1|NFE2L1|NOS1|OAZ2|P2RX7|PRKN|PPARG|PPP1CB|PRKAA2|PSMA2|PSMC6|PSMD2|PSMD7|SQLE|TPR|RAE1|SLC25A12|SLC7A7|GGPS1|NUP93|PSMD6|NR1H4|NUP153|PIBF1|NCOA2|SORBS1|PPARGC1A|NUP42|PASK|PSME4|NUP160|SLC7A11|LDLRAP1|LCMT1|AZIN1|NDC1|NUP107|PPP4R3B|ELOV…	-2.4	Input ID
GO Biological Processes	19	GO:0090596	sensory organ morphogenesis	-4.3	1.8	4.3	24155	256	2675	50	1.9	0.26	182|585|1290|1826|1969|2047|2048|2195|2200|2201|2202|2253|2254|2736|4763|5396|5584|5754|6101|6121|7068|7976|8289|8412|8516|8575|8842|10210|10818|23287|23554|25836|25945|50937|51057|51804|53904|54806|55084|55714|55764|57053|57728|80184|84189|84678|118427|121227|140469|204851	JAG1|BBS4|COL5A2|DSCAM|EPHA2|EPHB1|EPHB2|FAT1|FBN1|FBN2|EFEMP1|FGF8|FGF9|GLI2|NF1|PRRX1|PRKCI|PTK7|RP1|RPE65|THRB|FZD3|ARID1A|BCAR3|ITGA8|PRKRA|PROM1|TOPORS|FRS2|AGTPBP1|TSPAN12|NIPBL|NECTIN3|CDON|WDPCP|SIX4|MYO3A|AHI1|SOBP|TENM3|IFT122|CHRNA10|WDR19|CEP290|SLITRK6|KDM2B|OLFM3|LRIG3|MYO3B|HIPK1	-2.4	Input ID
GO Biological Processes	19	GO:0001556	oocyte maturation	-4.3	3.8	5.1	24155	26	2675	11	0.41	0.12	675|994|2185|2309|5139|9897|9985|51441|79670|80336|122042	BRCA2|CDC25B|PTK2B|FOXO3|PDE3A|WASHC5|REC8|YTHDF2|TUT7|PABPC1L|RXFP2	-2.4	Input ID
GO Biological Processes	19	GO:0003205	cardiac chamber development	-4.3	2	4.4	24155	171	2675	37	1.4	0.23	182|287|659|2253|2626|3398|3516|4036|4052|4193|4625|4851|5469|5754|6091|6092|6262|6654|6659|7048|7049|7468|8289|8701|9321|9782|10818|11174|23414|25831|27031|27302|54903|55742|57493|78987|129446	JAG1|ANK2|BMPR2|FGF8|GATA4|ID2|RBPJ|LRP2|LTBP1|MDM2|MYH7|NOTCH1|MED1|PTK7|ROBO1|ROBO2|RYR2|SOS1|SOX4|TGFBR2|TGFBR3|NSD2|ARID1A|DNAH11|TRIP11|MATR3|FRS2|ADAMTS6|ZFPM2|HECTD1|NPHP3|BMP10|MKS1|PARVA|HEG1|CRELD1|XIRP2	-2.4	Input ID
GO Biological Processes	19	GO:0080135	regulation of cellular response to stress	-4.3	1.4	4.1	24155	749	2675	118	4.4	0.4	351|545|567|650|672|842|1388|1393|1859|1956|1981|2043|2047|2081|2122|2185|2309|2324|2475|2530|2626|2861|2889|2896|3156|3326|3735|3952|4035|4067|4193|4779|5071|5396|5591|5610|5888|6421|6787|6885|7014|7049|7098|7158|7175|7178|7248|7398|7468|8313|8480|8876|8914|9025|9043|9320|9475|9688|9709|9774|9821|9839|9972|9984|10049|10097|10114|10314|10391|10635|10721|10769|10771|11097|22881|22925|22954|22976|2…	APP|ATR|B2M|BMP2|BRCA1|CASP9|ATF6B|CRHBP|DYRK1A|EGFR|EIF4G1|EPHA4|EPHB1|ERN1|MECOM|PTK2B|FOXO3|FLT4|MTOR|FUT8|GATA4|GPR37|RAPGEF1|GRN|HMGCR|HSP90AB1|KARS1|LEP|LRP1|LYN|MDM2|NFE2L1|PRKN|PRRX1|PRKDC|EIF2AK2|RAD51|SFPQ|NEK4|MAP3K7|TERF2|TGFBR3|TLR3|TP53BP1|TPR|TPT1|TSC1|USP1|NSD2|AXIN2|RAE1|VNN1|TIMELESS|RNF8|SPAG9|TRIP12|ROCK2|NUP93|HERPUD1|BCLAF1|RB1CC1|ZEB2|NUP153|THOC1|DNAJB6|ACTR2|HIPK3|LANCL1|…	-2.4	Input ID
GO Biological Processes	19	GO:0018212	peptidyl-tyrosine modification	-4.3	1.6	4.3	24155	367	2675	66	2.5	0.3	238|351|941|1859|1950|1956|1969|2043|2044|2045|2046|2047|2048|2051|2065|2066|2185|2202|2252|2253|2322|2324|2444|2475|2688|2690|3273|3479|3562|3645|3702|3718|3791|3952|4058|4067|4254|4593|4750|4919|5062|5610|5621|5649|5788|6098|6259|6868|7272|7273|7297|7525|9833|10420|10461|10464|25778|25998|54625|56940|64092|79705|79834|79893|80310|285220	ALK|APP|CD80|DYRK1A|EGF|EGFR|EPHA2|EPHA4|EPHA5|EPHA7|EPHA8|EPHB1|EPHB2|EPHB6|ERBB3|ERBB4|PTK2B|EFEMP1|FGF7|FGF8|FLT3|FLT4|FRK|MTOR|GH1|GHR|HRG|IGF1|IL3|INSRR|ITK|JAK3|KDR|LEP|LTK|LYN|KITLG|MUSK|NEK1|ROR1|PAK2|EIF2AK2|PRNP|RELN|PTPRC|ROS1|RYK|ADAM17|TTK|TTN|TYK2|YES1|MELK|TESK2|MERTK|PIBF1|DSTYK|IBTK|PARP14|DUSP22|SAMSN1|LRRK1|PEAK1|GGNBP2|PDGFD|EPHA6	-2.4	Input ID
GO Biological Processes	19	GO:0030072	peptide hormone secretion	-4.3	1.8	4.3	24155	250	2675	49	1.8	0.26	301|773|776|777|1374|1393|1803|1956|2044|2243|2692|2693|2697|2822|3156|3708|3709|3741|3767|3790|3952|4035|4644|5071|5532|5991|6453|6514|6659|8609|8997|9230|9699|9971|23178|23435|27445|51092|51768|54097|56943|57818|65985|90007|90550|130399|222546|283849|399979	ANXA1|CACNA1A|CACNA1D|CACNA1E|CPT1A|CRHBP|DPP4|EGFR|EPHA5|FGA|GHRHR|GHSR|GJA1|GPLD1|HMGCR|ITPR1|ITPR2|KCNA5|KCNJ11|KCNS3|LEP|LRP1|MYO5A|PRKN|PPP3CB|RFX3|ITSN1|SLC2A2|SOX4|KLF7|KALRN|RAB11B|RIMS2|NR1H4|PASK|TARDBP|PCLO|SIDT2|TM7SF3|FAM3B|ENY2|G6PC2|AACS|MIDN|MCU|ACVR1C|RFX6|EXOC3L1|SNX19	-2.4	Input ID
GO Biological Processes	19	GO:0098771	inorganic ion homeostasis	-4.3	1.4	4.1	24155	742	2675	117	4.4	0.4	287|288|309|351|490|491|553|567|773|776|783|811|825|1003|1240|1244|1356|1524|1657|1811|1956|2053|2185|2697|2771|2830|2890|2896|3064|3163|3375|3708|3709|3736|3741|3766|3827|4035|4067|4644|4756|4842|5027|5071|5145|5311|5314|5579|5621|5731|5737|5788|6005|6262|6263|6332|6354|6508|6543|6546|6547|6557|6869|7178|7442|8031|8671|8989|9187|9213|9472|9497|9498|9709|9900|10518|10672|10686|10989|22953|23007|2…	ANK2|ANK3|ANXA6|APP|ATP2B1|ATP2B2|AVPR1B|B2M|CACNA1A|CACNA1D|CACNB2|CALR|CAPN3|CDH5|CMKLR1|ABCC2|CP|CX3CR1|DMXL1|SLC26A3|EGFR|EPHX2|PTK2B|GJA1|GNAI2|GPR6|GRIA1|GRN|HTT|HMOX2|IAPP|ITPR1|ITPR2|KCNA1|KCNA5|KCNJ10|KNG1|LRP1|LYN|MYO5A|NEO1|NOS1|P2RX7|PRKN|PDE6A|PKD2|PKHD1|PRKCB|PRNP|PTGER1|PTGFR|PTPRC|RHAG|RYR2|RYR3|SCN7A|CCL7|SLC4A3|SLC8A2|SLC8A1|SLC8A3|SLC12A1|TACR1|TPT1|TRPV1|NCOA4|SLC4A4|TRPA1|SLC…	-2.4	Input ID
GO Biological Processes	19	GO:0051261	protein depolymerization	-4.3	2.2	4.5	24155	110	2675	27	1	0.19	118|119|120|324|830|2059|3796|4131|6710|9645|9793|10297|10763|11034|23122|23332|29766|55604|57551|57553|64780|84643|89795|130271|157922|344148|347240	ADD1|ADD2|ADD3|APC|CAPZA2|EPS8|KIF2A|MAP1B|SPTB|MICAL2|CKAP5|APC2|NES|DSTN|CLASP2|CLASP1|TMOD3|CARMIL1|TAOK1|MICAL3|MICAL1|KIF2B|NAV3|PLEKHH2|CAMSAP1|NCKAP5|KIF24	-2.4	Input ID
GO Biological Processes	19	GO:0006282	regulation of DNA repair	-4.3	2.1	4.5	24155	122	2675	29	1.1	0.2	672|1956|5591|5888|7014|7158|7398|7468|8313|8914|9025|9320|10097|10635|10721|23028|23514|24144|29072|51366|51720|51750|54537|54929|55137|63979|64210|83933|84501	BRCA1|EGFR|PRKDC|RAD51|TERF2|TP53BP1|USP1|NSD2|AXIN2|TIMELESS|RNF8|TRIP12|ACTR2|RAD51AP1|POLQ|KDM1A|SPIDR|TFIP11|SETD2|UBR5|UIMC1|RTEL1|SHLD2|TMEM161A|FIGN|FIGNL1|MMS19|HDAC10|SPIRE2	-2.3	Input ID
GO Biological Processes	19	GO:0008406	gonad development	-4.3	1.8	4.3	24155	217	2675	44	1.6	0.25	675|1495|1588|2175|2253|2254|2309|2492|2620|2626|2697|3157|3952|3973|4036|4142|4254|4436|4678|5806|5926|6092|7098|7337|8031|8195|8204|8648|8879|9289|9985|23414|51742|51804|57122|57728|83943|83990|84159|89766|122042|152006|259266|431707	BRCA2|CTNNA1|CYP19A1|FANCA|FGF8|FGF9|FOXO3|FSHR|GAS2|GATA4|GJA1|HMGCS1|LEP|LHCGR|LRP2|MAS1|KITLG|MSH2|NASP|PTX3|ARID4A|ROBO2|TLR3|UBE3A|NCOA4|MKKS|NRIP1|NCOA1|SGPL1|ADGRG1|REC8|ZFPM2|ARID4B|SIX4|NUP107|WDR19|IMMP2L|BRIP1|ARID5B|UMODL1|RXFP2|RNF38|ASPM|LHX8	-2.3	Input ID
GO Biological Processes	19	GO:0055065	metal ion homeostasis	-4.2	1.4	4.1	24155	654	2675	105	3.9	0.38	287|288|309|351|490|491|553|567|773|776|783|811|825|1003|1240|1356|1524|1956|2053|2185|2697|2771|2830|2890|3064|3163|3375|3708|3709|3736|3741|3766|3827|4035|4067|4644|4756|4842|5027|5071|5145|5311|5314|5579|5621|5731|5737|5788|6005|6262|6263|6332|6354|6543|6546|6547|6557|6869|7178|7442|8031|8989|9187|9472|9709|9900|10518|10672|10686|10989|22953|23007|23236|23327|23516|25800|25998|26234|26872|2702…	ANK2|ANK3|ANXA6|APP|ATP2B1|ATP2B2|AVPR1B|B2M|CACNA1A|CACNA1D|CACNB2|CALR|CAPN3|CDH5|CMKLR1|CP|CX3CR1|EGFR|EPHX2|PTK2B|GJA1|GNAI2|GPR6|GRIA1|HTT|HMOX2|IAPP|ITPR1|ITPR2|KCNA1|KCNA5|KCNJ10|KNG1|LRP1|LYN|MYO5A|NEO1|NOS1|P2RX7|PRKN|PDE6A|PKD2|PKHD1|PRKCB|PRNP|PTGER1|PTGFR|PTPRC|RHAG|RYR2|RYR3|SCN7A|CCL7|SLC8A2|SLC8A1|SLC8A3|SLC12A1|TACR1|TPT1|TRPV1|NCOA4|TRPA1|SLC24A1|AKAP6|HERPUD1|SV2A|CIB2|GNA13|CLD…	-2.3	Input ID
GO Biological Processes	19	GO:0046683	response to organophosphorus	-4.2	2.1	4.4	24155	135	2675	31	1.2	0.21	328|351|610|1261|1393|1811|2185|2353|2889|3709|3767|5027|5032|5139|5311|5313|5908|6263|6546|6547|7442|9472|9693|10021|10142|10518|22953|23028|53905|54434|133522	APEX1|APP|HCN2|CNGA3|CRHBP|SLC26A3|PTK2B|FOS|RAPGEF1|ITPR2|KCNJ11|P2RX7|P2RY11|PDE3A|PKD2|PKLR|RAP1B|RYR3|SLC8A1|SLC8A3|TRPV1|AKAP6|RAPGEF2|HCN4|AKAP9|CIB2|P2RX2|KDM1A|DUOX1|SSH1|PPARGC1B	-2.3	Input ID
GO Biological Processes	19	GO:0035637	multicellular organismal signaling	-4.2	1.9	4.3	24155	205	2675	42	1.6	0.24	287|288|490|491|776|782|783|1829|2257|2693|2697|3673|3708|3709|3736|3741|3751|3767|4842|6262|6263|6326|6328|6329|6332|6335|6336|6543|6546|6547|9992|10021|10052|10060|10142|11280|26047|27094|27345|29119|30819|54112	ANK2|ANK3|ATP2B1|ATP2B2|CACNA1D|CACNB1|CACNB2|DSG2|FGF12|GHSR|GJA1|ITGA2|ITPR1|ITPR2|KCNA1|KCNA5|KCND2|KCNJ11|NOS1|RYR2|RYR3|SCN2A|SCN3A|SCN4A|SCN7A|SCN9A|SCN10A|SLC8A2|SLC8A1|SLC8A3|KCNE2|HCN4|GJC1|ABCC9|AKAP9|SCN11A|CNTNAP2|KCNMB3|KCNMB4|CTNNA3|KCNIP2|GPR88	-2.3	Input ID
GO Biological Processes	19	GO:0016925	protein sumoylation	-4.2	2.4	4.6	24155	82	2675	22	0.82	0.17	825|4193|7175|8480|8535|9688|9972|10054|10210|11097|23279|26036|26354|53335|55706|57122|64135|79902|83637|84075|205564|348995	CAPN3|MDM2|TPR|RAE1|CBX4|NUP93|NUP153|UBA2|TOPORS|NUP42|NUP160|ZNF451|GNL3|BCL11A|NDC1|NUP107|IFIH1|NUP85|ZMIZ2|FSCB|SENP5|NUP43	-2.3	Input ID
GO Biological Processes	19	GO:0006406	mRNA export from nucleus	-4.2	2.2	4.5	24155	111	2675	27	1	0.19	3267|5976|7175|8106|8480|8888|9688|9877|9972|9984|11097|22794|23049|23279|23293|26019|26097|29072|55339|55677|55706|56943|57122|79902|81608|84321|348995	AGFG1|UPF1|TPR|PABPN1|RAE1|MCM3AP|NUP93|ZC3H11A|NUP153|THOC1|NUP42|CASC3|SMG1|NUP160|SMG6|UPF2|CHTOP|SETD2|WDR33|IWS1|NDC1|ENY2|NUP107|NUP85|FIP1L1|THOC3|NUP43	-2.3	Input ID
GO Biological Processes	19	GO:0071427	mRNA-containing ribonucleoprotein complex export from nucleus	-4.2	2.2	4.5	24155	111	2675	27	1	0.19	3267|5976|7175|8106|8480|8888|9688|9877|9972|9984|11097|22794|23049|23279|23293|26019|26097|29072|55339|55677|55706|56943|57122|79902|81608|84321|348995	AGFG1|UPF1|TPR|PABPN1|RAE1|MCM3AP|NUP93|ZC3H11A|NUP153|THOC1|NUP42|CASC3|SMG1|NUP160|SMG6|UPF2|CHTOP|SETD2|WDR33|IWS1|NDC1|ENY2|NUP107|NUP85|FIP1L1|THOC3|NUP43	-2.3	Input ID
Reactome Gene Sets	6	R-HSA-168271	Transport of Ribonucleoproteins into the Host Nucleus	-4.2	3.5	4.9	24155	31	2675	12	0.45	0.13	3836|3837|7175|8480|9688|9972|11097|23279|55706|57122|79902|348995	KPNA1|KPNB1|TPR|RAE1|NUP93|NUP153|NUP42|NUP160|NDC1|NUP107|NUP85|NUP43	-2.3	Input ID
GO Biological Processes	19	GO:0071539	protein localization to centrosome	-4.2	3.5	4.9	24155	31	2675	12	0.45	0.13	324|585|636|2804|5108|6491|10464|10540|27185|29887|55125|64770	APC|BBS4|BICD1|GOLGB1|PCM1|STIL|PIBF1|DCTN2|DISC1|SNX10|CEP192|CCDC14	-2.3	Input ID
GO Biological Processes	19	GO:0030198	extracellular matrix organization	-4.2	1.6	4.2	24155	370	2675	66	2.5	0.3	102|176|351|1285|1286|1290|1293|1298|1303|1306|1462|1803|2200|2201|2243|2335|2620|3038|3339|3371|3673|3693|3694|3791|3908|3909|3910|3912|3918|3936|4035|4763|4851|5033|5352|5806|7093|7148|7450|7982|8434|8515|8516|8728|9508|10049|10585|22795|22798|23122|23332|23768|54507|58494|59277|64066|79625|79875|80781|84570|84695|84830|131149|169044|255631|284217	ADAM10|ACAN|APP|COL4A3|COL4A4|COL5A2|COL6A3|COL9A2|COL12A1|COL15A1|VCAN|DPP4|FBN1|FBN2|FGA|FN1|GAS2|HAS3|HSPG2|TNC|ITGA2|ITGB5|ITGB6|KDR|LAMA2|LAMA3|LAMA4|LAMB1|LAMC2|LCP1|LRP1|NF1|NOTCH1|P4HA1|PLOD2|PTX3|TLL2|TNXB|VWF|ST7|RECK|ITGA10|ITGA8|ADAM19|ADAMTS3|DNAJB6|POMT1|NID2|LAMB4|CLASP2|CLASP1|FLRT2|ADAMTSL4|JAM2|NTN4|MMP27|NDNF|THSD4|COL18A1|COL25A1|LOXL3|ADTRP|OTOL1|COL22A1|COL24A1|LAMA1	-2.3	Input ID
GO Biological Processes	19	GO:0060070	canonical Wnt signaling pathway	-4.2	1.6	4.2	24155	335	2675	61	2.3	0.29	324|607|650|1000|1432|1452|1601|1950|1956|2253|2254|2262|2309|2889|3516|4163|4286|4300|4851|5071|5494|5683|5706|5708|5713|5754|5800|5868|6259|6262|6659|6663|7976|8313|8434|9113|9736|9861|10297|22881|23189|23198|26108|27031|27130|27185|51176|51366|54903|55366|57805|65268|79413|79705|80199|81029|81847|219771|259266|261734|283149	APC|BCL9|BMP2|CDH2|MAPK14|CSNK1A1|DAB2|EGF|EGFR|FGF8|FGF9|GPC5|FOXO3|RAPGEF1|RBPJ|MCC|MITF|MLLT3|NOTCH1|PRKN|PPM1A|PSMA2|PSMC6|PSMD2|PSMD7|PTK7|PTPRO|RAB5A|RYK|RYR2|SOX4|SOX10|FZD3|AXIN2|RECK|LATS1|USP34|PSMD6|APC2|ANKRD6|KANK1|PSME4|PYGO1|NPHP3|INVS|DISC1|LEF1|UBR5|MKS1|LGR4|CCAR2|WNK2|ZBED2|LRRK1|FUZ|WNT5B|RNF146|CCNY|ASPM|NPHP4|BCL9L	-2.3	Input ID
GO Biological Processes	19	GO:0009314	response to radiation	-4.2	1.5	4.1	24155	449	2675	77	2.9	0.32	24|301|351|440|545|672|675|842|1259|1263|1432|1956|2073|2353|2475|2547|3156|3157|3398|3735|4193|4311|4436|4763|5145|5500|5591|5788|5888|5936|6101|6121|6354|6506|7158|7398|7486|7507|8493|8533|8863|8930|9025|9187|9683|10276|10635|10692|22954|22976|23028|23173|23259|23514|23657|25836|26223|26224|27020|51455|51514|51720|54112|54929|57646|57805|63979|79823|79913|83658|84083|84694|123879|143570|163859|…	ABCA4|ANXA1|APP|ASNS|ATR|BRCA1|BRCA2|CASP9|CNGA1|PLK3|MAPK14|EGFR|ERCC5|FOS|MTOR|XRCC6|HMGCR|HMGCS1|ID2|KARS1|MDM2|MME|MSH2|NF1|PDE6A|PPP1CB|PRKDC|PTPRC|RAD51|RBM4|RP1|RPE65|CCL7|SLC1A2|TP53BP1|USP1|WRN|XPA|PPM1D|COPS3|PER3|MBD4|RNF8|SLC24A1|N4BP1|NET1|RAD51AP1|RRH|TRIM32|PAXIP1|KDM1A|METAP1|DDHD2|SPIDR|SLC7A11|NIPBL|FBXL21P|FBXL3|NPTN|REV1|DTL|UIMC1|GPR88|TMEM161A|USP28|CCAR2|FIGNL1|CAMKMT|ACTR5…	-2.3	Input ID
Reactome Gene Sets	6	R-HSA-112316	Neuronal System	-4.2	1.6	4.2	24155	413	2675	72	2.7	0.31	115|610|773|777|782|783|1142|1740|2037|2066|2554|2560|2562|2571|2744|2771|2773|2890|2891|2900|3359|3736|3738|3741|3751|3766|3767|3780|3782|3790|4193|4646|5563|5579|5789|5924|6506|6857|8496|8497|8499|8973|9369|9378|10021|10052|10060|10313|22865|22871|22999|23136|23236|23426|26045|27020|27094|27133|27345|57554|58512|80059|84189|84694|90134|112714|116444|169522|170850|220074|338567|341359	ADCY9|HCN2|CACNA1A|CACNA1E|CACNB1|CACNB2|CHRNB3|DLG2|EPB41L2|ERBB4|GABRA1|GABRB1|GABRB3|GAD1|GLS|GNAI2|GNAI3|GRIA1|GRIA2|GRIK4|HTR3A|KCNA1|KCNA3|KCNA5|KCND2|KCNJ10|KCNJ11|KCNN1|KCNN3|KCNS3|MDM2|MYO6|PRKAA2|PRKCB|PTPRD|RASGRF2|SLC1A2|SYT1|PPFIBP1|PPFIA4|PPFIA2|CHRNA6|NRXN3|NRXN1|HCN4|GJC1|ABCC9|RTN3|SLITRK3|NLGN1|RIMS1|EPB41L3|PLCB1|GRIP1|LRRTM2|NPTN|KCNMB3|KCNH5|KCNMB4|LRRC7|DLGAP3|LRRTM4|SLITRK6…	-2.3	Input ID
GO Biological Processes	19	GO:0016358	dendrite development	-4.2	1.8	4.2	24155	233	2675	46	1.7	0.25	102|238|351|577|585|1398|1496|1523|1600|1826|2043|2047|2048|2475|4131|4133|4139|5062|5597|5649|5789|6453|7337|7436|8609|8997|9201|9693|10097|10160|10769|22871|23043|23316|23327|23426|23543|23613|26052|27185|50807|53335|57492|57549|57626|114788	ADAM10|ALK|APP|ADGRB3|BBS4|CRK|CTNNA2|CUX1|DAB1|DSCAM|EPHA4|EPHB1|EPHB2|MTOR|MAP1B|MAP2|MARK1|PAK2|MAPK6|RELN|PTPRD|ITSN1|UBE3A|VLDLR|KLF7|KALRN|DCLK1|RAPGEF2|ACTR2|FARP1|PLK2|NLGN1|TNIK|CUX2|NEDD4L|GRIP1|RBFOX2|ZMYND8|DNM3|DISC1|ASAP1|BCL11A|ARID1B|IGSF9|KLHL1|CSMD3	-2.2	Input ID
GO Biological Processes	19	GO:0051963	regulation of synapse assembly	-4.2	2.2	4.4	24155	106	2675	26	0.97	0.19	351|577|1981|2045|2047|2048|2693|4593|5789|6092|6585|7097|9378|22865|22871|22883|23284|23316|23768|26045|51804|54674|57633|84189|145581|158038	APP|ADGRB3|EIF4G1|EPHA7|EPHB1|EPHB2|GHSR|MUSK|PTPRD|ROBO2|SLIT1|TLR2|NRXN1|SLITRK3|NLGN1|CLSTN1|ADGRL3|CUX2|FLRT2|LRRTM2|SIX4|LRRN3|LRRN1|SLITRK6|LRFN5|LINGO2	-2.2	Input ID
GO Biological Processes	19	GO:0006913	nucleocytoplasmic transport	-4.2	1.6	4.2	24155	343	2675	62	2.3	0.29	811|1432|2254|2646|3267|3836|3837|3840|3952|4193|4659|4763|5296|5469|5494|5936|5976|6310|6741|7175|7248|7514|8106|8480|8888|9688|9877|9972|9984|10527|10628|10892|11097|11260|22794|23049|23279|23293|23435|25929|26019|26097|26953|29072|51194|51277|51366|51512|55339|55677|55706|55781|56478|56943|57122|64901|65083|79902|81608|84321|202151|348995	CALR|MAPK14|FGF9|GCKR|AGFG1|KPNA1|KPNB1|KPNA4|LEP|MDM2|PPP1R12A|NF1|PIK3R2|MED1|PPM1A|RBM4|UPF1|ATXN1|SSB|TPR|TSC1|XPO1|PABPN1|RAE1|MCM3AP|NUP93|ZC3H11A|NUP153|THOC1|IPO7|TXNIP|MALT1|NUP42|XPOT|CASC3|SMG1|NUP160|SMG6|TARDBP|GEMIN5|UPF2|CHTOP|RANBP6|SETD2|IPO11|DNAJC27|UBR5|GTSE1|WDR33|IWS1|NDC1|RIOK2|EIF4ENIF1|ENY2|NUP107|RANBP17|NOL6|NUP85|FIP1L1|THOC3|RANBP3L|NUP43	-2.2	Input ID
GO Biological Processes	19	GO:0051031	tRNA transport	-4.1	3.3	4.8	24155	36	2675	13	0.49	0.13	6741|7175|8480|9688|9972|11097|11260|23279|55706|57122|65083|79902|348995	SSB|TPR|RAE1|NUP93|NUP153|NUP42|XPOT|NUP160|NDC1|NUP107|NOL6|NUP85|NUP43	-2.2	Input ID
GO Biological Processes	19	GO:0050804	modulation of chemical synaptic transmission	-4.1	1.6	4.1	24155	436	2675	75	2.8	0.32	351|773|776|783|1000|1142|1524|1956|2043|2047|2048|2185|2475|2648|2693|2771|2890|2900|2917|2918|3766|3908|4131|4311|4763|4803|5071|5332|5532|5579|5621|5649|5868|5908|6543|6547|6780|6857|8499|8526|8898|8973|9187|9211|9378|9590|9693|9699|9783|10142|10769|11188|22854|22871|22883|22930|22999|23228|23236|23316|23385|23613|23657|26045|27020|27185|27345|54434|54476|55288|79772|84961|85445|116841|440279	APP|CACNA1A|CACNA1D|CACNB2|CDH2|CHRNB3|CX3CR1|EGFR|EPHA4|EPHB1|EPHB2|PTK2B|MTOR|KAT2A|GHSR|GNAI2|GRIA1|GRIK4|GRM7|GRM8|KCNJ10|LAMA2|MAP1B|MME|NF1|NGF|PRKN|PLCB4|PPP3CB|PRKCB|PRNP|RELN|RAB5A|RAP1B|SLC8A2|SLC8A3|STAU1|SYT1|PPFIA2|DGKE|MTMR2|CHRNA6|SLC24A1|LGI1|NRXN1|AKAP12|RAPGEF2|RIMS2|RIMS3|AKAP9|PLK2|NISCH|NTNG1|NLGN1|CLSTN1|RAB3GAP1|RIMS1|PLCL2|PLCB1|CUX2|NCSTN|ZMYND8|SLC7A11|LRRTM2|NPTN|DISC1|…	-2.2	Input ID
GO Biological Processes	19	GO:0048592	eye morphogenesis	-4.1	2	4.3	24155	149	2675	33	1.2	0.21	182|585|1290|1826|1969|2047|2048|2195|2200|2201|2202|4763|5584|6101|6121|7068|8289|8412|8842|10210|10818|23287|23554|25836|25945|50937|54806|55714|55764|80184|84678|118427|204851	JAG1|BBS4|COL5A2|DSCAM|EPHA2|EPHB1|EPHB2|FAT1|FBN1|FBN2|EFEMP1|NF1|PRKCI|RP1|RPE65|THRB|ARID1A|BCAR3|PROM1|TOPORS|FRS2|AGTPBP1|TSPAN12|NIPBL|NECTIN3|CDON|AHI1|TENM3|IFT122|CEP290|KDM2B|OLFM3|HIPK1	-2.2	Input ID
Reactome Gene Sets	6	R-HSA-1169408	ISG15 antiviral mechanism	-4.1	2.5	4.5	24155	72	2675	20	0.75	0.17	1974|1981|1982|3836|3837|3840|5495|5610|7175|8480|8672|9688|9972|11097|23279|51191|55706|57122|79902|348995	EIF4A2|EIF4G1|EIF4G2|KPNA1|KPNB1|KPNA4|PPM1B|EIF2AK2|TPR|RAE1|EIF4G3|NUP93|NUP153|NUP42|NUP160|HERC5|NDC1|NUP107|NUP85|NUP43	-2.2	Input ID
GO Biological Processes	19	GO:1901652	response to peptide	-4.1	1.5	4.1	24155	524	2675	87	3.3	0.34	115|182|301|324|328|351|490|694|773|782|1019|1244|1393|1398|1432|2043|2170|2200|2309|2475|2549|2650|2688|2690|2692|2693|2697|2771|2822|2844|3416|3479|3636|3645|3718|3952|3973|4035|4067|4131|4142|4193|4644|4831|4851|5296|5313|5468|5471|5579|5584|5591|5621|5860|5908|6121|6599|6653|6654|6777|7049|7071|7097|7248|7253|7442|8891|8914|9475|9734|9971|10580|10890|23175|23189|55023|55667|55777|55914|57492|…	ADCY9|JAG1|ANXA1|APC|APEX1|APP|ATP2B1|BTG1|CACNA1A|CACNB1|CDK4|ABCC2|CRHBP|CRK|MAPK14|EPHA4|FABP3|FBN1|FOXO3|MTOR|GAB1|GCNT1|GH1|GHR|GHRHR|GHSR|GJA1|GNAI2|GPLD1|GPR21|IDE|IGF1|INPPL1|INSRR|JAK3|LEP|LHCGR|LRP1|LYN|MAP1B|MAS1|MDM2|MYO5A|NME2|NOTCH1|PIK3R2|PKLR|PPARG|PPAT|PRKCB|PRKCI|PRKDC|PRNP|QDPR|RAP1B|RPE65|SMARCC1|SORL1|SOS1|STAT5B|TGFBR3|KLF10|TLR2|TSC1|TSHR|TRPV1|EIF2B3|TIMELESS|ROCK2|HDAC9|N…	-2.2	Input ID
GO Biological Processes	19	GO:0048232	male gamete generation	-4.1	1.5	4.1	24155	561	2675	92	3.4	0.35	102|338|583|585|646|675|694|811|1539|1811|1912|2175|2492|2693|2697|2802|3267|3482|4142|4851|5017|5887|5926|6098|6875|7182|8195|8879|8900|9025|9191|9271|9444|9698|9825|9985|10388|10420|10461|11086|23064|23198|23304|23345|23705|25945|25981|26038|26064|26108|27030|27125|27136|29127|51742|53340|54851|54888|55231|55339|55342|55366|55706|55779|55811|55818|57082|57721|63979|64224|64645|64848|79582|79893…	ADAM10|APOB|BBS2|BBS4|BNC1|BRCA2|BTG1|CALR|CYLC2|SLC26A3|PHC2|FANCA|FSHR|GHSR|GJA1|GOLGA3|AGFG1|IGF2R|MAS1|NOTCH1|OVOL1|RAD23B|ARID4A|ROS1|TAF4B|NR2C2|MKKS|SGPL1|CCNA1|RNF8|DEDD|PIWIL1|QKI|PUM1|SPATA2|REC8|SYCP2|TESK2|MERTK|ADAM29|SETX|PSME4|UBR2|SYNE1|CADM1|NECTIN3|DNAH1|CHD5|RAI14|PYGO1|MLH3|AFF4|MORC1|RACGAP1|ARID4B|SPA17|ANKRD49|NSUN2|CCDC87|WDR33|STRBP|LGR4|NDC1|CFAP44|ADCY10|KDM3A|KNL1|METT…	-2.2	Input ID
Reactome Gene Sets	6	R-HSA-3781865	Diseases of glycosylation	-4.1	2	4.3	24155	143	2675	32	1.2	0.21	176|1462|1836|2262|2582|3339|4589|4851|7841|9060|9508|10020|10082|10585|11081|11174|23145|54507|56052|56667|79644|79796|79875|79947|91869|92949|143662|157869|170690|170692|221981|283463	ACAN|VCAN|SLC26A2|GPC5|GALE|HSPG2|MUC7|NOTCH1|MOGS|PAPSS2|ADAMTS3|GNE|GPC6|POMT1|KERA|ADAMTS6|SSPO|ADAMTSL4|ALG1|MUC13|SRD5A3|ALG9|THSD4|DHDDS|RFT1|ADAMTSL1|MUC15|SBSPON|ADAMTS16|ADAMTS18|THSD7A|MUC19	-2.2	Input ID
GO Biological Processes	19	GO:0071375	cellular response to peptide hormone stimulus	-4.1	1.6	4.1	24155	323	2675	59	2.2	0.28	115|324|328|490|1019|1393|1398|2200|2309|2549|2688|2690|2692|2693|2771|2822|2844|3416|3645|3718|3952|3973|4067|4131|4142|4193|4644|5296|5313|5468|5471|5579|5584|5591|5908|6121|6599|6653|6654|6777|7248|7253|9475|9734|9971|10580|10890|23175|23189|55023|55667|55777|57492|83990|89766|90423|132864|140710|145264	ADCY9|APC|APEX1|ATP2B1|CDK4|CRHBP|CRK|FBN1|FOXO3|GAB1|GH1|GHR|GHRHR|GHSR|GNAI2|GPLD1|GPR21|IDE|INSRR|JAK3|LEP|LHCGR|LYN|MAP1B|MAS1|MDM2|MYO5A|PIK3R2|PKLR|PPARG|PPAT|PRKCB|PRKCI|PRKDC|RAP1B|RPE65|SMARCC1|SORL1|SOS1|STAT5B|TSC1|TSHR|ROCK2|HDAC9|NR1H4|SORBS1|RAB10|LPIN1|KANK1|PHIP|DENND4C|MBD5|ARID1B|BRIP1|UMODL1|ATP6V1E2|CPEB2|SOGA1|SERPINA12	-2.2	Input ID
GO Biological Processes	19	GO:0016482	cytosolic transport	-4.1	2	4.3	24155	162	2675	35	1.3	0.22	164|738|1213|1601|2060|4133|4642|5071|5868|6653|7813|8724|8729|8898|9043|9482|9648|9779|9980|10097|23033|23041|23085|23095|23230|23317|25938|51542|54497|54832|55297|55435|55610|55614|200576	AP1G1|VPS51|CLTC|DAB2|EPS15|MAP2|MYO1D|PRKN|RAB5A|SORL1|EVI5|SNX3|GBF1|MTMR2|SPAG9|STX8|GCC2|TBC1D5|DOP1B|ACTR2|DOP1A|MON2|ERC1|KIF1B|VPS13A|DNAJC13|HEATR5A|VPS54|HEATR5B|VPS13C|CCDC91|AP1AR|VPS50|KIF16B|PIKFYVE	-2.2	Input ID
GO Biological Processes	19	GO:0099177	regulation of trans-synaptic signaling	-4.1	1.5	4.1	24155	437	2675	75	2.8	0.32	351|773|776|783|1000|1142|1524|1956|2043|2047|2048|2185|2475|2648|2693|2771|2890|2900|2917|2918|3766|3908|4131|4311|4763|4803|5071|5332|5532|5579|5621|5649|5868|5908|6543|6547|6780|6857|8499|8526|8898|8973|9187|9211|9378|9590|9693|9699|9783|10142|10769|11188|22854|22871|22883|22930|22999|23228|23236|23316|23385|23613|23657|26045|27020|27185|27345|54434|54476|55288|79772|84961|85445|116841|440279	APP|CACNA1A|CACNA1D|CACNB2|CDH2|CHRNB3|CX3CR1|EGFR|EPHA4|EPHB1|EPHB2|PTK2B|MTOR|KAT2A|GHSR|GNAI2|GRIA1|GRIK4|GRM7|GRM8|KCNJ10|LAMA2|MAP1B|MME|NF1|NGF|PRKN|PLCB4|PPP3CB|PRKCB|PRNP|RELN|RAB5A|RAP1B|SLC8A2|SLC8A3|STAU1|SYT1|PPFIA2|DGKE|MTMR2|CHRNA6|SLC24A1|LGI1|NRXN1|AKAP12|RAPGEF2|RIMS2|RIMS3|AKAP9|PLK2|NISCH|NTNG1|NLGN1|CLSTN1|RAB3GAP1|RIMS1|PLCL2|PLCB1|CUX2|NCSTN|ZMYND8|SLC7A11|LRRTM2|NPTN|DISC1|…	-2.2	Input ID
Reactome Gene Sets	6	R-HSA-3928665	EPH-ephrin mediated repulsion of cells	-4.1	2.8	4.6	24155	51	2675	16	0.6	0.15	102|1213|1944|1948|1969|2043|2044|2045|2046|2047|2048|2051|4067|7525|23385|285220	ADAM10|CLTC|EFNA3|EFNB2|EPHA2|EPHA4|EPHA5|EPHA7|EPHA8|EPHB1|EPHB2|EPHB6|LYN|YES1|NCSTN|EPHA6	-2.2	Input ID
GO Biological Processes	19	GO:0048599	oocyte development	-4.1	2.9	4.7	24155	46	2675	15	0.56	0.14	675|994|2185|2309|3479|5139|8085|8654|9897|9985|51441|64848|79670|80336|122042	BRCA2|CDC25B|PTK2B|FOXO3|IGF1|PDE3A|KMT2D|PDE5A|WASHC5|REC8|YTHDF2|YTHDC2|TUT7|PABPC1L|RXFP2	-2.2	Input ID
GO Biological Processes	19	GO:0019941	modification-dependent protein catabolic process	-4.1	1.4	4	24155	629	2675	101	3.8	0.37	701|996|1263|1452|1601|1950|2185|2272|2768|3093|3326|4193|4850|5071|5516|5683|5706|5708|5713|5887|6599|6782|7267|7337|7345|7375|7398|7993|8314|8453|8533|9025|9100|9113|9320|9361|9683|9690|9709|9736|9861|9870|9960|10040|10210|10769|11059|11101|22954|23194|23198|23274|23304|23327|23352|23358|25852|25862|26133|26223|26224|26234|26249|27185|27248|29979|50613|51322|51514|54467|54476|54778|55230|55743|…	BUB1B|CDC27|PLK3|CSNK1A1|DAB2|EGF|PTK2B|FHIT|GNA12|UBE2K|HSP90AB1|MDM2|CNOT4|PRKN|PPP2CB|PSMA2|PSMC6|PSMD2|PSMD7|RAD23B|SMARCC1|HSPA13|TTC3|UBE3A|UCHL1|USP4|USP1|UBXN8|BAP1|CUL2|COPS3|RNF8|USP10|LATS1|TRIP12|LONP1|N4BP1|UBE3C|HERPUD1|USP34|PSMD6|AREL1|USP3|TOM1L1|TOPORS|PLK2|WWP1|ATE1|TRIM32|FBXL7|PSME4|CLEC16A|UBR2|NEDD4L|UBR4|USP24|ARMC8|USP49|TRPC4AP|FBXL21P|FBXL3|FBXL5|KLHL3|DISC1|ERLEC1|UBQL…	-2.2	Input ID
GO Biological Processes	19	GO:0000018	regulation of DNA recombination	-4.1	2.2	4.4	24155	101	2675	25	0.93	0.19	3836|4436|5788|5888|7014|7158|7468|7486|8914|9984|10097|10635|10721|22976|23028|23514|29072|51750|54537|55137|56916|63979|64210|84083|200558	KPNA1|MSH2|PTPRC|RAD51|TERF2|TP53BP1|NSD2|WRN|TIMELESS|THOC1|ACTR2|RAD51AP1|POLQ|PAXIP1|KDM1A|SPIDR|SETD2|RTEL1|SHLD2|FIGN|SMARCAD1|FIGNL1|MMS19|ZRANB3|APLF	-2.2	Input ID
Reactome Gene Sets	6	R-HSA-1650814	Collagen biosynthesis and modifying enzymes	-4.1	2.6	4.5	24155	67	2675	19	0.71	0.16	1285|1286|1290|1293|1298|1303|1306|5033|5352|7093|9508|23127|80781|81578|84570|131873|169044|255631|256076	COL4A3|COL4A4|COL5A2|COL6A3|COL9A2|COL12A1|COL15A1|P4HA1|PLOD2|TLL2|ADAMTS3|COLGALT2|COL18A1|COL21A1|COL25A1|COL6A6|COL22A1|COL24A1|COL6A5	-2.2	Input ID
GO Biological Processes	19	GO:0048511	rhythmic process	-4.1	1.7	4.1	24155	296	2675	55	2.1	0.27	301|463|1019|1374|1859|1956|2309|2475|2492|2560|2620|2692|3398|3751|3952|3973|4297|5066|5468|5500|5563|5591|5806|5936|6092|6121|6421|7071|7150|7153|7337|8204|8648|8863|8879|8914|9475|9967|9975|10236|10499|10891|11245|22871|23064|23077|23239|23435|26223|26224|51514|55269|55366|57805|129521	ANXA1|ZFHX3|CDK4|CPT1A|DYRK1A|EGFR|FOXO3|MTOR|FSHR|GABRB1|GAS2|GHRHR|ID2|KCND2|LEP|LHCGR|KMT2A|PAM|PPARG|PPP1CB|PRKAA2|PRKDC|PTX3|RBM4|ROBO2|RPE65|SFPQ|KLF10|TOP1|TOP2A|UBE3A|NRIP1|NCOA1|PER3|SGPL1|TIMELESS|ROCK2|THRAP3|NR1D2|HNRNPR|NCOA2|PPARGC1A|GPR176|NLGN1|SETX|MYCBP2|PHLPP1|TARDBP|FBXL21P|FBXL3|DTL|PSPC1|LGR4|CCAR2|NMS	-2.2	Input ID
GO Biological Processes	19	GO:0051054	positive regulation of DNA metabolic process	-4.1	1.8	4.2	24155	228	2675	45	1.7	0.25	545|672|1763|1786|1956|2185|2736|3326|4142|4436|5591|5788|5888|6950|7158|7468|7486|8317|8550|8914|9025|10097|10575|10694|10891|10926|22976|23272|23514|26354|51720|51750|54537|54737|54929|55196|63922|64210|79618|79733|83933|84464|84501|144455|200558	ATR|BRCA1|DNA2|DNMT1|EGFR|PTK2B|GLI2|HSP90AB1|MAS1|MSH2|PRKDC|PTPRC|RAD51|TCP1|TP53BP1|NSD2|WRN|CDC7|MAPKAPK5|TIMELESS|RNF8|ACTR2|CCT4|CCT8|PPARGC1A|DBF4|PAXIP1|TASOR|SPIDR|GNL3|UIMC1|RTEL1|SHLD2|MPHOSPH8|TMEM161A|RESF1|CHTF18|MMS19|HMBOX1|E2F8|HDAC10|SLX4|SPIRE2|E2F7|APLF	-2.2	Input ID
Reactome Gene Sets	6	R-HSA-8953854	Metabolism of RNA	-4.1	1.4	4	24155	675	2675	107	4	0.38	1432|1477|1479|1653|1787|1974|1975|1981|2963|3921|4234|4331|4670|4691|4839|4850|5683|5706|5708|5713|5976|6122|6128|6194|6936|7175|7514|8106|8480|8732|8780|9688|9716|9861|9877|9924|9972|9984|10081|10181|10200|10236|10528|10767|10785|10885|10914|10940|11097|11100|11103|11260|22794|23019|23020|23049|23198|23246|23279|23293|23398|23481|24144|25888|25929|26019|26097|26168|26354|27340|51002|51106|51388…	MAPK14|CSTF1|CSTF3|DDX1|TRDMT1|EIF4A2|EIF4B|EIF4G1|GTF2F2|RPSA|METTL1|MNAT1|HNRNPM|NCL|NOP2|CNOT4|PSMA2|PSMC6|PSMD2|PSMD7|UPF1|RPL3|RPL6|RPS6|GCFC2|TPR|XPO1|PABPN1|RAE1|RNGTT|RIOK3|NUP93|AQR|PSMD6|ZC3H11A|PAN2|NUP153|THOC1|PDCD7|RBM5|MPHOSPH6|HNRNPR|NOP56|HBS1L|WDR4|WDR3|PAPOLA|POP1|NUP42|HNRNPUL1|KRR1|XPOT|CASC3|CNOT1|SNRNP200|SMG1|PSME4|BOP1|NUP160|SMG6|PPWD1|PES1|TFIP11|ZNF473|GEMIN5|UPF2|CHTO…	-2.2	Input ID
GO Biological Processes	19	GO:0007059	chromosome segregation	-4.1	1.6	4.1	24155	324	2675	59	2.2	0.28	324|672|701|898|996|1060|1063|1778|2908|3837|4288|6421|7013|7150|7153|7175|7272|7273|8313|8780|9113|9698|9787|9874|9985|10097|10270|10274|10388|10464|10592|23369|25836|25936|27030|29127|51143|51451|54069|55355|55706|55755|55781|56916|57082|57697|64210|64682|79677|80010|80218|83990|84464|84643|114799|157313|221150|256006|348995	APC|BRCA1|BUB1B|CCNE1|CDC27|CENPC|CENPF|DYNC1H1|NR3C1|KPNB1|MKI67|SFPQ|TERF1|TOP1|TOP2A|TPR|TTK|TTN|AXIN2|RIOK3|LATS1|PUM1|DLGAP5|TLK1|REC8|ACTR2|AKAP8|STAG1|SYCP2|PIBF1|SMC2|PUM2|NIPBL|NSL1|MLH3|RACGAP1|DYNC1LI1|LCMT1|MIS18A|HJURP|NDC1|CDK5RAP2|RIOK2|SMARCAD1|KNL1|FANCM|MMS19|ANAPC1|SMC6|RMI1|NAA50|BRIP1|SLX4|KIF2B|ESCO1|CDCA2|SKA3|ANKRD31|NUP43	-2.2	Input ID
Reactome Gene Sets	6	R-HSA-3108232	SUMO E3 ligases SUMOylate target proteins	-4.1	1.9	4.2	24155	182	2675	38	1.4	0.23	672|1786|1912|2908|4152|4193|4286|5468|6294|6996|7068|7150|7153|7158|7175|7486|8204|8480|8535|8648|9656|9688|9971|9972|10210|10274|10499|10521|10891|11097|23279|55706|57122|57591|79677|79902|80012|348995	BRCA1|DNMT1|PHC2|NR3C1|MBD1|MDM2|MITF|PPARG|SAFB|TDG|THRB|TOP1|TOP2A|TP53BP1|TPR|WRN|NRIP1|RAE1|CBX4|NCOA1|MDC1|NUP93|NR1H4|NUP153|TOPORS|STAG1|NCOA2|DDX17|PPARGC1A|NUP42|NUP160|NDC1|NUP107|MRTFA|SMC6|NUP85|PHC3|NUP43	-2.2	Input ID
GO Biological Processes	19	GO:0006511	ubiquitin-dependent protein catabolic process	-4.1	1.4	4	24155	623	2675	100	3.7	0.37	701|996|1263|1452|1601|1950|2185|2272|2768|3093|3326|4193|4850|5071|5516|5683|5706|5708|5713|5887|6599|6782|7267|7337|7345|7375|7398|7993|8314|8453|8533|9025|9100|9113|9320|9683|9690|9709|9736|9861|9870|9960|10040|10210|10769|11059|11101|22954|23194|23198|23274|23304|23327|23352|23358|25852|25862|26133|26223|26224|26234|26249|27185|27248|29979|50613|51322|51514|54467|54476|54778|55230|55743|55819…	BUB1B|CDC27|PLK3|CSNK1A1|DAB2|EGF|PTK2B|FHIT|GNA12|UBE2K|HSP90AB1|MDM2|CNOT4|PRKN|PPP2CB|PSMA2|PSMC6|PSMD2|PSMD7|RAD23B|SMARCC1|HSPA13|TTC3|UBE3A|UCHL1|USP4|USP1|UBXN8|BAP1|CUL2|COPS3|RNF8|USP10|LATS1|TRIP12|N4BP1|UBE3C|HERPUD1|USP34|PSMD6|AREL1|USP3|TOM1L1|TOPORS|PLK2|WWP1|ATE1|TRIM32|FBXL7|PSME4|CLEC16A|UBR2|NEDD4L|UBR4|USP24|ARMC8|USP49|TRPC4AP|FBXL21P|FBXL3|FBXL5|KLHL3|DISC1|ERLEC1|UBQLN1|UBQ…	-2.2	Input ID
GO Biological Processes	19	GO:1905508	protein localization to microtubule organizing center	-4.1	3.4	4.8	24155	32	2675	12	0.45	0.13	324|585|636|2804|5108|6491|10464|10540|27185|29887|55125|64770	APC|BBS4|BICD1|GOLGB1|PCM1|STIL|PIBF1|DCTN2|DISC1|SNX10|CEP192|CCDC14	-2.2	Input ID
GO Biological Processes	19	GO:0051169	nuclear transport	-4	1.6	4.1	24155	346	2675	62	2.3	0.29	811|1432|2254|2646|3267|3836|3837|3840|3952|4193|4659|4763|5296|5469|5494|5936|5976|6310|6741|7175|7248|7514|8106|8480|8888|9688|9877|9972|9984|10527|10628|10892|11097|11260|22794|23049|23279|23293|23435|25929|26019|26097|26953|29072|51194|51277|51366|51512|55339|55677|55706|55781|56478|56943|57122|64901|65083|79902|81608|84321|202151|348995	CALR|MAPK14|FGF9|GCKR|AGFG1|KPNA1|KPNB1|KPNA4|LEP|MDM2|PPP1R12A|NF1|PIK3R2|MED1|PPM1A|RBM4|UPF1|ATXN1|SSB|TPR|TSC1|XPO1|PABPN1|RAE1|MCM3AP|NUP93|ZC3H11A|NUP153|THOC1|IPO7|TXNIP|MALT1|NUP42|XPOT|CASC3|SMG1|NUP160|SMG6|TARDBP|GEMIN5|UPF2|CHTOP|RANBP6|SETD2|IPO11|DNAJC27|UBR5|GTSE1|WDR33|IWS1|NDC1|RIOK2|EIF4ENIF1|ENY2|NUP107|RANBP17|NOL6|NUP85|FIP1L1|THOC3|RANBP3L|NUP43	-2.2	Input ID
GO Biological Processes	19	GO:0031570	DNA integrity checkpoint	-4	2	4.2	24155	157	2675	34	1.3	0.22	545|672|1112|1263|1432|1763|4193|4436|4850|5591|6659|7153|7158|8318|8682|8883|8914|9656|9984|10769|23019|51322|51347|51512|51514|51720|57551|57646|57805|60561|79733|83990|84444|144455	ATR|BRCA1|FOXN3|PLK3|MAPK14|DNA2|MDM2|MSH2|CNOT4|PRKDC|SOX4|TOP2A|TP53BP1|CDC45|PEA15|NAE1|TIMELESS|MDC1|THOC1|PLK2|CNOT1|WAC|TAOK3|GTSE1|DTL|UIMC1|TAOK1|USP28|CCAR2|RINT1|E2F8|BRIP1|DOT1L|E2F7	-2.2	Input ID
GO Biological Processes	19	GO:0045216	cell-cell junction organization	-4	2	4.2	24155	157	2675	34	1.3	0.22	287|324|1000|1003|1004|1005|1006|1008|1010|1495|1829|1969|2697|3801|5584|5800|6904|7094|7368|7414|8502|9475|9971|10052|10207|23136|56288|57493|85302|129446|143162|222256|261734|100506658	ANK2|APC|CDH2|CDH5|CDH6|CDH7|CDH8|CDH10|CDH12|CTNNA1|DSG2|EPHA2|GJA1|KIFC3|PRKCI|PTPRO|TBCD|TLN1|UGT8|VCL|PKP4|ROCK2|NR1H4|GJC1|PATJ|EPB41L3|PARD3|HEG1|FBF1|XIRP2|FRMPD2|CDHR3|NPHP4|OCLN	-2.2	Input ID
GO Biological Processes	19	GO:1901653	cellular response to peptide	-4	1.6	4.1	24155	389	2675	68	2.5	0.3	115|324|328|351|490|773|782|1019|1393|1398|2043|2200|2309|2549|2688|2690|2692|2693|2771|2822|2844|3416|3479|3645|3718|3952|3973|4035|4067|4131|4142|4193|4644|5296|5313|5468|5471|5579|5584|5591|5621|5908|6121|6599|6653|6654|6777|7071|7248|7253|8914|9475|9734|9971|10580|10890|23175|23189|55023|55667|55777|57492|83990|89766|90423|132864|140710|145264	ADCY9|APC|APEX1|APP|ATP2B1|CACNA1A|CACNB1|CDK4|CRHBP|CRK|EPHA4|FBN1|FOXO3|GAB1|GH1|GHR|GHRHR|GHSR|GNAI2|GPLD1|GPR21|IDE|IGF1|INSRR|JAK3|LEP|LHCGR|LRP1|LYN|MAP1B|MAS1|MDM2|MYO5A|PIK3R2|PKLR|PPARG|PPAT|PRKCB|PRKCI|PRKDC|PRNP|RAP1B|RPE65|SMARCC1|SORL1|SOS1|STAT5B|KLF10|TSC1|TSHR|TIMELESS|ROCK2|HDAC9|NR1H4|SORBS1|RAB10|LPIN1|KANK1|PHIP|DENND4C|MBD5|ARID1B|BRIP1|UMODL1|ATP6V1E2|CPEB2|SOGA1|SERPINA12	-2.2	Input ID
GO Biological Processes	19	GO:1901137	carbohydrate derivative biosynthetic process	-4	1.4	4	24155	776	2675	120	4.5	0.4	32|115|176|204|205|262|351|471|498|659|957|1213|1462|1723|1836|1950|2181|2194|2262|2530|2589|2646|2650|2801|3038|3099|3339|3479|3718|4245|4589|4831|4864|4907|4967|5027|5161|5313|5352|5471|5563|5636|5836|6185|6241|7175|7368|7841|7991|8480|8604|8702|8833|9060|9200|9321|9348|9653|9688|9951|9972|10020|10057|10082|10565|10585|10724|10891|11081|11097|11227|11320|23205|23236|23279|23333|23385|25834|2629…	ACACB|ADCY9|ACAN|AK2|AK4|AMD1|APP|ATIC|ATP5F1A|BMPR2|ENTPD5|CLTC|VCAN|DHODH|SLC26A2|EGF|ACSL3|FASN|GPC5|FUT8|GALNT1|GCKR|GCNT1|GOLGA2|HAS3|HK2|HSPG2|IGF1|JAK3|MGAT1|MUC7|NME2|NPC1|NT5E|OGDH|P2RX7|PDHA2|PKLR|PLOD2|PPAT|PRKAA2|PRPSAP2|PYGL|RPN2|RRM2|TPR|UGT8|MOGS|TUSC3|RAE1|SLC25A12|B4GALT4|GMPS|PAPSS2|HACD1|TRIP11|NDST3|HS2ST1|NUP93|HS3ST4|NUP153|GNE|ABCC5|GPC6|ARFGEF1|POMT1|OGA|PPARGC1A|KERA|NUP4…	-2.2	Input ID
GO Biological Processes	19	GO:0006820	anion transport	-4	1.4	4	24155	632	2675	101	3.8	0.37	24|32|123|301|763|1179|1244|1374|1811|1836|2170|2181|2475|2554|2560|2562|2568|2697|2744|2917|3766|3952|4036|4763|4779|5027|5250|5468|5563|5621|5825|6005|6098|6506|6508|6514|6533|6542|6557|6579|6857|7038|7069|7442|8497|8499|8604|8648|8671|9056|9187|9213|9230|9497|9498|9635|9900|9971|10057|10499|10786|10864|22802|22925|22930|22999|23120|23200|23443|23657|23760|26154|26207|26279|26285|28234|29127|51…	ABCA4|ACACB|PLIN2|ANXA1|CA5A|CLCA1|ABCC2|CPT1A|SLC26A3|SLC26A2|FABP3|ACSL3|MTOR|GABRA1|GABRB1|GABRB3|GABRP|GJA1|GLS|GRM7|KCNJ10|LEP|LRP2|NF1|NFE2L1|P2RX7|SLC25A3|PPARG|PRKAA2|PRNP|ABCD3|RHAG|ROS1|SLC1A2|SLC4A3|SLC2A2|SLC6A6|SLC7A2|SLC12A1|SLCO1A2|SYT1|TG|THRSP|TRPV1|PPFIA4|PPFIA2|SLC25A12|NCOA1|SLC4A4|SLC7A7|SLC24A1|XPR1|RAB11B|SLC4A7|SLC4A8|CLCA2|SV2A|NR1H4|ABCC5|NCOA2|SLC17A3|SLC22A7|CLCA4|PLA2…	-2.2	Input ID
GO Biological Processes	19	GO:0007548	sex differentiation	-4	1.7	4.1	24155	270	2675	51	1.9	0.26	91|675|1495|1588|1602|2175|2253|2254|2309|2492|2620|2626|2697|3157|3952|3973|4036|4142|4254|4436|4678|5806|5926|6092|7098|7337|8031|8195|8204|8648|8879|9289|9985|10388|10461|23414|25836|51665|51742|51804|55366|57122|57728|83943|83990|84159|89766|122042|152006|259266|431707	ACVR1B|BRCA2|CTNNA1|CYP19A1|DACH1|FANCA|FGF8|FGF9|FOXO3|FSHR|GAS2|GATA4|GJA1|HMGCS1|LEP|LHCGR|LRP2|MAS1|KITLG|MSH2|NASP|PTX3|ARID4A|ROBO2|TLR3|UBE3A|NCOA4|MKKS|NRIP1|NCOA1|SGPL1|ADGRG1|REC8|SYCP2|MERTK|ZFPM2|NIPBL|ASB1|ARID4B|SIX4|LGR4|NUP107|WDR19|IMMP2L|BRIP1|ARID5B|UMODL1|RXFP2|RNF38|ASPM|LHX8	-2.2	Input ID
GO Biological Processes	19	GO:0031109	microtubule polymerization or depolymerization	-4	2.1	4.3	24155	114	2675	27	1	0.19	324|1003|1859|2801|3796|4131|4133|6249|6904|7013|9793|10142|10297|23122|23332|27124|51199|55125|55755|57551|84643|89795|114791|157922|221150|344148|347240	APC|CDH5|DYRK1A|GOLGA2|KIF2A|MAP1B|MAP2|CLIP1|TBCD|TERF1|CKAP5|AKAP9|APC2|CLASP2|CLASP1|INPP5J|NIN|CEP192|CDK5RAP2|TAOK1|KIF2B|NAV3|TUBGCP5|CAMSAP1|SKA3|NCKAP5|KIF24	-2.1	Input ID
GO Biological Processes	19	GO:0043632	modification-dependent macromolecule catabolic process	-4	1.4	4	24155	640	2675	102	3.8	0.37	701|996|1263|1452|1601|1950|2185|2272|2768|3093|3326|4193|4850|5071|5516|5683|5706|5708|5713|5887|6599|6782|7267|7337|7345|7375|7398|7993|8314|8453|8533|9025|9100|9113|9320|9361|9683|9690|9709|9736|9861|9870|9960|10040|10210|10769|11059|11101|22954|23194|23198|23274|23304|23327|23352|23358|25852|25862|26133|26223|26224|26234|26249|27185|27248|29979|50613|51322|51514|54467|54476|54778|55230|55743|…	BUB1B|CDC27|PLK3|CSNK1A1|DAB2|EGF|PTK2B|FHIT|GNA12|UBE2K|HSP90AB1|MDM2|CNOT4|PRKN|PPP2CB|PSMA2|PSMC6|PSMD2|PSMD7|RAD23B|SMARCC1|HSPA13|TTC3|UBE3A|UCHL1|USP4|USP1|UBXN8|BAP1|CUL2|COPS3|RNF8|USP10|LATS1|TRIP12|LONP1|N4BP1|UBE3C|HERPUD1|USP34|PSMD6|AREL1|USP3|TOM1L1|TOPORS|PLK2|WWP1|ATE1|TRIM32|FBXL7|PSME4|CLEC16A|UBR2|NEDD4L|UBR4|USP24|ARMC8|USP49|TRPC4AP|FBXL21P|FBXL3|FBXL5|KLHL3|DISC1|ERLEC1|UBQL…	-2.1	Input ID
GO Biological Processes	19	GO:0031111	negative regulation of microtubule polymerization or depolymerization	-4	3.2	4.7	24155	37	2675	13	0.49	0.13	324|1003|1859|4131|4133|6904|10297|23122|23332|27124|57551|89795|157922	APC|CDH5|DYRK1A|MAP1B|MAP2|TBCD|APC2|CLASP2|CLASP1|INPP5J|TAOK1|NAV3|CAMSAP1	-2.1	Input ID
GO Biological Processes	19	GO:2000179	positive regulation of neural precursor cell proliferation	-4	2.8	4.5	24155	52	2675	16	0.6	0.15	1524|1638|1950|2736|2771|4036|4067|4851|6663|7976|9289|10763|23028|27185|50937|259266	CX3CR1|DCT|EGF|GLI2|GNAI2|LRP2|LYN|NOTCH1|SOX10|FZD3|ADGRG1|NES|KDM1A|DISC1|CDON|ASPM	-2.1	Input ID
GO Biological Processes	19	GO:0051298	centrosome duplication	-4	2.5	4.4	24155	68	2675	19	0.71	0.16	672|675|2648|4591|5311|5314|6491|7514|7840|9475|9662|9738|9793|10733|10769|22995|55125|55755|159989	BRCA1|BRCA2|KAT2A|TRIM37|PKD2|PKHD1|STIL|XPO1|ALMS1|ROCK2|CEP135|CCP110|CKAP5|PLK4|PLK2|CEP152|CEP192|CDK5RAP2|DEUP1	-2.1	Input ID
GO Biological Processes	19	GO:0005975	carbohydrate metabolic process	-4	1.4	4	24155	626	2675	100	3.7	0.37	32|351|957|1116|1213|1374|1431|1432|1950|2185|2475|2530|2582|2595|2632|2646|2648|2822|2990|2998|3038|3099|3175|3479|3636|3767|3952|3973|4142|4199|4779|4967|5027|5071|5161|5313|5500|5563|5836|6120|6514|7175|7841|8480|8604|8702|8898|8972|9348|9653|9688|9761|9821|9972|10020|10499|10580|10585|10891|10941|11097|11164|11188|22877|23178|23262|23279|26509|27124|51451|51477|51809|54414|54578|54600|54657|5…	ACACB|APP|ENTPD5|CHI3L1|CLTC|CPT1A|CS|MAPK14|EGF|PTK2B|MTOR|FUT8|GALE|GANC|GBE1|GCKR|KAT2A|GPLD1|GUSB|GYS2|HAS3|HK2|ONECUT1|IGF1|INPPL1|KCNJ11|LEP|LHCGR|MAS1|ME1|NFE2L1|OGDH|P2RX7|PRKN|PDHA2|PKLR|PPP1CB|PRKAA2|PYGL|RPE|SLC2A2|TPR|MOGS|RAE1|SLC25A12|B4GALT4|MTMR2|MGAM|NDST3|HS2ST1|NUP93|MLEC|RB1CC1|NUP153|GNE|NCOA2|SORBS1|POMT1|PPARGC1A|UGT2A1|NUP42|NUDT5|NISCH|MLXIP|PASK|PPIP5K2|NUP160|MYOF|INPP5…	-2.1	Input ID
GO Biological Processes	19	GO:0051899	membrane depolarization	-4	2.3	4.3	24155	91	2675	23	0.86	0.18	287|288|610|773|776|777|783|2257|2697|3791|5027|6326|6328|6329|6332|6335|6336|6546|7871|8973|10021|11280|23327	ANK2|ANK3|HCN2|CACNA1A|CACNA1D|CACNA1E|CACNB2|FGF12|GJA1|KDR|P2RX7|SCN2A|SCN3A|SCN4A|SCN7A|SCN9A|SCN10A|SLC8A1|SLMAP|CHRNA6|HCN4|SCN11A|NEDD4L	-2.1	Input ID
GO Biological Processes	19	GO:0086001	cardiac muscle cell action potential	-3.9	2.4	4.4	24155	74	2675	20	0.75	0.17	287|288|610|776|783|1829|2257|2697|3741|6262|6336|6546|7871|9992|10021|10052|10142|23327|29119|30819	ANK2|ANK3|HCN2|CACNA1D|CACNB2|DSG2|FGF12|GJA1|KCNA5|RYR2|SCN10A|SLC8A1|SLMAP|KCNE2|HCN4|GJC1|AKAP9|NEDD4L|CTNNA3|KCNIP2	-2.1	Input ID
GO Biological Processes	19	GO:0007052	mitotic spindle organization	-3.9	2.2	4.3	24155	109	2675	26	0.97	0.19	1213|1778|2009|2801|3796|3837|4134|4605|5116|6491|7175|7272|8480|10274|10464|10540|10769|23122|23332|29127|55125|55726|79598|79866|114327|126353	CLTC|DYNC1H1|EML1|GOLGA2|KIF2A|KPNB1|MAP4|MYBL2|PCNT|STIL|TPR|TTK|RAE1|STAG1|PIBF1|DCTN2|PLK2|CLASP2|CLASP1|RACGAP1|CEP192|INTS13|CEP97|BORA|EFHC1|MISP	-2.1	Input ID
GO Biological Processes	19	GO:0035264	multicellular organism growth	-3.9	2	4.2	24155	146	2675	32	1.2	0.21	118|351|583|585|1019|2475|2648|2688|2690|2692|2693|2844|3479|5727|6491|6506|6654|6668|6777|7507|8195|8879|25836|28982|54542|55777|57493|57578|79728|80010|84159|84189	ADD1|APP|BBS2|BBS4|CDK4|MTOR|KAT2A|GH1|GHR|GHRHR|GHSR|GPR21|IGF1|PTCH1|STIL|SLC1A2|SOS1|SP2|STAT5B|XPA|MKKS|SGPL1|NIPBL|FLVCR1|RC3H2|MBD5|HEG1|UNC79|PALB2|RMI1|ARID5B|SLITRK6	-2.1	Input ID
GO Biological Processes	19	GO:0031589	cell-substrate adhesion	-3.9	1.6	4	24155	356	2675	63	2.4	0.29	94|182|811|1398|2047|2185|2196|2243|2335|3175|3273|3339|3673|3693|3694|3791|3912|3918|4035|4763|4851|5800|6904|7007|7248|7402|7414|7450|7791|8499|8515|8516|8910|9358|9475|10085|10225|10391|10420|10461|10580|10894|22795|22798|22915|22998|23122|23189|23332|23499|27185|51057|54822|55435|55604|55742|56940|59277|64005|79625|79834|126147|158326	ACVRL1|JAG1|CALR|CRK|EPHB1|PTK2B|FAT2|FGA|FN1|ONECUT1|HRG|HSPG2|ITGA2|ITGB5|ITGB6|KDR|LAMB1|LAMC2|LRP1|NF1|NOTCH1|PTPRO|TBCD|TECTA|TSC1|UTRN|VCL|VWF|ZYX|PPFIA2|ITGA10|ITGA8|SGCE|ITGBL1|ROCK2|EDIL3|CD96|CORO2B|TESK2|MERTK|SORBS1|LYVE1|NID2|LAMB4|MMRN1|LIMCH1|CLASP2|KANK1|CLASP1|MACF1|DISC1|WDPCP|TRPM7|AP1AR|CARMIL1|PARVA|DUSP22|NTN4|MYO1G|NDNF|PEAK1|NTN5|FREM1	-2.1	Input ID
GO Biological Processes	19	GO:0021954	central nervous system neuron development	-3.9	2.4	4.3	24155	80	2675	21	0.79	0.17	1398|2043|2047|2048|2253|2560|2736|2909|3326|3952|4133|6091|6092|6585|9201|9693|9839|23077|27185|51199|431707	CRK|EPHA4|EPHB1|EPHB2|FGF8|GABRB1|GLI2|ARHGAP35|HSP90AB1|LEP|MAP2|ROBO1|ROBO2|SLIT1|DCLK1|RAPGEF2|ZEB2|MYCBP2|DISC1|NIN|LHX8	-2.1	Input ID
GO Biological Processes	19	GO:0021543	pallium development	-3.9	1.9	4.1	24155	172	2675	36	1.3	0.22	238|471|583|585|1000|1398|1600|1956|2044|2253|3736|3912|4035|4142|4763|5649|6091|7248|8195|8648|8891|9289|9839|23028|23035|23224|23236|26047|27185|50937|51176|63974|93986|114327|167153|259266	ALK|ATIC|BBS2|BBS4|CDH2|CRK|DAB1|EGFR|EPHA5|FGF8|KCNA1|LAMB1|LRP1|MAS1|NF1|RELN|ROBO1|TSC1|MKKS|NCOA1|EIF2B3|ADGRG1|ZEB2|KDM1A|PHLPP2|SYNE2|PLCB1|CNTNAP2|DISC1|CDON|LEF1|NEUROD6|FOXP2|EFHC1|TENT2|ASPM	-2.1	Input ID
GO Biological Processes	19	GO:0035904	aorta development	-3.9	2.6	4.4	24155	58	2675	17	0.64	0.15	94|182|1948|2253|3516|3952|4035|4036|4052|4638|4851|5311|6091|6092|6659|11174|25831	ACVRL1|JAG1|EFNB2|FGF8|RBPJ|LEP|LRP1|LRP2|LTBP1|MYLK|NOTCH1|PKD2|ROBO1|ROBO2|SOX4|ADAMTS6|HECTD1	-2.1	Input ID
GO Biological Processes	19	GO:0032354	response to follicle-stimulating hormone	-3.9	4.5	5	24155	16	2675	8	0.3	0.11	440|2046|2492|2693|3157|4851|7049|10891	ASNS|EPHA8|FSHR|GHSR|HMGCS1|NOTCH1|TGFBR3|PPARGC1A	-2.1	Input ID
GO Biological Processes	19	GO:0040008	regulation of growth	-3.9	1.4	3.9	24155	682	2675	107	4	0.38	32|91|94|102|351|583|585|659|694|825|1019|1031|1432|1826|1954|1956|1981|1982|2045|2066|2185|2253|2254|2335|2475|2688|2690|2692|2693|2697|2803|2844|3273|3479|3516|3952|4035|4131|4133|4593|4803|4851|5062|5071|5468|5591|5727|6098|6259|6294|6777|6832|6857|6868|7048|7049|7093|7486|8195|8314|8548|8879|9113|9211|9472|9699|9706|9826|10038|10276|22883|22954|22999|23136|23180|23236|23327|23414|23499|25836|…	ACACB|ACVR1B|ACVRL1|ADAM10|APP|BBS2|BBS4|BMPR2|BTG1|CAPN3|CDK4|CDKN2C|MAPK14|DSCAM|MEGF8|EGFR|EIF4G1|EIF4G2|EPHA7|ERBB4|PTK2B|FGF8|FGF9|FN1|MTOR|GH1|GHR|GHRHR|GHSR|GJA1|GOLGA4|GPR21|HRG|IGF1|RBPJ|LEP|LRP1|MAP1B|MAP2|MUSK|NGF|NOTCH1|PAK2|PRKN|PPARG|PRKDC|PTCH1|ROS1|RYK|SAFB|STAT5B|SUPV3L1|SYT1|ADAM17|TGFBR2|TGFBR3|TLL2|WRN|MKKS|BAP1|BLZF1|SGPL1|LATS1|LGI1|AKAP6|RIMS2|ULK2|ARHGEF11|PARP2|NET1|CLSTN…	-2.1	Input ID
GO Biological Processes	19	GO:0048013	ephrin receptor signaling pathway	-3.9	2.3	4.3	24155	86	2675	22	0.82	0.17	1398|1944|1948|1969|2043|2044|2045|2046|2047|2048|2051|3516|4067|6453|6760|7525|8997|9475|10097|23385|64283|285220	CRK|EFNA3|EFNB2|EPHA2|EPHA4|EPHA5|EPHA7|EPHA8|EPHB1|EPHB2|EPHB6|RBPJ|LYN|ITSN1|SS18|YES1|KALRN|ROCK2|ACTR2|NCSTN|ARHGEF28|EPHA6	-2.1	Input ID
GO Biological Processes	19	GO:0046578	regulation of Ras protein signal transduction	-3.9	1.7	4	24155	239	2675	46	1.7	0.25	1398|2048|2059|2889|2909|3479|4067|4254|4763|4803|4851|5516|5924|6091|6453|6654|8729|8997|9289|9649|9826|9909|10160|10276|10565|23189|23268|26230|50618|50649|50650|51196|54848|55160|55785|57221|57480|57493|64283|84033|84249|121512|202243|345930|347273|440073	CRK|EPHB2|EPS8|RAPGEF1|ARHGAP35|IGF1|LYN|KITLG|NF1|NGF|NOTCH1|PPP2CB|RASGRF2|ROBO1|ITSN1|SOS1|GBF1|KALRN|ADGRG1|RALGPS1|ARHGEF11|DENND4B|FARP1|NET1|ARFGEF1|KANK1|DNMBP|TIAM2|ITSN2|ARHGEF4|ARHGEF3|PLCE1|ARHGEF38|ARHGEF10L|FGD6|ARFGEF3|PLEKHG1|HEG1|ARHGEF28|OBSCN|PSD2|FGD4|CCDC125|ECT2L|CAVIN4|IQSEC3	-2	Input ID
GO Biological Processes	19	GO:0070507	regulation of microtubule cytoskeleton organization	-3.9	1.8	4.1	24155	186	2675	38	1.4	0.23	324|636|672|1003|1213|1778|1859|2648|4131|4133|4591|5314|5563|6249|6491|6904|7013|7175|7514|7840|8480|9475|10142|10274|10297|10733|10769|23122|23332|27124|51199|55755|57551|79598|79866|89795|157922|221150	APC|BICD1|BRCA1|CDH5|CLTC|DYNC1H1|DYRK1A|KAT2A|MAP1B|MAP2|TRIM37|PKHD1|PRKAA2|CLIP1|STIL|TBCD|TERF1|TPR|XPO1|ALMS1|RAE1|ROCK2|AKAP9|STAG1|APC2|PLK4|PLK2|CLASP2|CLASP1|INPP5J|NIN|CDK5RAP2|TAOK1|CEP97|BORA|NAV3|CAMSAP1|SKA3	-2	Input ID
GO Biological Processes	19	GO:0043434	response to peptide hormone	-3.8	1.5	3.9	24155	438	2675	74	2.8	0.32	115|301|324|328|490|694|1019|1244|1393|1398|2170|2200|2309|2475|2549|2650|2688|2690|2692|2693|2697|2771|2822|2844|3416|3636|3645|3718|3952|3973|4067|4131|4142|4193|4644|4831|5296|5313|5468|5471|5579|5584|5591|5860|5908|6121|6599|6653|6654|6777|7049|7097|7248|7253|7442|8891|9475|9734|9971|10580|10890|23175|23189|55023|55667|55777|57492|83990|89766|90423|130399|132864|140710|145264	ADCY9|ANXA1|APC|APEX1|ATP2B1|BTG1|CDK4|ABCC2|CRHBP|CRK|FABP3|FBN1|FOXO3|MTOR|GAB1|GCNT1|GH1|GHR|GHRHR|GHSR|GJA1|GNAI2|GPLD1|GPR21|IDE|INPPL1|INSRR|JAK3|LEP|LHCGR|LYN|MAP1B|MAS1|MDM2|MYO5A|NME2|PIK3R2|PKLR|PPARG|PPAT|PRKCB|PRKCI|PRKDC|QDPR|RAP1B|RPE65|SMARCC1|SORL1|SOS1|STAT5B|TGFBR3|TLR2|TSC1|TSHR|TRPV1|EIF2B3|ROCK2|HDAC9|NR1H4|SORBS1|RAB10|LPIN1|KANK1|PHIP|DENND4C|MBD5|ARID1B|BRIP1|UMODL1|ATP6V1…	-2	Input ID
GO Biological Processes	19	GO:0038108	negative regulation of appetite by leptin-mediated signaling pathway	-3.8	9	5.7	24155	4	2675	4	0.15	0.075	583|585|3952|8195	BBS2|BBS4|LEP|MKKS	-2	Input ID
GO Biological Processes	19	GO:0016199	axon midline choice point recognition	-3.8	9	5.7	24155	4	2675	4	0.15	0.075	351|6091|6092|64221	APP|ROBO1|ROBO2|ROBO3	-2	Input ID
Reactome Gene Sets	6	R-HSA-68877	Mitotic Prometaphase	-3.8	1.8	4	24155	200	2675	40	1.5	0.23	701|1060|1063|1778|3796|5108|5116|5516|5525|6249|7514|7840|9662|9735|9738|9793|10142|10274|10540|10592|10733|10806|22995|23122|23279|23332|25909|25936|51143|55125|55755|57082|57122|57551|79902|80184|84643|112714|114791|348995	BUB1B|CENPC|CENPF|DYNC1H1|KIF2A|PCM1|PCNT|PPP2CB|PPP2R5A|CLIP1|XPO1|ALMS1|CEP135|KNTC1|CCP110|CKAP5|AKAP9|STAG1|DCTN2|SMC2|PLK4|SDCCAG8|CEP152|CLASP2|NUP160|CLASP1|AHCTF1|NSL1|DYNC1LI1|CEP192|CDK5RAP2|KNL1|NUP107|TAOK1|NUP85|CEP290|KIF2B|TUBA3E|TUBGCP5|NUP43	-2	Input ID
GO Biological Processes	19	GO:0030073	insulin secretion	-3.8	1.8	4	24155	207	2675	41	1.5	0.24	301|773|776|777|1374|1803|2044|2693|2697|2822|3156|3708|3709|3741|3767|3790|3952|4035|4644|5071|5532|5991|6514|6659|8609|9230|9699|9971|23435|27445|51092|51768|54097|56943|57818|65985|90007|90550|130399|222546|399979	ANXA1|CACNA1A|CACNA1D|CACNA1E|CPT1A|DPP4|EPHA5|GHSR|GJA1|GPLD1|HMGCR|ITPR1|ITPR2|KCNA5|KCNJ11|KCNS3|LEP|LRP1|MYO5A|PRKN|PPP3CB|RFX3|SLC2A2|SOX4|KLF7|RAB11B|RIMS2|NR1H4|TARDBP|PCLO|SIDT2|TM7SF3|FAM3B|ENY2|G6PC2|AACS|MIDN|MCU|ACVR1C|RFX6|SNX19	-2	Input ID
GO Biological Processes	19	GO:1902904	negative regulation of supramolecular fiber organization	-3.8	2	4.1	24155	142	2675	31	1.2	0.21	118|119|120|324|585|830|1003|1496|1859|2059|3375|4131|4133|5071|6710|6904|8195|10297|10391|10565|23122|23189|23332|27124|29766|55604|57551|80206|89795|130271|157922	ADD1|ADD2|ADD3|APC|BBS4|CAPZA2|CDH5|CTNNA2|DYRK1A|EPS8|IAPP|MAP1B|MAP2|PRKN|SPTB|TBCD|MKKS|APC2|CORO2B|ARFGEF1|CLASP2|KANK1|CLASP1|INPP5J|TMOD3|CARMIL1|TAOK1|FHOD3|NAV3|PLEKHH2|CAMSAP1	-2	Input ID
Reactome Gene Sets	6	R-HSA-5619102	SLC transporter disorders	-3.8	2.2	4.2	24155	99	2675	24	0.9	0.18	553|1356|1811|1836|2646|6005|6514|6557|7175|8480|8671|9056|9187|9688|9972|11097|23279|23443|28234|55706|57122|79902|285195|348995	AVPR1B|CP|SLC26A3|SLC26A2|GCKR|RHAG|SLC2A2|SLC12A1|TPR|RAE1|SLC4A4|SLC7A7|SLC24A1|NUP93|NUP153|NUP42|NUP160|SLC35A3|SLCO1B3|NDC1|NUP107|NUP85|SLC9A9|NUP43	-2	Input ID
GO Biological Processes	19	GO:0019439	aromatic compound catabolic process	-3.8	1.4	3.8	24155	717	2675	111	4.1	0.39	317|328|351|883|955|957|1432|1763|1776|1806|1981|2053|2081|2475|2646|3081|3099|3163|3479|3836|3837|3921|4245|4670|4850|4907|4939|4967|5027|5136|5150|5152|5313|5444|5563|5683|5706|5708|5713|5860|5976|6041|6122|6128|6194|6741|6832|6996|7175|7514|8313|8480|8604|8654|8930|9475|9567|9583|9688|9698|9861|9924|9967|9972|10128|10236|10767|10841|10891|10940|11097|11164|22794|22978|23019|23034|23049|23112|2…	APAF1|APEX1|APP|KYAT1|ENTPD6|ENTPD5|MAPK14|DNA2|DNASE1L3|DPYD|EIF4G1|EPHX2|ERN1|MTOR|GCKR|HGD|HK2|HMOX2|IGF1|KPNA1|KPNB1|RPSA|MGAT1|HNRNPM|CNOT4|NT5E|OAS2|OGDH|P2RX7|PDE1A|PDE7A|PDE9A|PKLR|PON1|PRKAA2|PSMA2|PSMC6|PSMD2|PSMD7|QDPR|UPF1|RNASEL|RPL3|RPL6|RPS6|SSB|SUPV3L1|TDG|TPR|XPO1|AXIN2|RAE1|SLC25A12|PDE5A|MBD4|ROCK2|GTPBP1|ENTPD4|NUP93|PUM1|PSMD6|PAN2|THRAP3|NUP153|LRPPRC|HNRNPR|HBS1L|FTCD|PPARG…	-2	Input ID
GO Biological Processes	19	GO:1901861	regulation of muscle tissue development	-3.8	1.9	4.1	24155	155	2675	33	1.2	0.21	650|1063|1432|1948|2047|2065|2066|2253|2254|2475|2648|2697|3156|3479|3516|4851|7048|7049|7093|9472|9734|9975|10038|10521|10818|10891|23414|27302|50937|51176|51804|55553|79647	BMP2|CENPF|MAPK14|EFNB2|EPHB1|ERBB3|ERBB4|FGF8|FGF9|MTOR|KAT2A|GJA1|HMGCR|IGF1|RBPJ|NOTCH1|TGFBR2|TGFBR3|TLL2|AKAP6|HDAC9|NR1D2|PARP2|DDX17|FRS2|PPARGC1A|ZFPM2|BMP10|CDON|LEF1|SIX4|SOX6|AKIRIN1	-2	Input ID
GO Biological Processes	19	GO:0007292	female gamete generation	-3.8	2	4.1	24155	136	2675	30	1.1	0.2	675|994|2185|2309|2492|2620|3479|3952|5139|5806|6194|6654|6875|7153|7272|8085|8204|8654|9897|9985|10388|27030|51441|64848|79670|80336|83943|84501|122042|259266	BRCA2|CDC25B|PTK2B|FOXO3|FSHR|GAS2|IGF1|LEP|PDE3A|PTX3|RPS6|SOS1|TAF4B|TOP2A|TTK|KMT2D|NRIP1|PDE5A|WASHC5|REC8|SYCP2|MLH3|YTHDF2|YTHDC2|TUT7|PABPC1L|IMMP2L|SPIRE2|RXFP2|ASPM	-2	Input ID
GO Biological Processes	19	GO:0071320	cellular response to cAMP	-3.8	2.7	4.3	24155	54	2675	16	0.6	0.15	328|351|610|1393|1811|2889|3709|5311|5908|6546|6547|9472|9693|10021|10142|23028	APEX1|APP|HCN2|CRHBP|SLC26A3|RAPGEF1|ITPR2|PKD2|RAP1B|SLC8A1|SLC8A3|AKAP6|RAPGEF2|HCN4|AKAP9|KDM1A	-2	Input ID
KEGG Pathway	24	hsa03460	Fanconi anemia pathway	-3.8	2.7	4.3	24155	54	2675	16	0.6	0.15	545|672|675|2175|5888|5980|7398|11201|51455|55215|57697|79728|80010|80233|83990|84464	ATR|BRCA1|BRCA2|FANCA|RAD51|REV3L|USP1|POLI|REV1|FANCI|FANCM|PALB2|RMI1|FAAP100|BRIP1|SLX4	-2	Input ID
GO Biological Processes	19	GO:1903046	meiotic cell cycle process	-3.8	1.8	4	24155	188	2675	38	1.4	0.23	675|701|811|898|994|1060|2175|2801|4627|5017|5139|5888|7013|7153|7272|8900|9897|9985|10097|10388|10592|23236|23304|27030|51441|54888|55706|57697|63979|80010|83990|84464|84501|122402|245711|256006|259266|286151	BRCA2|BUB1B|CALR|CCNE1|CDC25B|CENPC|FANCA|GOLGA2|MYH9|OVOL1|PDE3A|RAD51|TERF1|TOP2A|TTK|CCNA1|WASHC5|REC8|ACTR2|SYCP2|SMC2|PLCB1|UBR2|MLH3|YTHDF2|NSUN2|NDC1|FANCM|FIGNL1|RMI1|BRIP1|SLX4|SPIRE2|TDRD9|SPDYA|ANKRD31|ASPM|FBXO43	-1.9	Input ID
GO Biological Processes	19	GO:0099003	vesicle-mediated transport in synapse	-3.8	1.8	4	24155	208	2675	41	1.5	0.24	273|776|783|1142|1948|2060|4133|5027|5071|5532|5579|5868|5908|6453|6857|8499|8546|8618|8650|8773|8973|9699|9783|9892|9900|22871|22883|22930|22999|23285|23426|26052|27445|80208|84162|84961|93664|114088|116841|341359|440279	AMPH|CACNA1D|CACNB2|CHRNB3|EFNB2|EPS15|MAP2|P2RX7|PRKN|PPP3CB|PRKCB|RAB5A|RAP1B|ITSN1|SYT1|PPFIA2|AP3B1|CADPS|NUMB|SNAP23|CHRNA6|RIMS2|RIMS3|SNAP91|SV2A|NLGN1|CLSTN1|RAB3GAP1|RIMS1|KIAA1107|GRIP1|DNM3|PCLO|SPG11|KIAA1109|FBXL20|CADPS2|TRIM9|SNAP47|SYT10|UNC13C	-1.9	Input ID
GO Biological Processes	19	GO:0090276	regulation of peptide hormone secretion	-3.8	1.8	4	24155	208	2675	41	1.5	0.24	773|776|777|1374|1393|1803|1956|2044|2243|2692|2693|2697|2822|3156|3708|3709|3741|3767|3790|3952|4035|5071|5532|5991|6453|6514|6659|8609|8997|9971|23178|23435|51092|51768|56943|57818|65985|90007|90550|130399|222546	CACNA1A|CACNA1D|CACNA1E|CPT1A|CRHBP|DPP4|EGFR|EPHA5|FGA|GHRHR|GHSR|GJA1|GPLD1|HMGCR|ITPR1|ITPR2|KCNA5|KCNJ11|KCNS3|LEP|LRP1|PRKN|PPP3CB|RFX3|ITSN1|SLC2A2|SOX4|KLF7|KALRN|NR1H4|PASK|TARDBP|SIDT2|TM7SF3|ENY2|G6PC2|AACS|MIDN|MCU|ACVR1C|RFX6	-1.9	Input ID
Reactome Gene Sets	6	R-HSA-5693537	Resolution of D-Loop Structures	-3.8	3.2	4.5	24155	34	2675	12	0.45	0.13	672|675|1763|5888|7486|10635|23514|51750|79728|80010|83990|84464	BRCA1|BRCA2|DNA2|RAD51|WRN|RAD51AP1|SPIDR|RTEL1|PALB2|RMI1|BRIP1|SLX4	-1.9	Input ID
GO Biological Processes	19	GO:0007611	learning or memory	-3.7	1.7	3.9	24155	256	2675	48	1.8	0.26	351|567|577|1393|1524|1620|1956|2048|2353|2475|2648|2693|2890|3064|3156|4311|4593|4763|4803|5071|5532|5621|5649|5803|6310|6326|6543|6547|7097|7436|8516|8701|8997|9369|9378|10097|10769|23236|23259|23316|23385|23657|26047|27020|54112|84197|93986|431707	APP|B2M|ADGRB3|CRHBP|CX3CR1|BRINP1|EGFR|EPHB2|FOS|MTOR|KAT2A|GHSR|GRIA1|HTT|HMGCR|MME|MUSK|NF1|NGF|PRKN|PPP3CB|PRNP|RELN|PTPRZ1|ATXN1|SCN2A|SLC8A2|SLC8A3|TLR2|VLDLR|ITGA8|DNAH11|KALRN|NRXN3|NRXN1|ACTR2|PLK2|PLCB1|DDHD2|CUX2|NCSTN|SLC7A11|CNTNAP2|NPTN|GPR88|POMK|FOXP2|LHX8	-1.9	Input ID
KEGG Pathway	24	hsa02010	ABC transporters	-3.7	2.9	4.4	24155	44	2675	14	0.52	0.14	24|225|1244|5825|10057|10060|10349|23457|23461|26154|64137|85320|89845|94160	ABCA4|ABCD2|ABCC2|ABCD3|ABCC5|ABCC9|ABCA10|ABCB9|ABCA5|ABCA12|ABCG4|ABCC11|ABCC10|ABCC12	-1.9	Input ID
Reactome Gene Sets	6	R-HSA-8948216	Collagen chain trimerization	-3.7	2.9	4.4	24155	44	2675	14	0.52	0.14	1285|1286|1290|1293|1298|1303|1306|80781|81578|84570|131873|169044|255631|256076	COL4A3|COL4A4|COL5A2|COL6A3|COL9A2|COL12A1|COL15A1|COL18A1|COL21A1|COL25A1|COL6A6|COL22A1|COL24A1|COL6A5	-1.9	Input ID
Canonical Pathways	11	M3005	NABA COLLAGENS	-3.7	2.9	4.4	24155	44	2675	14	0.52	0.14	1285|1286|1290|1293|1298|1303|1306|80781|81578|84570|131873|169044|255631|256076	COL4A3|COL4A4|COL5A2|COL6A3|COL9A2|COL12A1|COL15A1|COL18A1|COL21A1|COL25A1|COL6A6|COL22A1|COL24A1|COL6A5	-1.9	Input ID
KEGG Pathway	24	hsa04020	Calcium signaling pathway	-3.7	1.8	4	24155	182	2675	37	1.4	0.23	115|490|491|553|773|776|777|1956|2065|2066|2185|3360|3708|3709|3973|4638|4842|5027|5136|5332|5532|5579|5731|5737|6262|6263|6543|6546|6547|6869|7201|22953|23236|51196|90550|91860|340156	ADCY9|ATP2B1|ATP2B2|AVPR1B|CACNA1A|CACNA1D|CACNA1E|EGFR|ERBB3|ERBB4|PTK2B|HTR4|ITPR1|ITPR2|LHCGR|MYLK|NOS1|P2RX7|PDE1A|PLCB4|PPP3CB|PRKCB|PTGER1|PTGFR|RYR2|RYR3|SLC8A2|SLC8A1|SLC8A3|TACR1|TRHR|P2RX2|PLCB1|PLCE1|MCU|CALML4|MYLK4	-1.9	Input ID
GO Biological Processes	19	GO:0051650	establishment of vesicle localization	-3.7	1.6	3.9	24155	291	2675	53	2	0.27	583|585|776|783|1142|1778|2153|2801|2890|3064|4133|4644|5027|5071|5265|5579|5868|5908|6857|8195|8499|8546|8618|8729|8773|8973|9230|9699|9783|9871|9892|9900|10540|22871|22920|22930|22999|23095|23122|23285|23332|26052|27445|51128|55435|80208|83930|84961|93664|114088|116841|341359|440279	BBS2|BBS4|CACNA1D|CACNB2|CHRNB3|DYNC1H1|F5|GOLGA2|GRIA1|HTT|MAP2|MYO5A|P2RX7|PRKN|SERPINA1|PRKCB|RAB5A|RAP1B|SYT1|MKKS|PPFIA2|AP3B1|CADPS|GBF1|SNAP23|CHRNA6|RAB11B|RIMS2|RIMS3|SEC24D|SNAP91|SV2A|DCTN2|NLGN1|KIFAP3|RAB3GAP1|RIMS1|KIF1B|CLASP2|KIAA1107|CLASP1|DNM3|PCLO|SAR1B|AP1AR|SPG11|STARD3NL|FBXL20|CADPS2|TRIM9|SNAP47|SYT10|UNC13C	-1.9	Input ID
GO Biological Processes	19	GO:0035303	regulation of dephosphorylation	-3.7	1.8	4	24155	209	2675	41	1.5	0.24	650|1003|1740|1827|2475|2771|2822|3064|3326|3673|4642|4659|5521|5525|5610|5788|7248|8897|8898|9475|9863|10160|11123|23261|23293|53349|54843|55125|57082|57181|57221|57709|57718|58529|63898|79660|80034|84919|133522|157313|259282	BMP2|CDH5|DLG2|RCAN1|MTOR|GNAI2|GPLD1|HTT|HSP90AB1|ITGA2|MYO1D|PPP1R12A|PPP2R2B|PPP2R5A|EIF2AK2|PTPRC|TSC1|MTMR3|MTMR2|ROCK2|MAGI2|FARP1|RCAN3|CAMTA1|SMG6|ZFYVE1|SYTL2|CEP192|KNL1|SLC39A10|ARFGEF3|SLC7A14|PPP4R4|MYOZ1|SH2D4A|PPP1R3B|CSRNP3|PPP1R15B|PPARGC1B|CDCA2|BOD1L1	-1.9	Input ID
GO Biological Processes	19	GO:0048514	blood vessel morphogenesis	-3.7	1.4	3.8	24155	682	2675	106	4	0.38	94|182|301|338|577|659|672|694|889|1000|1003|1116|1285|1286|1306|1432|1512|1524|1944|1948|1950|1969|2047|2048|2185|2253|2254|2324|2335|2549|2626|2693|2697|2822|2896|3099|3273|3339|3516|3791|3952|4035|4036|4627|4638|4691|4763|4851|5311|5316|5396|5468|5469|5579|5787|6091|6654|6659|6733|7026|7048|7049|7098|7342|7857|8434|8879|9289|9444|9475|9693|9734|10052|10457|10672|10769|22976|23166|23414|23554|2…	ACVRL1|JAG1|ANXA1|APOB|ADGRB3|BMPR2|BRCA1|BTG1|KRIT1|CDH2|CDH5|CHI3L1|COL4A3|COL4A4|COL15A1|MAPK14|CTSH|CX3CR1|EFNA3|EFNB2|EGF|EPHA2|EPHB1|EPHB2|PTK2B|FGF8|FGF9|FLT4|FN1|GAB1|GATA4|GHSR|GJA1|GPLD1|GRN|HK2|HRG|HSPG2|RBPJ|KDR|LEP|LRP1|LRP2|MYH9|MYLK|NCL|NF1|NOTCH1|PKD2|PKNOX1|PRRX1|PPARG|MED1|PRKCB|PTPRB|ROBO1|SOS1|SOX4|SRPK2|NR2F2|TGFBR2|TGFBR3|TLR3|UBP1|SCG2|RECK|SGPL1|ADGRG1|QKI|ROCK2|RAPGEF2|HD…	-1.9	Input ID
GO Biological Processes	19	GO:0072503	cellular divalent inorganic cation homeostasis	-3.7	1.5	3.8	24155	494	2675	81	3	0.33	287|309|351|490|491|553|773|776|783|811|825|1003|1240|1524|2053|2185|2697|2830|2890|3064|3375|3708|3709|3741|3827|4035|4067|4644|4842|5027|5145|5311|5314|5579|5621|5731|5737|5788|6262|6263|6354|6543|6546|6547|6869|7178|7442|8989|9187|9472|9709|9900|10518|10672|10989|22953|23007|23236|23516|25800|25998|27020|27032|27185|51196|51554|54499|54822|56704|57053|57181|59340|64072|64924|79572|79608|90550|…	ANK2|ANXA6|APP|ATP2B1|ATP2B2|AVPR1B|CACNA1A|CACNA1D|CACNB2|CALR|CAPN3|CDH5|CMKLR1|CX3CR1|EPHX2|PTK2B|GJA1|GPR6|GRIA1|HTT|IAPP|ITPR1|ITPR2|KCNA5|KNG1|LRP1|LYN|MYO5A|NOS1|P2RX7|PDE6A|PKD2|PKHD1|PRKCB|PRNP|PTGER1|PTGFR|PTPRC|RYR2|RYR3|CCL7|SLC8A2|SLC8A1|SLC8A3|TACR1|TPT1|TRPV1|TRPA1|SLC24A1|AKAP6|HERPUD1|SV2A|CIB2|GNA13|IMMT|P2RX2|PLCH1|PLCB1|SLC39A14|SLC39A6|IBTK|NPTN|ATP2C1|DISC1|PLCE1|ACKR4|TMCO1…	-1.9	Input ID
GO Biological Processes	19	GO:0060627	regulation of vesicle-mediated transport	-3.7	1.5	3.8	24155	539	2675	87	3.3	0.34	164|301|312|351|567|636|725|776|783|811|1142|1601|1948|1950|2181|2243|2688|2771|2889|3092|3560|3673|4035|4067|4133|4153|4851|5071|5468|5532|5579|5788|5806|5868|5878|5898|5908|6311|6401|6441|6453|6457|6653|6857|7097|8499|8618|8650|8723|8724|8898|8973|9230|9699|9711|9765|9779|9783|9863|9892|10461|10890|10938|22871|22930|22999|23122|23317|23327|23332|26045|26119|27072|27445|51128|54806|55646|57534|6…	AP1G1|ANXA1|ANXA13|APP|B2M|BICD1|C4BPB|CACNA1D|CACNB2|CALR|CHRNB3|DAB2|EFNB2|EGF|ACSL3|FGA|GH1|GNAI2|RAPGEF1|HIP1|IL2RB|ITGA2|LRP1|LYN|MAP2|MBL2|NOTCH1|PRKN|PPARG|PPP3CB|PRKCB|PTPRC|PTX3|RAB5A|RAB5C|RALA|RAP1B|ATXN2|SELE|SFTPD|ITSN1|SH3GL3|SORL1|SYT1|TLR2|PPFIA2|CADPS|NUMB|SNX4|SNX3|MTMR2|CHRNA6|RAB11B|RIMS2|RUBCN|ZFYVE16|TBC1D5|RIMS3|MAGI2|SNAP91|MERTK|RAB10|EHD1|NLGN1|RAB3GAP1|RIMS1|CLASP2|DNAJ…	-1.9	Input ID
GO Biological Processes	19	GO:0035050	embryonic heart tube development	-3.7	2.3	4.2	24155	77	2675	20	0.75	0.17	585|1954|2253|2626|2697|4851|5311|5469|6262|6491|7048|8195|9645|26160|27031|54806|55036|55764|57534|339829	BBS4|MEGF8|FGF8|GATA4|GJA1|NOTCH1|PKD2|MED1|RYR2|STIL|TGFBR2|MKKS|MICAL2|IFT172|NPHP3|AHI1|CCDC40|IFT122|MIB1|CCDC39	-1.9	Input ID
GO Biological Processes	19	GO:2000779	regulation of double-strand break repair	-3.7	2.3	4.2	24155	77	2675	20	0.75	0.17	5591|5888|7158|7468|8914|9320|10097|10635|10721|23028|23514|24144|29072|51366|51750|54537|55137|63979|64210|84501	PRKDC|RAD51|TP53BP1|NSD2|TIMELESS|TRIP12|ACTR2|RAD51AP1|POLQ|KDM1A|SPIDR|TFIP11|SETD2|UBR5|RTEL1|SHLD2|FIGN|FIGNL1|MMS19|SPIRE2	-1.9	Input ID
GO Biological Processes	19	GO:0010256	endomembrane system organization	-3.7	1.5	3.8	24155	443	2675	74	2.8	0.32	225|287|288|309|738|1130|1263|1452|2801|2804|3064|3267|3801|4627|4644|5027|5071|5552|5579|5788|7443|8548|8724|8729|9321|9648|9688|9788|9950|9980|10133|10142|10313|10565|10890|11113|22796|22878|22930|23122|23136|23175|23207|23317|23332|23345|23435|23592|26509|27314|29887|50807|50999|55161|57082|57088|57584|57698|60684|63982|64225|64645|79659|80124|83548|93343|121601|165679|338440|375056|389158|399…	ABCD2|ANK2|ANK3|ANXA6|VPS51|LYST|PLK3|CSNK1A1|GOLGA2|GOLGB1|HTT|AGFG1|KIFC3|MYH9|MYO5A|P2RX7|PRKN|SRGN|PRKCB|PTPRC|VRK1|BLZF1|SNX3|GBF1|TRIP11|GCC2|NUP93|MTSS1|GOLGA5|DOP1B|OPTN|AKAP9|RTN3|ARFGEF1|RAB10|CIT|COG2|TRAPPC8|RAB3GAP1|CLASP2|EPB41L3|LPIN1|PLEKHM2|DNAJC13|CLASP1|SYNE1|TARDBP|LEMD3|MYOF|RAB30|SNX10|ASAP1|TMED5|TMEM33|KNL1|PLSCR4|ARHGAP21|SHTN1|TRAPPC11|ANO3|ATL2|MFSD14A|DYNC2H1|VCPIP1|CO…	-1.9	Input ID
GO Biological Processes	19	GO:2000114	regulation of establishment of cell polarity	-3.7	3.9	4.6	24155	21	2675	9	0.34	0.11	889|1003|2185|5908|9475|10565|23189|51057|57698	KRIT1|CDH5|PTK2B|RAP1B|ROCK2|ARFGEF1|KANK1|WDPCP|SHTN1	-1.9	Input ID
GO Biological Processes	19	GO:0046931	pore complex assembly	-3.7	3.9	4.6	24155	21	2675	9	0.34	0.11	102|5027|7175|9688|9972|10694|25909|55706|57122	ADAM10|P2RX7|TPR|NUP93|NUP153|CCT8|AHCTF1|NDC1|NUP107	-1.9	Input ID
GO Biological Processes	19	GO:0007368	determination of left/right symmetry	-3.7	2	4	24155	119	2675	27	1	0.19	162|585|1767|1954|2253|2626|2697|4851|5311|5991|6491|7048|8195|8701|9645|23322|26160|27031|54806|54903|55036|55130|57534|57545|79659|284086|339829	AP1B1|BBS4|DNAH5|MEGF8|FGF8|GATA4|GJA1|NOTCH1|PKD2|RFX3|STIL|TGFBR2|MKKS|DNAH11|MICAL2|RPGRIP1L|IFT172|NPHP3|AHI1|MKS1|CCDC40|ARMC4|MIB1|CC2D2A|DYNC2H1|NEK8|CCDC39	-1.9	Input ID
Canonical Pathways	11	M286	PID TGFBR PATHWAY	-3.7	2.6	4.3	24155	55	2675	16	0.6	0.15	1601|5516|6654|6885|7048|7049|9372|9392|9765|11059|23118|23327|54778|83658|168002|100506658	DAB2|PPP2CB|SOS1|MAP3K7|TGFBR2|TGFBR3|ZFYVE9|TGFBRAP1|ZFYVE16|WWP1|TAB2|NEDD4L|RNF111|DYNLRB1|DACT2|OCLN	-1.9	Input ID
Reactome Gene Sets	6	R-HSA-1655829	Regulation of cholesterol biosynthesis by SREBP (SREBF)	-3.7	2.6	4.3	24155	55	2675	16	0.6	0.15	32|2194|3156|3157|3837|4520|5469|6713|8648|9453|9871|10499|51128|79071|80205|96764	ACACB|FASN|HMGCR|HMGCS1|KPNB1|MTF1|MED1|SQLE|NCOA1|GGPS1|SEC24D|NCOA2|SAR1B|ELOVL6|CHD9|TGS1	-1.9	Input ID
GO Biological Processes	19	GO:0099072	regulation of postsynaptic membrane neurotransmitter receptor levels	-3.7	2.5	4.2	24155	66	2675	18	0.67	0.16	102|1740|1948|2059|2060|2693|5584|8650|9211|10082|10243|22883|23426|26052|53616|55914|57554|116841	ADAM10|DLG2|EFNB2|EPS8|EPS15|GHSR|PRKCI|NUMB|LGI1|GPC6|GPHN|CLSTN1|GRIP1|DNM3|ADAM22|ERBIN|LRRC7|SNAP47	-1.9	Input ID
GO Biological Processes	19	GO:0043244	regulation of protein complex disassembly	-3.7	2.1	4.1	24155	113	2675	26	0.97	0.19	118|119|120|324|830|2059|4131|5976|6710|9711|10297|10763|11034|11213|22828|23064|23122|23274|23332|29766|55604|57466|57551|89795|130271|157922	ADD1|ADD2|ADD3|APC|CAPZA2|EPS8|MAP1B|UPF1|SPTB|RUBCN|APC2|NES|DSTN|IRAK3|SCAF8|SETX|CLASP2|CLEC16A|CLASP1|TMOD3|CARMIL1|SCAF4|TAOK1|NAV3|PLEKHH2|CAMSAP1	-1.9	Input ID
GO Biological Processes	19	GO:0007041	lysosomal transport	-3.7	2.1	4.1	24155	107	2675	25	0.93	0.19	164|738|1130|2896|3482|4035|4074|4864|5071|6653|8031|8546|9392|9482|9648|9765|23274|23295|27072|51520|51542|55297|57724|64601|93343	AP1G1|VPS51|LYST|GRN|IGF2R|LRP1|M6PR|NPC1|PRKN|SORL1|NCOA4|AP3B1|TGFBRAP1|STX8|GCC2|ZFYVE16|CLEC16A|MGRN1|VPS41|LARS1|VPS54|CCDC91|EPG5|VPS16|MVB12A	-1.9	Input ID
GO Biological Processes	19	GO:0051648	vesicle localization	-3.7	1.6	3.8	24155	307	2675	55	2.1	0.27	583|585|776|783|1000|1142|1778|2153|2801|2890|3064|4133|4644|5027|5071|5265|5579|5868|5908|6857|8195|8499|8546|8618|8729|8773|8973|9230|9699|9783|9863|9871|9892|9900|10540|22871|22920|22930|22999|23095|23122|23285|23332|26052|27445|51128|55435|80208|83930|84961|93664|114088|116841|341359|440279	BBS2|BBS4|CACNA1D|CACNB2|CDH2|CHRNB3|DYNC1H1|F5|GOLGA2|GRIA1|HTT|MAP2|MYO5A|P2RX7|PRKN|SERPINA1|PRKCB|RAB5A|RAP1B|SYT1|MKKS|PPFIA2|AP3B1|CADPS|GBF1|SNAP23|CHRNA6|RAB11B|RIMS2|RIMS3|MAGI2|SEC24D|SNAP91|SV2A|DCTN2|NLGN1|KIFAP3|RAB3GAP1|RIMS1|KIF1B|CLASP2|KIAA1107|CLASP1|DNM3|PCLO|SAR1B|AP1AR|SPG11|STARD3NL|FBXL20|CADPS2|TRIM9|SNAP47|SYT10|UNC13C	-1.9	Input ID
GO Biological Processes	19	GO:0006874	cellular calcium ion homeostasis	-3.6	1.5	3.8	24155	459	2675	76	2.8	0.32	287|309|351|490|491|553|773|776|783|811|825|1003|1240|1524|2053|2185|2697|2830|2890|3064|3375|3708|3709|3741|3827|4035|4067|4644|4842|5027|5145|5311|5314|5579|5621|5731|5737|5788|6262|6263|6354|6543|6546|6547|6869|7178|7442|8989|9187|9472|9709|9900|10518|10672|10989|22953|23007|23236|25998|27020|27032|27185|51196|51554|54499|56704|57053|59340|64072|79572|79608|90550|91689|255231|344905|728215	ANK2|ANXA6|APP|ATP2B1|ATP2B2|AVPR1B|CACNA1A|CACNA1D|CACNB2|CALR|CAPN3|CDH5|CMKLR1|CX3CR1|EPHX2|PTK2B|GJA1|GPR6|GRIA1|HTT|IAPP|ITPR1|ITPR2|KCNA5|KNG1|LRP1|LYN|MYO5A|NOS1|P2RX7|PDE6A|PKD2|PKHD1|PRKCB|PRNP|PTGER1|PTGFR|PTPRC|RYR2|RYR3|CCL7|SLC8A2|SLC8A1|SLC8A3|TACR1|TPT1|TRPV1|TRPA1|SLC24A1|AKAP6|HERPUD1|SV2A|CIB2|GNA13|IMMT|P2RX2|PLCH1|PLCB1|IBTK|NPTN|ATP2C1|DISC1|PLCE1|ACKR4|TMCO1|JPH1|CHRNA10|HRH…	-1.9	Input ID
GO Biological Processes	19	GO:0042552	myelination	-3.6	2	4	24155	132	2675	29	1.1	0.2	225|287|2475|3766|4155|4644|4763|5803|6326|6547|6663|7038|7097|7248|7368|8530|8537|8604|8898|9444|9896|23136|23205|23385|26011|53616|56288|84668|200576	ABCD2|ANK2|MTOR|KCNJ10|MBP|MYO5A|NF1|PTPRZ1|SCN2A|SLC8A3|SOX10|TG|TLR2|TSC1|UGT8|CST7|BCAS1|SLC25A12|MTMR2|QKI|FIG4|EPB41L3|ACSBG1|NCSTN|TENM4|ADAM22|PARD3|FAM126A|PIKFYVE	-1.9	Input ID
GO Biological Processes	19	GO:0006397	mRNA processing	-3.6	1.5	3.8	24155	541	2675	87	3.3	0.34	351|1477|1479|1653|1859|2081|2963|3189|4331|4670|5411|5936|6041|6294|6421|6651|6733|6936|7375|8106|8458|8621|8732|8899|9406|9444|9541|9716|9877|9904|9924|9967|9984|10081|10147|10150|10181|10236|10521|10891|10914|11100|22794|22828|23020|23028|23064|23398|23435|23543|24144|25862|25888|25929|26097|51163|51639|51729|51747|54845|54883|55119|55339|55660|55677|55783|56259|57721|57805|58509|60625|79811|7…	APP|CSTF1|CSTF3|DDX1|DYRK1A|ERN1|GTF2F2|HNRNPH3|MNAT1|HNRNPM|PNN|RBM4|RNASEL|SAFB|SFPQ|SON|SRPK2|GCFC2|USP4|PABPN1|TTF2|CDK13|RNGTT|PRPF4B|ZRANB2|QKI|CIR1|AQR|ZC3H11A|RBM19|PAN2|THRAP3|THOC1|PDCD7|SUGP2|MBNL2|RBM5|HNRNPR|DDX17|PPARGC1A|PAPOLA|HNRNPUL1|CASC3|SCAF8|SNRNP200|KDM1A|SETX|PPWD1|TARDBP|RBFOX2|TFIP11|USP49|ZNF473|GEMIN5|CHTOP|DBR1|SF3B6|WBP11|LUC7L3|ESRP1|CWC25|PRPF38B|WDR33|PRPF40A|IWS1…	-1.9	Input ID
GO Biological Processes	19	GO:0042330	taxis	-3.6	1.4	3.7	24155	647	2675	101	3.8	0.37	102|301|351|659|811|1130|1240|1398|1432|1524|1588|1600|1826|1944|1948|1954|1969|2043|2044|2045|2046|2047|2048|2051|2185|2252|2253|2549|2674|2675|2736|2909|3273|3398|3673|3735|3791|3908|4035|4067|4756|4851|5015|5649|5727|5800|5898|6091|6092|6259|6354|6441|6585|6654|6710|6868|7436|7857|7976|8609|8633|8729|9211|9252|9260|9369|9378|9637|9732|10154|10457|10818|22854|23077|23768|26999|27020|27255|51176…	ADAM10|ANXA1|APP|BMPR2|CALR|LYST|CMKLR1|CRK|MAPK14|CX3CR1|CYP19A1|DAB1|DSCAM|EFNA3|EFNB2|MEGF8|EPHA2|EPHA4|EPHA5|EPHA7|EPHA8|EPHB1|EPHB2|EPHB6|PTK2B|FGF7|FGF8|GAB1|GFRA1|GFRA2|GLI2|ARHGAP35|HRG|ID2|ITGA2|KARS1|KDR|LAMA2|LRP1|LYN|NEO1|NOTCH1|OTX2|RELN|PTCH1|PTPRO|RALA|ROBO1|ROBO2|RYK|CCL7|SFTPD|SLIT1|SOS1|SPTB|ADAM17|VLDLR|SCG2|FZD3|KLF7|UNC5C|GBF1|LGI1|RPS6KA5|PDLIM7|NRXN3|NRXN1|FEZ2|DOCK4|PLXNC1…	-1.9	Input ID
KEGG Pathway	24	hsa05412	Arrhythmogenic right ventricular cardiomyopathy (ARVC)	-3.6	2.4	4.1	24155	72	2675	19	0.71	0.16	776|782|783|1000|1495|1496|1829|2697|3673|3693|3694|3908|6262|6445|6546|8515|8516|29119|51176	CACNA1D|CACNB1|CACNB2|CDH2|CTNNA1|CTNNA2|DSG2|GJA1|ITGA2|ITGB5|ITGB6|LAMA2|RYR2|SGCG|SLC8A1|ITGA10|ITGA8|CTNNA3|LEF1	-1.9	Input ID
GO Biological Processes	19	GO:0006369	termination of RNA polymerase II transcription	-3.6	3.1	4.4	24155	35	2675	12	0.45	0.13	1477|1479|8106|8458|10914|22828|23064|25888|55339|57466|79869|81608	CSTF1|CSTF3|PABPN1|TTF2|PAPOLA|SCAF8|SETX|ZNF473|WDR33|SCAF4|CPSF7|FIP1L1	-1.8	Input ID
GO Biological Processes	19	GO:0046879	hormone secretion	-3.6	1.6	3.8	24155	315	2675	56	2.1	0.28	301|773|776|777|1374|1393|1588|1803|1956|2044|2243|2692|2693|2697|2822|3156|3708|3709|3741|3767|3790|3952|4035|4067|4602|4644|5071|5532|5991|6453|6514|6659|8609|8723|8773|8997|9230|9699|9727|9971|23178|23435|27445|51092|51768|54097|56943|57818|65985|90007|90550|114899|130399|222546|283849|399979	ANXA1|CACNA1A|CACNA1D|CACNA1E|CPT1A|CRHBP|CYP19A1|DPP4|EGFR|EPHA5|FGA|GHRHR|GHSR|GJA1|GPLD1|HMGCR|ITPR1|ITPR2|KCNA5|KCNJ11|KCNS3|LEP|LRP1|LYN|MYB|MYO5A|PRKN|PPP3CB|RFX3|ITSN1|SLC2A2|SOX4|KLF7|SNX4|SNAP23|KALRN|RAB11B|RIMS2|RAB11FIP3|NR1H4|PASK|TARDBP|PCLO|SIDT2|TM7SF3|FAM3B|ENY2|G6PC2|AACS|MIDN|MCU|C1QTNF3|ACVR1C|RFX6|EXOC3L1|SNX19	-1.8	Input ID
GO Biological Processes	19	GO:0010569	regulation of double-strand break repair via homologous recombination	-3.6	2.8	4.3	24155	45	2675	14	0.52	0.14	5888|7158|8914|10097|10635|10721|23028|23514|29072|51750|54537|55137|63979|64210	RAD51|TP53BP1|TIMELESS|ACTR2|RAD51AP1|POLQ|KDM1A|SPIDR|SETD2|RTEL1|SHLD2|FIGN|FIGNL1|MMS19	-1.8	Input ID
GO Biological Processes	19	GO:0051345	positive regulation of hydrolase activity	-3.6	1.4	3.7	24155	771	2675	117	4.4	0.4	141|317|351|394|553|577|650|842|1122|1285|1398|1432|1512|1944|1956|1969|1983|2043|2185|2335|2475|2665|2822|2889|2896|2909|3092|3267|3326|3673|3702|3735|4067|4155|4436|4649|4659|4763|4803|5134|5468|5788|6000|6091|6262|6354|6401|6654|6904|6917|7248|7486|7813|8502|8853|8997|9411|9462|9475|9693|9732|9743|9779|9826|9863|9901|10049|10144|10276|10294|10297|10565|10672|10892|22930|23092|23102|23161|23198…	ADPRH|APAF1|APP|ARHGAP5|AVPR1B|ADGRB3|BMP2|CASP9|CHML|COL4A3|CRK|MAPK14|CTSH|EFNA3|EGFR|EPHA2|EIF5|EPHA4|PTK2B|FN1|MTOR|GDI2|GPLD1|RAPGEF1|GRN|ARHGAP35|HIP1|AGFG1|HSP90AB1|ITGA2|ITK|KARS1|LYN|MBP|MSH2|MYO9A|PPP1R12A|NF1|NGF|PDCD2|PPARG|PTPRC|RGS7|ROBO1|RYR2|CCL7|SELE|SOS1|TBCD|TCEA1|TSC1|WRN|EVI5|PKP4|ASAP2|KALRN|ARHGAP29|RASAL2|ROCK2|RAPGEF2|DOCK4|ARHGAP32|TBC1D5|ARHGEF11|MAGI2|SRGAP3|DNAJB6|FAM…	-1.8	Input ID
GO Biological Processes	19	GO:0042752	regulation of circadian rhythm	-3.6	2.1	4	24155	114	2675	26	0.97	0.19	463|2475|2692|3398|5468|5500|5563|5591|5936|6421|7071|7153|7337|8863|8914|9475|9967|9975|10891|22871|23239|23435|26223|26224|55269|57805	ZFHX3|MTOR|GHRHR|ID2|PPARG|PPP1CB|PRKAA2|PRKDC|RBM4|SFPQ|KLF10|TOP2A|UBE3A|PER3|TIMELESS|ROCK2|THRAP3|NR1D2|PPARGC1A|NLGN1|PHLPP1|TARDBP|FBXL21P|FBXL3|PSPC1|CCAR2	-1.8	Input ID
GO Biological Processes	19	GO:0051028	mRNA transport	-3.6	1.9	3.9	24155	152	2675	32	1.2	0.21	3267|5976|7175|7514|8106|8480|8888|9444|9688|9877|9972|9984|10128|11097|22794|23049|23279|23293|25909|26019|26097|29072|55339|55677|55706|56943|57122|64901|79902|81608|84321|348995	AGFG1|UPF1|TPR|XPO1|PABPN1|RAE1|MCM3AP|QKI|NUP93|ZC3H11A|NUP153|THOC1|LRPPRC|NUP42|CASC3|SMG1|NUP160|SMG6|AHCTF1|UPF2|CHTOP|SETD2|WDR33|IWS1|NDC1|ENY2|NUP107|RANBP17|NUP85|FIP1L1|THOC3|NUP43	-1.8	Input ID
GO Biological Processes	19	GO:0016202	regulation of striated muscle tissue development	-3.6	1.9	3.9	24155	152	2675	32	1.2	0.21	650|1063|1432|1948|2047|2065|2066|2253|2254|2475|2648|2697|3156|3479|3516|4851|7048|7049|7093|9472|9734|9975|10038|10521|10818|23414|27302|50937|51176|51804|55553|79647	BMP2|CENPF|MAPK14|EFNB2|EPHB1|ERBB3|ERBB4|FGF8|FGF9|MTOR|KAT2A|GJA1|HMGCR|IGF1|RBPJ|NOTCH1|TGFBR2|TGFBR3|TLL2|AKAP6|HDAC9|NR1D2|PARP2|DDX17|FRS2|ZFPM2|BMP10|CDON|LEF1|SIX4|SOX6|AKIRIN1	-1.8	Input ID
GO Biological Processes	19	GO:0086070	SA node cell to atrial cardiac muscle cell communication	-3.6	5.4	4.9	24155	10	2675	6	0.22	0.091	287|776|3741|6262|10021|10052	ANK2|CACNA1D|KCNA5|RYR2|HCN4|GJC1	-1.8	Input ID
GO Biological Processes	19	GO:0051292	nuclear pore complex assembly	-3.6	5.4	4.9	24155	10	2675	6	0.22	0.091	7175|9688|9972|25909|55706|57122	TPR|NUP93|NUP153|AHCTF1|NDC1|NUP107	-1.8	Input ID
GO Biological Processes	19	GO:0035845	photoreceptor cell outer segment organization	-3.6	5.4	4.9	24155	10	2675	6	0.22	0.091	585|6101|10210|54806|92211|261734	BBS4|RP1|TOPORS|AHI1|CDHR1|NPHP4	-1.8	Input ID
Reactome Gene Sets	6	R-HSA-1474290	Collagen formation	-3.6	2.2	4	24155	90	2675	22	0.82	0.17	1285|1286|1290|1293|1298|1303|1306|3909|3918|5033|5352|7093|9508|23127|80781|81578|84570|84695|131873|169044|255631|256076	COL4A3|COL4A4|COL5A2|COL6A3|COL9A2|COL12A1|COL15A1|LAMA3|LAMC2|P4HA1|PLOD2|TLL2|ADAMTS3|COLGALT2|COL18A1|COL21A1|COL25A1|LOXL3|COL6A6|COL22A1|COL24A1|COL6A5	-1.8	Input ID
Reactome Gene Sets	6	R-HSA-141424	Amplification of signal from the kinetochores	-3.6	2.2	4	24155	96	2675	23	0.86	0.18	701|1060|1063|1778|3796|5516|5525|6249|7514|9735|9793|23122|23279|23332|25909|25936|51143|57082|57122|57551|79902|84643|348995	BUB1B|CENPC|CENPF|DYNC1H1|KIF2A|PPP2CB|PPP2R5A|CLIP1|XPO1|KNTC1|CKAP5|CLASP2|NUP160|CLASP1|AHCTF1|NSL1|DYNC1LI1|KNL1|NUP107|TAOK1|NUP85|KIF2B|NUP43	-1.8	Input ID
Reactome Gene Sets	6	R-HSA-141444	Amplification of signal from unattached kinetochores via a MAD2 inhibitory signal	-3.6	2.2	4	24155	96	2675	23	0.86	0.18	701|1060|1063|1778|3796|5516|5525|6249|7514|9735|9793|23122|23279|23332|25909|25936|51143|57082|57122|57551|79902|84643|348995	BUB1B|CENPC|CENPF|DYNC1H1|KIF2A|PPP2CB|PPP2R5A|CLIP1|XPO1|KNTC1|CKAP5|CLASP2|NUP160|CLASP1|AHCTF1|NSL1|DYNC1LI1|KNL1|NUP107|TAOK1|NUP85|KIF2B|NUP43	-1.8	Input ID
GO Biological Processes	19	GO:0051603	proteolysis involved in cellular protein catabolic process	-3.6	1.4	3.7	24155	718	2675	110	4.1	0.38	701|996|1263|1452|1512|1601|1950|2043|2185|2272|2768|3093|3326|3416|4193|4779|4850|5071|5516|5683|5706|5708|5713|5887|6599|6782|7267|7337|7345|7375|7398|7993|8314|8453|8533|9025|9100|9113|9320|9361|9683|9690|9709|9736|9861|9870|9960|9992|10040|10210|10769|11059|11101|22954|23194|23198|23274|23304|23327|23352|23358|25852|25862|26133|26223|26224|26234|26249|27074|27185|27248|29979|50613|51322|51514…	BUB1B|CDC27|PLK3|CSNK1A1|CTSH|DAB2|EGF|EPHA4|PTK2B|FHIT|GNA12|UBE2K|HSP90AB1|IDE|MDM2|NFE2L1|CNOT4|PRKN|PPP2CB|PSMA2|PSMC6|PSMD2|PSMD7|RAD23B|SMARCC1|HSPA13|TTC3|UBE3A|UCHL1|USP4|USP1|UBXN8|BAP1|CUL2|COPS3|RNF8|USP10|LATS1|TRIP12|LONP1|N4BP1|UBE3C|HERPUD1|USP34|PSMD6|AREL1|USP3|KCNE2|TOM1L1|TOPORS|PLK2|WWP1|ATE1|TRIM32|FBXL7|PSME4|CLEC16A|UBR2|NEDD4L|UBR4|USP24|ARMC8|USP49|TRPC4AP|FBXL21P|FBXL3|F…	-1.8	Input ID
GO Biological Processes	19	GO:0051705	multi-organism behavior	-3.6	2.4	4.1	24155	67	2675	18	0.67	0.16	351|585|1393|1524|1602|1620|2475|2571|2744|5108|6310|8195|8997|9369|9378|23230|26047|130507	APP|BBS4|CRHBP|CX3CR1|DACH1|BRINP1|MTOR|GAD1|GLS|PCM1|ATXN1|MKKS|KALRN|NRXN3|NRXN1|VPS13A|CNTNAP2|UBR3	-1.8	Input ID
GO Biological Processes	19	GO:0003143	embryonic heart tube morphogenesis	-3.6	2.4	4.1	24155	67	2675	18	0.67	0.16	585|1954|2253|2626|2697|4851|5311|6262|6491|7048|8195|9645|26160|27031|54806|55036|57534|339829	BBS4|MEGF8|FGF8|GATA4|GJA1|NOTCH1|PKD2|RYR2|STIL|TGFBR2|MKKS|MICAL2|IFT172|NPHP3|AHI1|CCDC40|MIB1|CCDC39	-1.8	Input ID
GO Biological Processes	19	GO:0061371	determination of heart left/right asymmetry	-3.6	2.4	4.1	24155	67	2675	18	0.67	0.16	585|1954|2253|2626|2697|4851|5311|6491|7048|8195|8701|9645|26160|27031|54806|55036|57534|339829	BBS4|MEGF8|FGF8|GATA4|GJA1|NOTCH1|PKD2|STIL|TGFBR2|MKKS|DNAH11|MICAL2|IFT172|NPHP3|AHI1|CCDC40|MIB1|CCDC39	-1.8	Input ID
KEGG Pathway	24	hsa04144	Endocytosis	-3.6	1.7	3.8	24155	260	2675	48	1.8	0.26	273|381|830|1213|1601|1950|1956|2060|2065|2066|2869|3482|3560|3791|4193|5584|5868|5878|6457|7048|7456|8723|8724|8729|8853|9230|9372|9727|9765|9897|10565|10890|10938|11059|11311|23327|23527|26052|26119|50807|51324|56288|58513|81873|84249|93343|116986|440073	AMPH|ARF5|CAPZA2|CLTC|DAB2|EGF|EGFR|EPS15|ERBB3|ERBB4|GRK5|IGF2R|IL2RB|KDR|MDM2|PRKCI|RAB5A|RAB5C|SH3GL3|TGFBR2|WIPF1|SNX4|SNX3|GBF1|ASAP2|RAB11B|ZFYVE9|RAB11FIP3|ZFYVE16|WASHC5|ARFGEF1|RAB10|EHD1|WWP1|VPS45|NEDD4L|ACAP2|DNM3|LDLRAP1|ASAP1|SPG21|PARD3|EPS15L1|ARPC5L|PSD2|MVB12A|AGAP2|IQSEC3	-1.8	Input ID
GO Biological Processes	19	GO:0051568	histone H3-K4 methylation	-3.6	2.6	4.2	24155	56	2675	16	0.6	0.15	672|1786|4297|4602|5926|5929|6018|8085|22976|23028|23168|54790|55870|55904|58508|84332	BRCA1|DNMT1|KMT2A|MYB|ARID4A|RBBP5|RLF|KMT2D|PAXIP1|KDM1A|RTF1|TET2|ASH1L|KMT2E|KMT2C|DYDC2	-1.8	Input ID
GO Biological Processes	19	GO:0060113	inner ear receptor cell differentiation	-3.6	2.6	4.2	24155	56	2675	16	0.6	0.15	182|2562|3516|4851|7399|8100|9321|9497|51057|54845|54903|64072|84059|84189|220074|286262	JAG1|GABRB3|RBPJ|NOTCH1|USH2A|IFT88|TRIP11|SLC4A7|WDPCP|ESRP1|MKS1|CDH23|ADGRV1|SLITRK6|LRTOMT|TPRN	-1.8	Input ID
GO Biological Processes	19	GO:0043254	regulation of protein complex assembly	-3.6	1.5	3.7	24155	469	2675	77	2.9	0.32	118|119|120|545|585|830|1003|1496|1859|1981|2059|2073|2185|2475|2959|3273|3375|3416|3936|4131|4133|4286|5494|5563|5610|5706|6249|6311|6403|6653|6710|6904|7013|7507|8195|8780|9113|9557|9774|9873|9924|10097|10142|10565|22976|23019|23064|23189|23332|23514|24144|26036|27072|27124|27136|29766|50807|51128|51199|51451|55355|55435|55604|55755|55832|57600|64601|80206|81873|84501|89795|93663|96459|114088|1…	ADD1|ADD2|ADD3|ATR|BBS4|CAPZA2|CDH5|CTNNA2|DYRK1A|EIF4G1|EPS8|ERCC5|PTK2B|MTOR|GTF2B|HRG|IAPP|IDE|LCP1|MAP1B|MAP2|MITF|PPM1A|PRKAA2|EIF2AK2|PSMC6|CLIP1|ATXN2|SELP|SORL1|SPTB|TBCD|TERF1|XPA|MKKS|RIOK3|LATS1|CHD1L|BCLAF1|FCHSD2|PAN2|ACTR2|AKAP9|ARFGEF1|PAXIP1|CNOT1|SETX|KANK1|CLASP1|SPIDR|TFIP11|ZNF451|VPS41|INPP5J|MORC1|TMOD3|ASAP1|SAR1B|NIN|LCMT1|HJURP|AP1AR|CARMIL1|CDK5RAP2|CAND1|FNIP2|VPS16|FHO…	-1.8	Input ID
GO Biological Processes	19	GO:0034453	microtubule anchoring	-3.6	3.5	4.5	24155	26	2675	10	0.37	0.12	585|636|5108|9648|9857|23122|23332|51199|80323|283726	BBS4|BICD1|PCM1|GCC2|CEP350|CLASP2|CLASP1|NIN|CCDC68|SAXO2	-1.8	Input ID
Reactome Gene Sets	6	R-HSA-5693554	Resolution of D-loop Structures through Synthesis-Dependent Strand Annealing (SDSA)	-3.6	3.5	4.5	24155	26	2675	10	0.37	0.12	672|675|1763|5888|7486|10635|51750|79728|80010|83990	BRCA1|BRCA2|DNA2|RAD51|WRN|RAD51AP1|RTEL1|PALB2|RMI1|BRIP1	-1.8	Input ID
GO Biological Processes	19	GO:0021591	ventricular system development	-3.6	3.5	4.5	24155	26	2675	10	0.37	0.12	585|1063|1767|4331|8650|9693|23322|23657|55582|84678	BBS4|CENPF|DNAH5|MNAT1|NUMB|RAPGEF2|RPGRIP1L|SLC7A11|KIF27|KDM2B	-1.8	Input ID
GO Biological Processes	19	GO:0048736	appendage development	-3.6	1.8	3.9	24155	179	2675	36	1.3	0.22	659|1889|1954|2201|2253|2254|2648|2697|2736|2768|3899|4851|5066|5396|5469|5727|6659|7026|8434|23322|23657|25836|26160|27152|27173|28982|51057|51176|54542|54903|55764|57728|79659|80144|341640|100131390	BMPR2|ECE1|MEGF8|FBN2|FGF8|FGF9|KAT2A|GJA1|GLI2|GNA12|AFF3|NOTCH1|PAM|PRRX1|MED1|PTCH1|SOX4|NR2F2|RECK|RPGRIP1L|SLC7A11|NIPBL|IFT172|INTU|SLC39A1|FLVCR1|WDPCP|LEF1|RC3H2|MKS1|IFT122|WDR19|DYNC2H1|FRAS1|FREM2|SP9	-1.8	Input ID
GO Biological Processes	19	GO:0060173	limb development	-3.6	1.8	3.9	24155	179	2675	36	1.3	0.22	659|1889|1954|2201|2253|2254|2648|2697|2736|2768|3899|4851|5066|5396|5469|5727|6659|7026|8434|23322|23657|25836|26160|27152|27173|28982|51057|51176|54542|54903|55764|57728|79659|80144|341640|100131390	BMPR2|ECE1|MEGF8|FBN2|FGF8|FGF9|KAT2A|GJA1|GLI2|GNA12|AFF3|NOTCH1|PAM|PRRX1|MED1|PTCH1|SOX4|NR2F2|RECK|RPGRIP1L|SLC7A11|NIPBL|IFT172|INTU|SLC39A1|FLVCR1|WDPCP|LEF1|RC3H2|MKS1|IFT122|WDR19|DYNC2H1|FRAS1|FREM2|SP9	-1.8	Input ID
GO Biological Processes	19	GO:0009994	oocyte differentiation	-3.5	2.7	4.2	24155	51	2675	15	0.56	0.14	675|994|2185|2309|3479|5139|8085|8654|9897|9985|51441|64848|79670|80336|122042	BRCA2|CDC25B|PTK2B|FOXO3|IGF1|PDE3A|KMT2D|PDE5A|WASHC5|REC8|YTHDF2|YTHDC2|TUT7|PABPC1L|RXFP2	-1.8	Input ID
GO Biological Processes	19	GO:0007272	ensheathment of neurons	-3.5	2	3.9	24155	134	2675	29	1.1	0.2	225|287|2475|3766|4155|4644|4763|5803|6326|6547|6663|7038|7097|7248|7368|8530|8537|8604|8898|9444|9896|23136|23205|23385|26011|53616|56288|84668|200576	ABCD2|ANK2|MTOR|KCNJ10|MBP|MYO5A|NF1|PTPRZ1|SCN2A|SLC8A3|SOX10|TG|TLR2|TSC1|UGT8|CST7|BCAS1|SLC25A12|MTMR2|QKI|FIG4|EPB41L3|ACSBG1|NCSTN|TENM4|ADAM22|PARD3|FAM126A|PIKFYVE	-1.8	Input ID
GO Biological Processes	19	GO:1902850	microtubule cytoskeleton organization involved in mitosis	-3.5	2	3.9	24155	134	2675	29	1.1	0.2	1213|1778|2009|2801|3064|3796|3837|4134|4605|5116|6491|7175|7272|8480|10274|10464|10540|10769|23122|23332|29072|29127|55125|55726|55755|79598|79866|114327|126353	CLTC|DYNC1H1|EML1|GOLGA2|HTT|KIF2A|KPNB1|MAP4|MYBL2|PCNT|STIL|TPR|TTK|RAE1|STAG1|PIBF1|DCTN2|PLK2|CLASP2|CLASP1|SETD2|RACGAP1|CEP192|INTS13|CDK5RAP2|CEP97|BORA|EFHC1|MISP	-1.8	Input ID
GO Biological Processes	19	GO:0008366	axon ensheathment	-3.5	2	3.9	24155	134	2675	29	1.1	0.2	225|287|2475|3766|4155|4644|4763|5803|6326|6547|6663|7038|7097|7248|7368|8530|8537|8604|8898|9444|9896|23136|23205|23385|26011|53616|56288|84668|200576	ABCD2|ANK2|MTOR|KCNJ10|MBP|MYO5A|NF1|PTPRZ1|SCN2A|SLC8A3|SOX10|TG|TLR2|TSC1|UGT8|CST7|BCAS1|SLC25A12|MTMR2|QKI|FIG4|EPB41L3|ACSBG1|NCSTN|TENM4|ADAM22|PARD3|FAM126A|PIKFYVE	-1.8	Input ID
GO Biological Processes	19	GO:0031023	microtubule organizing center organization	-3.5	2	3.9	24155	134	2675	29	1.1	0.2	585|672|675|2648|2801|4591|4659|5108|5311|5314|6491|7514|7840|9475|9648|9662|9738|9793|10733|10769|10806|22995|23122|23224|23332|51199|55125|55755|159989	BBS4|BRCA1|BRCA2|KAT2A|GOLGA2|TRIM37|PPP1R12A|PCM1|PKD2|PKHD1|STIL|XPO1|ALMS1|ROCK2|GCC2|CEP135|CCP110|CKAP5|PLK4|PLK2|SDCCAG8|CEP152|CLASP2|SYNE2|CLASP1|NIN|CEP192|CDK5RAP2|DEUP1	-1.8	Input ID
Reactome Gene Sets	6	R-HSA-216083	Integrin cell surface interactions	-3.5	2.2	4	24155	85	2675	21	0.79	0.17	1285|1286|1290|1293|1298|2200|2243|2335|3339|3371|3673|3693|3694|3791|7450|8515|8516|58494|80781|131873|256076	COL4A3|COL4A4|COL5A2|COL6A3|COL9A2|FBN1|FGA|FN1|HSPG2|TNC|ITGA2|ITGB5|ITGB6|KDR|VWF|ITGA10|ITGA8|JAM2|COL18A1|COL6A6|COL6A5	-1.8	Input ID
GO Biological Processes	19	GO:0009914	hormone transport	-3.5	1.6	3.7	24155	325	2675	57	2.1	0.28	301|773|776|777|1244|1374|1393|1588|1803|1956|2044|2243|2692|2693|2697|2822|3156|3708|3709|3741|3767|3790|3952|4035|4067|4602|4644|5071|5532|5991|6453|6514|6659|8609|8723|8773|8997|9230|9699|9727|9971|23178|23435|27445|51092|51768|54097|56943|57818|65985|90007|90550|114899|130399|222546|283849|399979	ANXA1|CACNA1A|CACNA1D|CACNA1E|ABCC2|CPT1A|CRHBP|CYP19A1|DPP4|EGFR|EPHA5|FGA|GHRHR|GHSR|GJA1|GPLD1|HMGCR|ITPR1|ITPR2|KCNA5|KCNJ11|KCNS3|LEP|LRP1|LYN|MYB|MYO5A|PRKN|PPP3CB|RFX3|ITSN1|SLC2A2|SOX4|KLF7|SNX4|SNAP23|KALRN|RAB11B|RIMS2|RAB11FIP3|NR1H4|PASK|TARDBP|PCLO|SIDT2|TM7SF3|FAM3B|ENY2|G6PC2|AACS|MIDN|MCU|C1QTNF3|ACVR1C|RFX6|EXOC3L1|SNX19	-1.8	Input ID
GO Biological Processes	19	GO:0021915	neural tube development	-3.5	1.9	3.9	24155	160	2675	33	1.2	0.21	317|585|1969|2253|2648|2736|2909|4036|4763|4851|5311|5727|5754|5898|6491|6659|7248|7976|8289|9839|23322|26160|27031|27152|29072|54903|55764|57534|57545|57728|80199|84678|92344	APAF1|BBS4|EPHA2|FGF8|KAT2A|GLI2|ARHGAP35|LRP2|NF1|NOTCH1|PKD2|PTCH1|PTK7|RALA|STIL|SOX4|TSC1|FZD3|ARID1A|ZEB2|RPGRIP1L|IFT172|NPHP3|INTU|SETD2|MKS1|IFT122|MIB1|CC2D2A|WDR19|FUZ|KDM2B|GORAB	-1.8	Input ID
GO Biological Processes	19	GO:0042391	regulation of membrane potential	-3.5	1.5	3.7	24155	434	2675	72	2.7	0.31	287|288|351|610|773|776|777|783|1142|1811|1829|2185|2257|2554|2560|2562|2568|2697|2890|2900|3359|3736|3741|3751|3766|3767|3791|5027|5071|5649|6262|6326|6328|6329|6332|6335|6336|6546|7442|7871|8898|8973|9378|9472|9699|9783|9992|10021|10052|10142|11280|22871|22930|22953|22999|23316|23327|23613|27094|27133|27345|29119|30819|54112|54434|54532|57053|79845|90134|259232|338567|343450	ANK2|ANK3|APP|HCN2|CACNA1A|CACNA1D|CACNA1E|CACNB2|CHRNB3|SLC26A3|DSG2|PTK2B|FGF12|GABRA1|GABRB1|GABRB3|GABRP|GJA1|GRIA1|GRIK4|HTR3A|KCNA1|KCNA5|KCND2|KCNJ10|KCNJ11|KDR|P2RX7|PRKN|RELN|RYR2|SCN2A|SCN3A|SCN4A|SCN7A|SCN9A|SCN10A|SLC8A1|TRPV1|SLMAP|MTMR2|CHRNA6|NRXN1|AKAP6|RIMS2|RIMS3|KCNE2|HCN4|GJC1|AKAP9|SCN11A|NLGN1|RAB3GAP1|P2RX2|RIMS1|CUX2|NEDD4L|ZMYND8|KCNMB3|KCNH5|KCNMB4|CTNNA3|KCNIP2|GPR88|SS…	-1.8	Input ID
Reactome Gene Sets	6	R-HSA-9006934	Signaling by Receptor Tyrosine Kinases	-3.5	1.5	3.7	24155	471	2675	77	2.9	0.32	102|1003|1213|1285|1286|1290|1293|1298|1398|1432|1495|1950|1956|2060|2065|2066|2185|2252|2253|2254|2322|2324|2335|2475|2549|2554|2560|2562|2889|2963|3479|3673|3708|3709|3791|3908|3909|3910|3912|3918|4067|4254|4670|4803|5062|5296|5516|5579|5800|5898|5908|6457|6654|6777|6868|7525|8483|9252|9475|10818|11059|23118|23385|23543|23768|26052|26999|54845|55914|58513|80310|85440|90423|131873|255631|256076|…	ADAM10|CDH5|CLTC|COL4A3|COL4A4|COL5A2|COL6A3|COL9A2|CRK|MAPK14|CTNNA1|EGF|EGFR|EPS15|ERBB3|ERBB4|PTK2B|FGF7|FGF8|FGF9|FLT3|FLT4|FN1|MTOR|GAB1|GABRA1|GABRB1|GABRB3|RAPGEF1|GTF2F2|IGF1|ITGA2|ITPR1|ITPR2|KDR|LAMA2|LAMA3|LAMA4|LAMB1|LAMC2|LYN|KITLG|HNRNPM|NGF|PAK2|PIK3R2|PPP2CB|PRKCB|PTPRO|RALA|RAP1B|SH3GL3|SOS1|STAT5B|ADAM17|YES1|CILP|RPS6KA5|ROCK2|FRS2|WWP1|TAB2|NCSTN|RBFOX2|FLRT2|DNM3|CYFIP2|ESRP1…	-1.8	Input ID
Reactome Gene Sets	6	R-HSA-5619107	Defective TPR may confer susceptibility towards thyroid papillary carcinoma (TPC)	-3.5	3.2	4.3	24155	31	2675	11	0.41	0.12	2646|7175|8480|9688|9972|11097|23279|55706|57122|79902|348995	GCKR|TPR|RAE1|NUP93|NUP153|NUP42|NUP160|NDC1|NUP107|NUP85|NUP43	-1.8	Input ID
Reactome Gene Sets	6	R-HSA-170822	Regulation of Glucokinase by Glucokinase Regulatory Protein	-3.5	3.2	4.3	24155	31	2675	11	0.41	0.12	2646|7175|8480|9688|9972|11097|23279|55706|57122|79902|348995	GCKR|TPR|RAE1|NUP93|NUP153|NUP42|NUP160|NDC1|NUP107|NUP85|NUP43	-1.8	Input ID
Reactome Gene Sets	6	R-HSA-168333	NEP/NS2 Interacts with the Cellular Export Machinery	-3.5	3.2	4.3	24155	31	2675	11	0.41	0.12	7175|7514|8480|9688|9972|11097|23279|55706|57122|79902|348995	TPR|XPO1|RAE1|NUP93|NUP153|NUP42|NUP160|NDC1|NUP107|NUP85|NUP43	-1.8	Input ID
GO Biological Processes	19	GO:0003197	endocardial cushion development	-3.5	2.7	4.2	24155	46	2675	14	0.52	0.14	94|182|650|659|2065|2253|2626|3516|4193|4851|6091|6092|7048|78987	ACVRL1|JAG1|BMP2|BMPR2|ERBB3|FGF8|GATA4|RBPJ|MDM2|NOTCH1|ROBO1|ROBO2|TGFBR2|CRELD1	-1.8	Input ID
GO Biological Processes	19	GO:0043547	positive regulation of GTPase activity	-3.5	1.5	3.7	24155	405	2675	68	2.5	0.3	141|394|577|1122|1398|1969|1983|2185|2665|2889|2909|3267|4649|4763|6000|6354|6654|6904|7248|7813|8502|8853|8997|9411|9462|9693|9732|9743|9779|9826|9901|10144|10276|10297|10565|22930|23092|23102|23161|23216|23236|23348|23527|23637|25780|26230|29127|50807|51306|51520|55160|55633|55843|55854|57186|57514|57522|57584|80728|83478|84144|85440|90627|93663|116986|202151|202243|253959	ADPRH|ARHGAP5|ADGRB3|CHML|CRK|EPHA2|EIF5|PTK2B|GDI2|RAPGEF1|ARHGAP35|AGFG1|MYO9A|NF1|RGS7|CCL7|SOS1|TBCD|TSC1|EVI5|PKP4|ASAP2|KALRN|ARHGAP29|RASAL2|RAPGEF2|DOCK4|ARHGAP32|TBC1D5|ARHGEF11|SRGAP3|FAM13A|NET1|APC2|ARFGEF1|RAB3GAP1|ARHGAP26|TBC1D2B|SNX13|TBC1D1|PLCB1|DOCK9|ACAP2|RABGAP1|RASGRP3|TIAM2|RACGAP1|ASAP1|FAM13B|LARS1|ARHGEF10L|TBC1D22B|ARHGAP15|ZC3H15|RALGAPA2|ARHGAP31|SRGAP1|ARHGAP21|ARHGA…	-1.8	Input ID
GO Biological Processes	19	GO:0043087	regulation of GTPase activity	-3.5	1.5	3.7	24155	479	2675	78	2.9	0.33	141|394|577|585|1122|1398|1969|1983|2043|2044|2185|2475|2665|2889|2909|3267|4649|4763|6000|6354|6654|6904|7248|7813|8195|8502|8853|8997|9411|9462|9693|9732|9743|9779|9826|9901|10144|10154|10276|10297|10565|22930|23092|23102|23143|23161|23216|23236|23348|23527|23637|25780|26230|29127|50807|51306|51520|55160|55633|55785|55843|55854|57186|57514|57522|57584|80728|83478|84144|85440|90627|93663|116986|…	ADPRH|ARHGAP5|ADGRB3|BBS4|CHML|CRK|EPHA2|EIF5|EPHA4|EPHA5|PTK2B|MTOR|GDI2|RAPGEF1|ARHGAP35|AGFG1|MYO9A|NF1|RGS7|CCL7|SOS1|TBCD|TSC1|EVI5|MKKS|PKP4|ASAP2|KALRN|ARHGAP29|RASAL2|RAPGEF2|DOCK4|ARHGAP32|TBC1D5|ARHGEF11|SRGAP3|FAM13A|PLXNC1|NET1|APC2|ARFGEF1|RAB3GAP1|ARHGAP26|TBC1D2B|LRCH1|SNX13|TBC1D1|PLCB1|DOCK9|ACAP2|RABGAP1|RASGRP3|TIAM2|RACGAP1|ASAP1|FAM13B|LARS1|ARHGEF10L|TBC1D22B|FGD6|ARHGAP15|Z…	-1.8	Input ID
GO Biological Processes	19	GO:0006935	chemotaxis	-3.5	1.4	3.6	24155	645	2675	100	3.7	0.37	102|301|351|659|811|1130|1240|1398|1432|1524|1588|1600|1826|1944|1948|1954|1969|2043|2044|2045|2046|2047|2048|2051|2185|2252|2253|2549|2674|2675|2736|2909|3273|3673|3735|3791|3908|4035|4067|4756|4851|5015|5649|5727|5800|5898|6091|6092|6259|6354|6441|6585|6654|6710|6868|7436|7857|7976|8609|8633|8729|9211|9252|9260|9369|9378|9637|9732|10154|10457|10818|22854|23077|23768|26999|27020|27255|51176|5155…	ADAM10|ANXA1|APP|BMPR2|CALR|LYST|CMKLR1|CRK|MAPK14|CX3CR1|CYP19A1|DAB1|DSCAM|EFNA3|EFNB2|MEGF8|EPHA2|EPHA4|EPHA5|EPHA7|EPHA8|EPHB1|EPHB2|EPHB6|PTK2B|FGF7|FGF8|GAB1|GFRA1|GFRA2|GLI2|ARHGAP35|HRG|ITGA2|KARS1|KDR|LAMA2|LRP1|LYN|NEO1|NOTCH1|OTX2|RELN|PTCH1|PTPRO|RALA|ROBO1|ROBO2|RYK|CCL7|SFTPD|SLIT1|SOS1|SPTB|ADAM17|VLDLR|SCG2|FZD3|KLF7|UNC5C|GBF1|LGI1|RPS6KA5|PDLIM7|NRXN3|NRXN1|FEZ2|DOCK4|PLXNC1|GPN…	-1.8	Input ID
Reactome Gene Sets	6	R-HSA-5576891	Cardiac conduction	-3.5	1.9	3.9	24155	141	2675	30	1.1	0.2	490|491|776|782|783|2257|2626|3708|3709|3751|3767|4842|6262|6263|6326|6328|6329|6332|6335|6336|6543|6546|6547|9992|10060|10142|11280|30819|204851|338567	ATP2B1|ATP2B2|CACNA1D|CACNB1|CACNB2|FGF12|GATA4|ITPR1|ITPR2|KCND2|KCNJ11|NOS1|RYR2|RYR3|SCN2A|SCN3A|SCN4A|SCN7A|SCN9A|SCN10A|SLC8A2|SLC8A1|SLC8A3|KCNE2|ABCC9|AKAP9|SCN11A|KCNIP2|HIPK1|KCNK18	-1.8	Input ID
Reactome Gene Sets	6	R-HSA-177243	Interactions of Rev with host cellular proteins	-3.5	3	4.3	24155	36	2675	12	0.45	0.13	3837|7175|7514|8480|9688|9972|11097|23279|55706|57122|79902|348995	KPNB1|TPR|XPO1|RAE1|NUP93|NUP153|NUP42|NUP160|NDC1|NUP107|NUP85|NUP43	-1.8	Input ID
GO Biological Processes	19	GO:0055074	calcium ion homeostasis	-3.5	1.5	3.7	24155	472	2675	77	2.9	0.32	287|309|351|490|491|553|773|776|783|811|825|1003|1240|1524|2053|2185|2697|2830|2890|3064|3375|3708|3709|3741|3827|4035|4067|4644|4842|5027|5145|5311|5314|5579|5621|5731|5737|5788|6262|6263|6354|6543|6546|6547|6869|7178|7442|8989|9187|9472|9709|9900|10518|10672|10989|22953|23007|23236|25998|27020|27032|27185|29887|51196|51554|54499|56704|57053|59340|64072|79572|79608|90550|91689|255231|344905|7282…	ANK2|ANXA6|APP|ATP2B1|ATP2B2|AVPR1B|CACNA1A|CACNA1D|CACNB2|CALR|CAPN3|CDH5|CMKLR1|CX3CR1|EPHX2|PTK2B|GJA1|GPR6|GRIA1|HTT|IAPP|ITPR1|ITPR2|KCNA5|KNG1|LRP1|LYN|MYO5A|NOS1|P2RX7|PDE6A|PKD2|PKHD1|PRKCB|PRNP|PTGER1|PTGFR|PTPRC|RYR2|RYR3|CCL7|SLC8A2|SLC8A1|SLC8A3|TACR1|TPT1|TRPV1|TRPA1|SLC24A1|AKAP6|HERPUD1|SV2A|CIB2|GNA13|IMMT|P2RX2|PLCH1|PLCB1|IBTK|NPTN|ATP2C1|DISC1|SNX10|PLCE1|ACKR4|TMCO1|JPH1|CHRNA…	-1.8	Input ID
GO Biological Processes	19	GO:2001252	positive regulation of chromosome organization	-3.5	1.8	3.8	24155	174	2675	35	1.3	0.22	545|672|1786|2648|4297|4602|4842|6421|6871|6950|7013|7175|8550|9252|9787|10270|10575|10694|10891|22976|23028|23168|23272|25836|26097|26354|51750|54737|54904|55196|55904|79618|80312|84464|94104	ATR|BRCA1|DNMT1|KAT2A|KMT2A|MYB|NOS1|SFPQ|TADA2A|TCP1|TERF1|TPR|MAPKAPK5|RPS6KA5|DLGAP5|AKAP8|CCT4|CCT8|PPARGC1A|PAXIP1|KDM1A|RTF1|TASOR|NIPBL|CHTOP|GNL3|RTEL1|MPHOSPH8|NSD3|RESF1|KMT2E|HMBOX1|TET1|SLX4|PAXBP1	-1.8	Input ID
GO Biological Processes	19	GO:0001895	retina homeostasis	-3.5	2.3	4	24155	74	2675	19	0.71	0.16	24|567|583|585|6101|6121|7399|8195|8842|10518|27031|64072|65217|84059|92211|128338|166379|261734|282809	ABCA4|B2M|BBS2|BBS4|RP1|RPE65|USH2A|MKKS|PROM1|CIB2|NPHP3|CDH23|PCDH15|ADGRV1|CDHR1|DRAM2|BBS12|NPHP4|POC1B	-1.7	Input ID
GO Biological Processes	19	GO:0002262	myeloid cell homeostasis	-3.5	1.9	3.8	24155	148	2675	31	1.2	0.21	91|118|301|567|1432|2309|3398|3718|4067|4254|4779|5316|5469|5926|6005|6194|6777|6868|7049|8314|10320|10461|23385|23543|23657|28982|29766|55553|55646|55904|221395	ACVR1B|ADD1|ANXA1|B2M|MAPK14|FOXO3|ID2|JAK3|LYN|KITLG|NFE2L1|PKNOX1|MED1|ARID4A|RHAG|RPS6|STAT5B|ADAM17|TGFBR3|BAP1|IKZF1|MERTK|NCSTN|RBFOX2|SLC7A11|FLVCR1|TMOD3|SOX6|LYAR|KMT2E|ADGRF5	-1.7	Input ID
GO Biological Processes	19	GO:0021700	developmental maturation	-3.5	1.6	3.7	24155	284	2675	51	1.9	0.26	94|164|351|577|650|675|994|1003|1524|1811|2046|2185|2309|2475|2688|2692|2697|3398|3479|3516|3952|4131|4644|4763|5139|5468|5649|5991|6663|8434|9378|9897|9985|22883|23028|26047|26057|26133|27185|28982|29842|30819|51441|53335|54888|59277|79670|80336|122042|399979|440279	ACVRL1|AP1G1|APP|ADGRB3|BMP2|BRCA2|CDC25B|CDH5|CX3CR1|SLC26A3|EPHA8|PTK2B|FOXO3|MTOR|GH1|GHRHR|GJA1|ID2|IGF1|RBPJ|LEP|MAP1B|MYO5A|NF1|PDE3A|PPARG|RELN|RFX3|SOX10|RECK|NRXN1|WASHC5|REC8|CLSTN1|KDM1A|CNTNAP2|ANKRD17|TRPC4AP|DISC1|FLVCR1|TFCP2L1|KCNIP2|YTHDF2|BCL11A|NSUN2|NTN4|TUT7|PABPC1L|RXFP2|SNX19|UNC13C	-1.7	Input ID
GO Biological Processes	19	GO:0021756	striatum development	-3.5	4	4.5	24155	18	2675	8	0.3	0.11	583|585|8195|23657|26047|57688|79048|93986	BBS2|BBS4|MKKS|SLC7A11|CNTNAP2|ZSWIM6|SECISBP2|FOXP2	-1.7	Input ID
GO Biological Processes	19	GO:1901361	organic cyclic compound catabolic process	-3.4	1.4	3.6	24155	755	2675	114	4.3	0.39	317|328|351|883|955|957|1432|1588|1763|1776|1806|1981|2053|2081|2475|2646|3081|3099|3163|3479|3836|3837|3921|4245|4670|4850|4907|4939|4967|5027|5136|5150|5152|5313|5563|5683|5706|5708|5713|5860|5976|6041|6122|6128|6194|6741|6832|6996|7175|7514|8313|8480|8604|8630|8654|8659|8930|9475|9567|9583|9688|9698|9861|9924|9967|9972|10128|10236|10767|10841|10891|10940|11097|11164|22794|22978|23019|23034|230…	APAF1|APEX1|APP|KYAT1|ENTPD6|ENTPD5|MAPK14|CYP19A1|DNA2|DNASE1L3|DPYD|EIF4G1|EPHX2|ERN1|MTOR|GCKR|HGD|HK2|HMOX2|IGF1|KPNA1|KPNB1|RPSA|MGAT1|HNRNPM|CNOT4|NT5E|OAS2|OGDH|P2RX7|PDE1A|PDE7A|PDE9A|PKLR|PRKAA2|PSMA2|PSMC6|PSMD2|PSMD7|QDPR|UPF1|RNASEL|RPL3|RPL6|RPS6|SSB|SUPV3L1|TDG|TPR|XPO1|AXIN2|RAE1|SLC25A12|HSD17B6|PDE5A|ALDH4A1|MBD4|ROCK2|GTPBP1|ENTPD4|NUP93|PUM1|PSMD6|PAN2|THRAP3|NUP153|LRPPRC|HNRN…	-1.7	Input ID
GO Biological Processes	19	GO:0010921	regulation of phosphatase activity	-3.4	1.8	3.8	24155	175	2675	35	1.3	0.22	650|1740|1827|2475|2771|2822|3064|3326|3673|4642|4659|5521|5525|5610|5788|7248|9475|9863|10160|11123|53349|54843|55125|57082|57181|57221|57709|57718|58529|63898|79660|80034|84919|133522|259282	BMP2|DLG2|RCAN1|MTOR|GNAI2|GPLD1|HTT|HSP90AB1|ITGA2|MYO1D|PPP1R12A|PPP2R2B|PPP2R5A|EIF2AK2|PTPRC|TSC1|ROCK2|MAGI2|FARP1|RCAN3|ZFYVE1|SYTL2|CEP192|KNL1|SLC39A10|ARFGEF3|SLC7A14|PPP4R4|MYOZ1|SH2D4A|PPP1R3B|CSRNP3|PPP1R15B|PPARGC1B|BOD1L1	-1.7	Input ID
GO Biological Processes	19	GO:0022412	cellular process involved in reproduction in multicellular organism	-3.4	1.5	3.6	24155	357	2675	61	2.3	0.29	583|585|675|994|1811|2175|2185|2309|2475|2492|3267|3479|4436|5139|5806|6092|6194|6654|6875|7153|7272|8085|8195|8654|8900|9025|9271|9444|9897|9985|10388|23198|23304|25945|25981|26038|26108|27030|27125|27136|51441|54888|55342|55779|55818|57082|63979|64645|64848|79400|79582|79670|80336|83990|84501|122042|122402|135138|168391|245711|259266	BBS2|BBS4|BRCA2|CDC25B|SLC26A3|FANCA|PTK2B|FOXO3|MTOR|FSHR|AGFG1|IGF1|MSH2|PDE3A|PTX3|ROBO2|RPS6|SOS1|TAF4B|TOP2A|TTK|KMT2D|MKKS|PDE5A|CCNA1|RNF8|PIWIL1|QKI|WASHC5|REC8|SYCP2|PSME4|UBR2|NECTIN3|DNAH1|CHD5|PYGO1|MLH3|AFF4|MORC1|YTHDF2|NSUN2|STRBP|CFAP44|KDM3A|KNL1|FIGNL1|MFSD14A|YTHDC2|NOX5|SPAG16|TUT7|PABPC1L|BRIP1|SPIRE2|RXFP2|TDRD9|PACRG|GALNTL5|SPDYA|ASPM	-1.7	Input ID
GO Biological Processes	19	GO:0002790	peptide secretion	-3.4	1.4	3.6	24155	626	2675	97	3.6	0.36	301|773|776|777|1116|1374|1393|1432|1803|1956|2044|2219|2243|2335|2692|2693|2697|2822|3156|3479|3516|3694|3708|3709|3735|3741|3767|3790|3952|4035|4067|4074|4155|4644|4851|5027|5066|5071|5532|5552|5991|6453|6514|6659|7096|7097|7273|7442|7850|7857|8609|8997|9173|9230|9590|9699|9727|9734|9971|10890|22820|23178|23435|23705|26958|27063|27445|51092|51768|54097|55240|55366|56943|57818|64135|65985|79400|…	ANXA1|CACNA1A|CACNA1D|CACNA1E|CHI3L1|CPT1A|CRHBP|MAPK14|DPP4|EGFR|EPHA5|FCN1|FGA|FN1|GHRHR|GHSR|GJA1|GPLD1|HMGCR|IGF1|RBPJ|ITGB6|ITPR1|ITPR2|KARS1|KCNA5|KCNJ11|KCNS3|LEP|LRP1|LYN|M6PR|MBP|MYO5A|NOTCH1|P2RX7|PAM|PRKN|PPP3CB|SRGN|RFX3|ITSN1|SLC2A2|SOX4|TLR1|TLR2|TTN|TRPV1|IL1R2|SCG2|KLF7|KALRN|IL1RL1|RAB11B|AKAP12|RIMS2|RAB11FIP3|HDAC9|NR1H4|RAB10|COPG1|PASK|TARDBP|CADM1|COPG2|ANKRD1|PCLO|SIDT2|TM7…	-1.7	Input ID
GO Biological Processes	19	GO:0030307	positive regulation of cell growth	-3.4	1.8	3.8	24155	169	2675	34	1.3	0.22	102|659|1826|1954|1956|1981|1982|2185|2335|2475|2803|3479|4035|4131|4803|5071|6832|6857|6868|9211|9472|9699|10038|22954|22999|23327|23499|27185|50618|51176|51193|57698|84678|151835	ADAM10|BMPR2|DSCAM|MEGF8|EGFR|EIF4G1|EIF4G2|PTK2B|FN1|MTOR|GOLGA4|IGF1|LRP1|MAP1B|NGF|PRKN|SUPV3L1|SYT1|ADAM17|LGI1|AKAP6|RIMS2|PARP2|TRIM32|RIMS1|NEDD4L|MACF1|DISC1|ITSN2|LEF1|ZNF639|SHTN1|KDM2B|CPNE9	-1.7	Input ID
GO Biological Processes	19	GO:0007283	spermatogenesis	-3.4	1.4	3.6	24155	543	2675	86	3.2	0.34	102|338|583|585|646|675|694|811|1539|1811|1912|2492|2693|2697|2802|3267|3482|4142|4851|5017|5887|5926|6098|6875|7182|8195|8879|8900|9025|9191|9271|9444|9698|9825|9985|10420|10461|11086|23064|23198|23304|23345|23705|25945|25981|26038|26064|26108|27125|27136|29127|51742|53340|54851|54888|55231|55339|55342|55366|55706|55779|55811|55818|57082|57721|64224|64645|64848|79582|79893|80705|83893|83943|8399…	ADAM10|APOB|BBS2|BBS4|BNC1|BRCA2|BTG1|CALR|CYLC2|SLC26A3|PHC2|FSHR|GHSR|GJA1|GOLGA3|AGFG1|IGF2R|MAS1|NOTCH1|OVOL1|RAD23B|ARID4A|ROS1|TAF4B|NR2C2|MKKS|SGPL1|CCNA1|RNF8|DEDD|PIWIL1|QKI|PUM1|SPATA2|REC8|TESK2|MERTK|ADAM29|SETX|PSME4|UBR2|SYNE1|CADM1|NECTIN3|DNAH1|CHD5|RAI14|PYGO1|AFF4|MORC1|RACGAP1|ARID4B|SPA17|ANKRD49|NSUN2|CCDC87|WDR33|STRBP|LGR4|NDC1|CFAP44|ADCY10|KDM3A|KNL1|METTL14|HERPUD2|MFSD1…	-1.7	Input ID
GO Biological Processes	19	GO:0048634	regulation of muscle organ development	-3.4	1.9	3.8	24155	156	2675	32	1.2	0.21	650|1063|1432|1948|2047|2065|2066|2253|2254|2475|2648|2697|3156|3479|3516|4851|7048|7049|7093|9472|9734|9975|10038|10521|10818|23414|27302|50937|51176|51804|55553|79647	BMP2|CENPF|MAPK14|EFNB2|EPHB1|ERBB3|ERBB4|FGF8|FGF9|MTOR|KAT2A|GJA1|HMGCR|IGF1|RBPJ|NOTCH1|TGFBR2|TGFBR3|TLL2|AKAP6|HDAC9|NR1D2|PARP2|DDX17|FRS2|ZFPM2|BMP10|CDON|LEF1|SIX4|SOX6|AKIRIN1	-1.7	Input ID
GO Biological Processes	19	GO:0071559	response to transforming growth factor beta	-3.4	1.6	3.7	24155	258	2675	47	1.8	0.25	91|94|317|463|607|659|1003|1398|1524|1601|2200|2201|2353|2530|2734|2908|3175|3326|3693|4052|5139|5494|6660|6868|6885|7048|7049|7525|7791|8483|8516|9372|9392|9475|10891|23592|26036|27063|54778|55553|56288|56940|79674|80310|130399|135228|283149	ACVR1B|ACVRL1|APAF1|ZFHX3|BCL9|BMPR2|CDH5|CRK|CX3CR1|DAB2|FBN1|FBN2|FOS|FUT8|GLG1|NR3C1|ONECUT1|HSP90AB1|ITGB5|LTBP1|PDE3A|PPM1A|SOX5|ADAM17|MAP3K7|TGFBR2|TGFBR3|YES1|ZYX|CILP|ITGA8|ZFYVE9|TGFBRAP1|ROCK2|PPARGC1A|LEMD3|ZNF451|ANKRD1|RNF111|SOX6|PARD3|DUSP22|VEPH1|PDGFD|ACVR1C|CD109|BCL9L	-1.7	Input ID
Reactome Gene Sets	6	R-HSA-419037	NCAM1 interactions	-3.4	2.8	4.1	24155	42	2675	13	0.49	0.13	776|782|783|1285|1286|1290|1293|1298|2674|2675|5621|131873|256076	CACNA1D|CACNB1|CACNB2|COL4A3|COL4A4|COL5A2|COL6A3|COL9A2|GFRA1|GFRA2|PRNP|COL6A6|COL6A5	-1.7	Input ID
Reactome Gene Sets	6	R-HSA-2426168	Activation of gene expression by SREBF (SREBP)	-3.4	2.8	4.1	24155	42	2675	13	0.49	0.13	32|2194|3156|3157|4520|5469|6713|8648|9453|10499|79071|80205|96764	ACACB|FASN|HMGCR|HMGCS1|MTF1|MED1|SQLE|NCOA1|GGPS1|NCOA2|ELOVL6|CHD9|TGS1	-1.7	Input ID
Reactome Gene Sets	6	R-HSA-5619115	Disorders of transmembrane transporters	-3.4	1.8	3.7	24155	176	2675	35	1.3	0.22	553|1244|1356|1811|1836|2646|3767|5683|5706|5708|5713|6005|6514|6557|7175|8480|8671|9056|9187|9688|9861|9972|10060|11097|23198|23279|23443|26154|27248|28234|55706|57122|79902|285195|348995	AVPR1B|ABCC2|CP|SLC26A3|SLC26A2|GCKR|KCNJ11|PSMA2|PSMC6|PSMD2|PSMD7|RHAG|SLC2A2|SLC12A1|TPR|RAE1|SLC4A4|SLC7A7|SLC24A1|NUP93|PSMD6|NUP153|ABCC9|NUP42|PSME4|NUP160|SLC35A3|ABCA12|ERLEC1|SLCO1B3|NDC1|NUP107|NUP85|SLC9A9|NUP43	-1.7	Input ID
GO Biological Processes	19	GO:1902017	regulation of cilium assembly	-3.4	2.2	3.9	24155	81	2675	20	0.75	0.17	585|2909|3064|4134|6101|7813|8100|8814|9662|9738|9779|10806|23102|23216|23224|23637|55633|79598|80199|170690	BBS4|ARHGAP35|HTT|MAP4|RP1|EVI5|IFT88|CDKL1|CEP135|CCP110|TBC1D5|SDCCAG8|TBC1D2B|TBC1D1|SYNE2|RABGAP1|TBC1D22B|CEP97|FUZ|ADAMTS16	-1.7	Input ID
GO Biological Processes	19	GO:0009416	response to light stimulus	-3.4	1.6	3.6	24155	315	2675	55	2.1	0.27	24|351|440|545|675|842|1259|1956|2073|2353|2475|3156|3157|3398|4193|4311|4436|4763|5145|5500|5936|6101|6121|6506|7398|7486|7507|8533|8863|9187|9683|10692|22954|23028|23173|23259|23657|26223|26224|27020|51455|51514|54112|54929|57646|57805|79823|79913|83658|84083|84694|123879|163859|167153|261734	ABCA4|APP|ASNS|ATR|BRCA2|CASP9|CNGA1|EGFR|ERCC5|FOS|MTOR|HMGCR|HMGCS1|ID2|MDM2|MME|MSH2|NF1|PDE6A|PPP1CB|RBM4|RP1|RPE65|SLC1A2|USP1|WRN|XPA|COPS3|PER3|SLC24A1|N4BP1|RRH|TRIM32|KDM1A|METAP1|DDHD2|SLC7A11|FBXL21P|FBXL3|NPTN|REV1|DTL|GPR88|TMEM161A|USP28|CCAR2|CAMKMT|ACTR5|DYNLRB1|ZRANB3|GJA10|DCUN1D3|SDE2|TENT2|NPHP4	-1.7	Input ID
KEGG Pathway	24	hsa04022	cGMP-PKG signaling pathway	-3.4	1.8	3.7	24155	163	2675	33	1.2	0.21	115|490|491|776|1259|1388|2626|2768|2771|2773|3708|3709|4625|4638|4659|4775|5139|5332|5500|5532|6543|6546|6547|8654|9475|10335|10672|23236|27094|27345|91860|148327|340156	ADCY9|ATP2B1|ATP2B2|CACNA1D|CNGA1|ATF6B|GATA4|GNA12|GNAI2|GNAI3|ITPR1|ITPR2|MYH7|MYLK|PPP1R12A|NFATC3|PDE3A|PLCB4|PPP1CB|PPP3CB|SLC8A2|SLC8A1|SLC8A3|PDE5A|ROCK2|MRVI1|GNA13|PLCB1|KCNMB3|KCNMB4|CALML4|CREB3L4|MYLK4	-1.7	Input ID
GO Biological Processes	19	GO:0006873	cellular ion homeostasis	-3.4	1.4	3.5	24155	666	2675	102	3.8	0.37	287|309|351|490|491|553|773|776|783|811|825|1003|1240|1244|1356|1524|1657|1811|2053|2185|2697|2830|2890|2896|3064|3163|3375|3708|3709|3741|3827|4035|4067|4644|4842|5027|5145|5311|5314|5579|5621|5731|5737|5788|6005|6262|6263|6354|6508|6543|6546|6547|6869|7178|7442|8031|8671|8989|9187|9213|9472|9497|9498|9709|9900|10518|10672|10686|10989|22953|23007|23236|23312|23327|23516|25800|25998|26234|27020|2…	ANK2|ANXA6|APP|ATP2B1|ATP2B2|AVPR1B|CACNA1A|CACNA1D|CACNB2|CALR|CAPN3|CDH5|CMKLR1|ABCC2|CP|CX3CR1|DMXL1|SLC26A3|EPHX2|PTK2B|GJA1|GPR6|GRIA1|GRN|HTT|HMOX2|IAPP|ITPR1|ITPR2|KCNA5|KNG1|LRP1|LYN|MYO5A|NOS1|P2RX7|PDE6A|PKD2|PKHD1|PRKCB|PRNP|PTGER1|PTGFR|PTPRC|RHAG|RYR2|RYR3|CCL7|SLC4A3|SLC8A2|SLC8A1|SLC8A3|TACR1|TPT1|TRPV1|NCOA4|SLC4A4|TRPA1|SLC24A1|XPR1|AKAP6|SLC4A7|SLC4A8|HERPUD1|SV2A|CIB2|GNA13|CLD…	-1.7	Input ID
GO Biological Processes	19	GO:0051235	maintenance of location	-3.3	1.6	3.6	24155	330	2675	57	2.1	0.28	32|123|287|288|309|338|585|811|825|2185|2200|2201|3064|3099|3708|3709|3952|4052|4067|4644|4842|5027|5311|5468|5552|5788|6262|6263|6546|6653|6713|7094|7442|8204|8989|9113|9472|10142|10210|10938|23007|23136|23224|23230|23236|23345|25998|51196|54832|55187|56704|57584|81488|130399|222008|255231|259266	ACACB|PLIN2|ANK2|ANK3|ANXA6|APOB|BBS4|CALR|CAPN3|PTK2B|FBN1|FBN2|HTT|HK2|ITPR1|ITPR2|LEP|LTBP1|LYN|MYO5A|NOS1|P2RX7|PKD2|PPARG|SRGN|PTPRC|RYR2|RYR3|SLC8A1|SORL1|SQLE|TLN1|TRPV1|NRIP1|TRPA1|LATS1|AKAP6|AKAP9|TOPORS|EHD1|PLCH1|EPB41L3|SYNE2|VPS13A|PLCB1|SYNE1|IBTK|PLCE1|VPS13C|VPS13D|JPH1|ARHGAP21|POLR2M|ACVR1C|VSTM2A|MCOLN2|ASPM	-1.6	Input ID
GO Biological Processes	19	GO:0043062	extracellular structure organization	-3.3	1.5	3.6	24155	425	2675	70	2.6	0.31	102|176|338|351|1285|1286|1290|1293|1298|1303|1306|1462|1803|2181|2200|2201|2243|2335|2620|3038|3339|3371|3673|3693|3694|3791|3908|3909|3910|3912|3918|3936|4035|4763|4851|5033|5352|5444|5806|7093|7148|7450|7982|8434|8515|8516|8728|9508|10049|10585|22795|22798|23122|23332|23461|23768|54507|58494|59277|64066|79625|79875|80781|84570|84695|84830|131149|169044|255631|284217	ADAM10|ACAN|APOB|APP|COL4A3|COL4A4|COL5A2|COL6A3|COL9A2|COL12A1|COL15A1|VCAN|DPP4|ACSL3|FBN1|FBN2|FGA|FN1|GAS2|HAS3|HSPG2|TNC|ITGA2|ITGB5|ITGB6|KDR|LAMA2|LAMA3|LAMA4|LAMB1|LAMC2|LCP1|LRP1|NF1|NOTCH1|P4HA1|PLOD2|PON1|PTX3|TLL2|TNXB|VWF|ST7|RECK|ITGA10|ITGA8|ADAM19|ADAMTS3|DNAJB6|POMT1|NID2|LAMB4|CLASP2|CLASP1|ABCA5|FLRT2|ADAMTSL4|JAM2|NTN4|MMP27|NDNF|THSD4|COL18A1|COL25A1|LOXL3|ADTRP|OTOL1|COL22A1…	-1.6	Input ID
Reactome Gene Sets	6	R-HSA-69618	Mitotic Spindle Checkpoint	-3.3	2	3.8	24155	112	2675	25	0.93	0.19	701|996|1060|1063|1778|3796|5516|5525|6249|7514|9735|9793|23122|23279|23332|25909|25936|51143|57082|57122|57551|64682|79902|84643|348995	BUB1B|CDC27|CENPC|CENPF|DYNC1H1|KIF2A|PPP2CB|PPP2R5A|CLIP1|XPO1|KNTC1|CKAP5|CLASP2|NUP160|CLASP1|AHCTF1|NSL1|DYNC1LI1|KNL1|NUP107|TAOK1|ANAPC1|NUP85|KIF2B|NUP43	-1.6	Input ID
GO Biological Processes	19	GO:0044270	cellular nitrogen compound catabolic process	-3.3	1.4	3.5	24155	706	2675	107	4	0.38	317|328|351|635|883|955|957|1432|1763|1776|1806|1981|2081|2475|2646|3099|3163|3479|3836|3837|3921|4245|4670|4850|4907|4939|4967|5027|5136|5150|5152|5313|5563|5683|5706|5708|5713|5976|6041|6122|6128|6194|6741|6832|6996|7175|7514|8313|8480|8604|8654|8930|9475|9567|9583|9688|9698|9861|9924|9967|9972|10128|10236|10767|10841|10891|10940|11097|11164|22794|22978|23019|23034|23049|23112|23198|23279|23293…	APAF1|APEX1|APP|BHMT|KYAT1|ENTPD6|ENTPD5|MAPK14|DNA2|DNASE1L3|DPYD|EIF4G1|ERN1|MTOR|GCKR|HK2|HMOX2|IGF1|KPNA1|KPNB1|RPSA|MGAT1|HNRNPM|CNOT4|NT5E|OAS2|OGDH|P2RX7|PDE1A|PDE7A|PDE9A|PKLR|PRKAA2|PSMA2|PSMC6|PSMD2|PSMD7|UPF1|RNASEL|RPL3|RPL6|RPS6|SSB|SUPV3L1|TDG|TPR|XPO1|AXIN2|RAE1|SLC25A12|PDE5A|MBD4|ROCK2|GTPBP1|ENTPD4|NUP93|PUM1|PSMD6|PAN2|THRAP3|NUP153|LRPPRC|HNRNPR|HBS1L|FTCD|PPARGC1A|POP1|NUP42|…	-1.6	Input ID
Reactome Gene Sets	6	R-HSA-5620922	BBSome-mediated cargo-targeting to cilium	-3.3	3.5	4.3	24155	23	2675	9	0.34	0.11	583|585|6950|8195|10575|10694|27241|117177|166379	BBS2|BBS4|TCP1|MKKS|CCT4|CCT8|BBS9|RAB3IP|BBS12	-1.6	Input ID
GO Biological Processes	19	GO:0048562	embryonic organ morphogenesis	-3.3	1.6	3.6	24155	288	2675	51	1.9	0.26	585|1954|1969|2048|2200|2201|2202|2253|2254|2626|2697|2736|3398|4851|5311|5396|5754|6262|6491|7048|7976|8195|8289|8516|8575|9645|10818|25836|26160|27031|27173|28982|29072|51057|51804|53904|54806|55036|55084|57053|57453|57534|57728|80184|80199|84189|84678|121227|140469|204851|339829	BBS4|MEGF8|EPHA2|EPHB2|FBN1|FBN2|EFEMP1|FGF8|FGF9|GATA4|GJA1|GLI2|ID2|NOTCH1|PKD2|PRRX1|PTK7|RYR2|STIL|TGFBR2|FZD3|MKKS|ARID1A|ITGA8|PRKRA|MICAL2|FRS2|NIPBL|IFT172|NPHP3|SLC39A1|FLVCR1|SETD2|WDPCP|SIX4|MYO3A|AHI1|CCDC40|SOBP|CHRNA10|DSCAML1|MIB1|WDR19|CEP290|FUZ|SLITRK6|KDM2B|LRIG3|MYO3B|HIPK1|CCDC39	-1.6	Input ID
GO Biological Processes	19	GO:0097479	synaptic vesicle localization	-3.3	1.8	3.7	24155	164	2675	33	1.2	0.21	776|783|1000|1142|4133|5027|5071|5579|5868|5908|6857|8499|8546|8618|8773|8973|9699|9783|9863|9892|9900|22871|22930|22999|26052|27445|80208|84961|93664|114088|116841|341359|440279	CACNA1D|CACNB2|CDH2|CHRNB3|MAP2|P2RX7|PRKN|PRKCB|RAB5A|RAP1B|SYT1|PPFIA2|AP3B1|CADPS|SNAP23|CHRNA6|RIMS2|RIMS3|MAGI2|SNAP91|SV2A|NLGN1|RAB3GAP1|RIMS1|DNM3|PCLO|SPG11|FBXL20|CADPS2|TRIM9|SNAP47|SYT10|UNC13C	-1.6	Input ID
GO Biological Processes	19	GO:0035113	embryonic appendage morphogenesis	-3.3	2	3.8	24155	125	2675	27	1	0.19	1889|1954|2201|2253|2254|2697|2736|2768|3899|4851|5396|5469|5727|8434|23322|25836|27152|28982|51057|51176|54903|55764|57728|79659|80144|341640|100131390	ECE1|MEGF8|FBN2|FGF8|FGF9|GJA1|GLI2|GNA12|AFF3|NOTCH1|PRRX1|MED1|PTCH1|RECK|RPGRIP1L|NIPBL|INTU|FLVCR1|WDPCP|LEF1|MKS1|IFT122|WDR19|DYNC2H1|FRAS1|FREM2|SP9	-1.6	Input ID
GO Biological Processes	19	GO:0030326	embryonic limb morphogenesis	-3.3	2	3.8	24155	125	2675	27	1	0.19	1889|1954|2201|2253|2254|2697|2736|2768|3899|4851|5396|5469|5727|8434|23322|25836|27152|28982|51057|51176|54903|55764|57728|79659|80144|341640|100131390	ECE1|MEGF8|FBN2|FGF8|FGF9|GJA1|GLI2|GNA12|AFF3|NOTCH1|PRRX1|MED1|PTCH1|RECK|RPGRIP1L|NIPBL|INTU|FLVCR1|WDPCP|LEF1|MKS1|IFT122|WDR19|DYNC2H1|FRAS1|FREM2|SP9	-1.6	Input ID
GO Biological Processes	19	GO:0060840	artery development	-3.3	2.1	3.8	24155	100	2675	23	0.86	0.18	94|182|338|659|1948|2253|3516|3952|4035|4036|4052|4638|4763|4851|5311|5396|6091|6092|6659|11174|25831|196528|221395	ACVRL1|JAG1|APOB|BMPR2|EFNB2|FGF8|RBPJ|LEP|LRP1|LRP2|LTBP1|MYLK|NF1|NOTCH1|PKD2|PRRX1|ROBO1|ROBO2|SOX4|ADAMTS6|HECTD1|ARID2|ADGRF5	-1.6	Input ID
GO Biological Processes	19	GO:0060411	cardiac septum morphogenesis	-3.3	2.3	3.9	24155	76	2675	19	0.71	0.16	182|659|2253|2626|3398|3516|4036|4193|4851|6091|6092|6659|7048|7049|7468|8701|23414|54903|55742	JAG1|BMPR2|FGF8|GATA4|ID2|RBPJ|LRP2|MDM2|NOTCH1|ROBO1|ROBO2|SOX4|TGFBR2|TGFBR3|NSD2|DNAH11|ZFPM2|MKS1|PARVA	-1.6	Input ID
GO Biological Processes	19	GO:0061008	hepaticobiliary system development	-3.3	1.9	3.7	24155	138	2675	29	1.1	0.2	205|301|440|1956|3157|3175|3482|3673|4763|4851|5311|5469|5727|5860|7049|9821|11113|11231|23322|25836|26019|27031|54903|55036|65985|79733|84159|144455|339829	AK4|ANXA1|ASNS|EGFR|HMGCS1|ONECUT1|IGF2R|ITGA2|NF1|NOTCH1|PKD2|MED1|PTCH1|QDPR|TGFBR3|RB1CC1|CIT|SEC63|RPGRIP1L|NIPBL|UPF2|NPHP3|MKS1|CCDC40|AACS|E2F8|ARID5B|E2F7|CCDC39	-1.6	Input ID
Reactome Gene Sets	6	R-HSA-418346	Platelet homeostasis	-3.3	2.2	3.8	24155	88	2675	21	0.79	0.17	338|490|491|1432|3708|3709|4842|5027|5051|5136|5152|5516|5525|6543|6546|6547|8654|10335|22953|27094|27345	APOB|ATP2B1|ATP2B2|MAPK14|ITPR1|ITPR2|NOS1|P2RX7|PAFAH2|PDE1A|PDE9A|PPP2CB|PPP2R5A|SLC8A2|SLC8A1|SLC8A3|PDE5A|MRVI1|P2RX2|KCNMB3|KCNMB4	-1.6	Input ID
Reactome Gene Sets	6	R-HSA-3000171	Non-integrin membrane-ECM interactions	-3.3	2.4	3.9	24155	59	2675	16	0.6	0.15	1285|1286|1290|2335|3339|3371|3673|3693|3908|3909|3910|3912|3918|9378|59277|284217	COL4A3|COL4A4|COL5A2|FN1|HSPG2|TNC|ITGA2|ITGB5|LAMA2|LAMA3|LAMA4|LAMB1|LAMC2|NRXN1|NTN4|LAMA1	-1.6	Input ID
Reactome Gene Sets	6	R-HSA-400206	Regulation of lipid metabolism by Peroxisome proliferator-activated receptor alpha (PPARalpha)	-3.3	2	3.8	24155	119	2675	26	0.97	0.19	123|1024|1374|3156|3157|4199|4520|5468|5469|8648|9967|9969|9971|10499|10891|23097|23179|23309|23389|26230|27063|54600|55588|80205|96764|133522	PLIN2|CDK8|CPT1A|HMGCR|HMGCS1|ME1|MTF1|PPARG|MED1|NCOA1|THRAP3|MED13|NR1H4|NCOA2|PPARGC1A|CDK19|RGL1|SIN3B|MED13L|TIAM2|ANKRD1|UGT1A9|MED29|CHD9|TGS1|PPARGC1B	-1.6	Input ID
GO Biological Processes	19	GO:0000209	protein polyubiquitination	-3.3	1.6	3.6	24155	310	2675	54	2	0.27	672|996|3093|4008|4779|5071|5683|5706|5708|5713|7267|7337|9025|9320|9520|9690|9861|9870|10210|11059|22954|23194|23198|23295|23304|23327|23623|25831|26118|26223|26224|26234|26249|51191|51366|51514|51725|54467|54476|54542|54778|55743|57674|64682|81847|84085|84961|90025|117584|127544|144699|151112|285671|387921	BRCA1|CDC27|UBE2K|LMO7|NFE2L1|PRKN|PSMA2|PSMC6|PSMD2|PSMD7|TTC3|UBE3A|RNF8|TRIP12|NPEPPS|UBE3C|PSMD6|AREL1|TOPORS|WWP1|TRIM32|FBXL7|PSME4|MGRN1|UBR2|NEDD4L|RUSC1|HECTD1|WSB1|FBXL21P|FBXL3|FBXL5|KLHL3|HERC5|UBR5|DTL|FBXO40|ANKIB1|RNF216|RC3H2|RNF111|CHFR|RNF213|ANAPC1|RNF146|FBXO30|FBXL20|UBE3D|RFFL|RNF19B|FBXL14|ZSWIM2|RNF180|NHLRC3	-1.6	Input ID
GO Biological Processes	19	GO:0002328	pro-B cell differentiation	-3.3	4.9	4.6	24155	11	2675	6	0.22	0.091	2322|4851|5591|6654|6659|96459	FLT3|NOTCH1|PRKDC|SOS1|SOX4|FNIP1	-1.6	Input ID
GO Biological Processes	19	GO:1905245	regulation of aspartic-type peptidase activity	-3.3	4.9	4.6	24155	11	2675	6	0.22	0.091	1944|2043|2896|4067|6653|9475	EFNA3|EPHA4|GRN|LYN|SORL1|ROCK2	-1.6	Input ID
GO Biological Processes	19	GO:0010172	embryonic body morphogenesis	-3.3	4.9	4.6	24155	11	2675	6	0.22	0.091	23122|23332|23528|50937|55764|80199	CLASP2|CLASP1|ZNF281|CDON|IFT122|FUZ	-1.6	Input ID
GO Biological Processes	19	GO:0009132	nucleoside diphosphate metabolic process	-3.3	1.8	3.7	24155	158	2675	32	1.2	0.21	204|205|351|957|1740|2646|3099|3479|4831|4967|5027|5313|5563|7175|8480|8604|8802|9414|9583|9688|9972|10891|11097|11164|23279|55706|57122|79902|129607|136332|260425|348995	AK2|AK4|APP|ENTPD5|DLG2|GCKR|HK2|IGF1|NME2|OGDH|P2RX7|PKLR|PRKAA2|TPR|RAE1|SLC25A12|SUCLG1|TJP2|ENTPD4|NUP93|NUP153|PPARGC1A|NUP42|NUDT5|NUP160|NDC1|NUP107|NUP85|CMPK2|LRGUK|MAGI3|NUP43	-1.6	Input ID
GO Biological Processes	19	GO:0034698	response to gonadotropin	-3.3	3.2	4.2	24155	28	2675	10	0.37	0.12	440|2046|2492|2693|3157|3973|4142|4851|7049|10891	ASNS|EPHA8|FSHR|GHSR|HMGCS1|LHCGR|MAS1|NOTCH1|TGFBR3|PPARGC1A	-1.6	Input ID
GO Biological Processes	19	GO:0032288	myelin assembly	-3.3	3.8	4.3	24155	19	2675	8	0.3	0.11	287|7097|7368|8898|9896|23136|26011|200576	ANK2|TLR2|UGT8|MTMR2|FIG4|EPB41L3|TENM4|PIKFYVE	-1.6	Input ID
GO Biological Processes	19	GO:0140013	meiotic nuclear division	-3.2	1.8	3.6	24155	172	2675	34	1.3	0.22	675|701|811|898|994|1060|2175|2801|5139|5888|7013|7153|7272|8900|9897|9985|10097|10388|10592|23236|23304|27030|55706|57697|63979|80010|83990|84464|84501|122402|245711|256006|259266|286151	BRCA2|BUB1B|CALR|CCNE1|CDC25B|CENPC|FANCA|GOLGA2|PDE3A|RAD51|TERF1|TOP2A|TTK|CCNA1|WASHC5|REC8|ACTR2|SYCP2|SMC2|PLCB1|UBR2|MLH3|NDC1|FANCM|FIGNL1|RMI1|BRIP1|SLX4|SPIRE2|TDRD9|SPDYA|ANKRD31|ASPM|FBXO43	-1.6	Input ID
Reactome Gene Sets	6	R-HSA-2129379	Molecules associated with elastic fibres	-3.2	2.9	4	24155	38	2675	12	0.45	0.13	650|2200|2201|2202|2335|3693|3694|4052|4238|8516|27302|84467	BMP2|FBN1|FBN2|EFEMP1|FN1|ITGB5|ITGB6|LTBP1|MFAP3|ITGA8|BMP10|FBN3	-1.6	Input ID
GO Biological Processes	19	GO:0007099	centriole replication	-3.2	2.9	4	24155	38	2675	12	0.45	0.13	672|2648|4591|6491|7840|9662|9738|10733|10769|22995|55755|159989	BRCA1|KAT2A|TRIM37|STIL|ALMS1|CEP135|CCP110|PLK4|PLK2|CEP152|CDK5RAP2|DEUP1	-1.6	Input ID
Reactome Gene Sets	6	R-HSA-168274	Export of Viral Ribonucleoproteins from Nucleus	-3.2	3	4.1	24155	33	2675	11	0.41	0.12	7175|7514|8480|9688|9972|11097|23279|55706|57122|79902|348995	TPR|XPO1|RAE1|NUP93|NUP153|NUP42|NUP160|NDC1|NUP107|NUP85|NUP43	-1.6	Input ID
Reactome Gene Sets	6	R-HSA-180910	Vpr-mediated nuclear import of PICs	-3.2	3	4.1	24155	33	2675	11	0.41	0.12	3836|7175|8480|9688|9972|11097|23279|55706|57122|79902|348995	KPNA1|TPR|RAE1|NUP93|NUP153|NUP42|NUP160|NDC1|NUP107|NUP85|NUP43	-1.6	Input ID
GO Biological Processes	19	GO:0048854	brain morphogenesis	-3.2	3	4.1	24155	33	2675	11	0.41	0.12	583|585|1000|1496|2253|2309|4763|6585|6654|7976|8195	BBS2|BBS4|CDH2|CTNNA2|FGF8|FOXO3|NF1|SLIT1|SOS1|FZD3|MKKS	-1.6	Input ID
Reactome Gene Sets	6	R-HSA-5693568	Resolution of D-loop Structures through Holliday Junction Intermediates	-3.2	3	4.1	24155	33	2675	11	0.41	0.12	672|675|1763|5888|7486|10635|23514|79728|80010|83990|84464	BRCA1|BRCA2|DNA2|RAD51|WRN|RAD51AP1|SPIDR|PALB2|RMI1|BRIP1|SLX4	-1.6	Input ID
GO Biological Processes	19	GO:1902692	regulation of neuroblast proliferation	-3.2	3	4.1	24155	33	2675	11	0.41	0.12	1495|1524|1638|4763|4851|6663|7976|23028|27185|259266|407738	CTNNA1|CX3CR1|DCT|NF1|NOTCH1|SOX10|FZD3|KDM1A|DISC1|ASPM|TAFA1	-1.6	Input ID
GO Biological Processes	19	GO:0006891	intra-Golgi vesicle-mediated transport	-3.2	3	4.1	24155	33	2675	11	0.41	0.12	1523|2802|8774|9276|9950|10466|22796|22820|26958|57511|83548	CUX1|GOLGA3|NAPG|COPB2|GOLGA5|COG5|COG2|COPG1|COPG2|COG6|COG3	-1.6	Input ID
Reactome Gene Sets	6	R-HSA-180746	Nuclear import of Rev protein	-3.2	3	4.1	24155	33	2675	11	0.41	0.12	3837|7175|8480|9688|9972|11097|23279|55706|57122|79902|348995	KPNB1|TPR|RAE1|NUP93|NUP153|NUP42|NUP160|NDC1|NUP107|NUP85|NUP43	-1.6	Input ID
GO Biological Processes	19	GO:1902749	regulation of cell cycle G2/M phase transition	-3.2	1.7	3.6	24155	213	2675	40	1.5	0.23	351|672|994|1019|1063|1112|1778|3161|5108|5116|5683|5706|5708|5713|7840|8317|8883|9662|9738|9793|9861|10142|10540|10733|10806|22976|22995|23194|23198|23332|27133|51347|51512|51514|51720|55125|55755|57551|60561|80184	APP|BRCA1|CDC25B|CDK4|CENPF|FOXN3|DYNC1H1|HMMR|PCM1|PCNT|PSMA2|PSMC6|PSMD2|PSMD7|ALMS1|CDC7|NAE1|CEP135|CCP110|CKAP5|PSMD6|AKAP9|DCTN2|PLK4|SDCCAG8|PAXIP1|CEP152|FBXL7|PSME4|CLASP1|KCNH5|TAOK3|GTSE1|DTL|UIMC1|CEP192|CDK5RAP2|TAOK1|RINT1|CEP290	-1.6	Input ID
GO Biological Processes	19	GO:0055057	neuroblast division	-3.2	4.2	4.4	24155	15	2675	7	0.26	0.099	1638|6660|8650|10890|51176|85440|259266	DCT|SOX5|NUMB|RAB10|LEF1|DOCK7|ASPM	-1.6	Input ID
GO Biological Processes	19	GO:0003352	regulation of cilium movement	-3.2	4.2	4.4	24155	15	2675	7	0.26	0.099	583|585|8195|8701|55036|55130|339829	BBS2|BBS4|MKKS|DNAH11|CCDC40|ARMC4|CCDC39	-1.6	Input ID
GO Biological Processes	19	GO:0036445	neuronal stem cell division	-3.2	4.2	4.4	24155	15	2675	7	0.26	0.099	1638|6660|8650|10890|51176|85440|259266	DCT|SOX5|NUMB|RAB10|LEF1|DOCK7|ASPM	-1.6	Input ID
KEGG Pathway	24	hsa04152	AMPK signaling pathway	-3.2	2	3.7	24155	120	2675	26	0.97	0.19	32|1374|1938|2194|2309|2475|2998|3156|3479|3952|5296|5468|5516|5521|5525|5563|6885|7248|8900|9230|10890|10891|23216|57818|79966|148327	ACACB|CPT1A|EEF2|FASN|FOXO3|MTOR|GYS2|HMGCR|IGF1|LEP|PIK3R2|PPARG|PPP2CB|PPP2R2B|PPP2R5A|PRKAA2|MAP3K7|TSC1|CCNA1|RAB11B|RAB10|PPARGC1A|TBC1D1|G6PC2|SCD5|CREB3L4	-1.6	Input ID
GO Biological Processes	19	GO:0046785	microtubule polymerization	-3.2	2.2	3.8	24155	77	2675	19	0.71	0.16	1003|1859|2801|4131|4133|6249|6904|7013|9793|10142|23122|23332|27124|51199|55125|55755|89795|114791|157922	CDH5|DYRK1A|GOLGA2|MAP1B|MAP2|CLIP1|TBCD|TERF1|CKAP5|AKAP9|CLASP2|CLASP1|INPP5J|NIN|CEP192|CDK5RAP2|NAV3|TUBGCP5|CAMSAP1	-1.6	Input ID
Reactome Gene Sets	6	R-HSA-3108214	SUMOylation of DNA damage response and repair proteins	-3.2	2.2	3.8	24155	77	2675	19	0.71	0.16	672|1912|6996|7175|7486|8480|8535|9656|9688|9972|10274|11097|23279|55706|57122|79677|79902|80012|348995	BRCA1|PHC2|TDG|TPR|WRN|RAE1|CBX4|MDC1|NUP93|NUP153|STAG1|NUP42|NUP160|NDC1|NUP107|SMC6|NUP85|PHC3|NUP43	-1.6	Input ID
GO Biological Processes	19	GO:0008344	adult locomotory behavior	-3.2	2.2	3.8	24155	77	2675	19	0.71	0.16	351|1600|2043|2059|2257|3398|3766|4864|5071|7248|7345|8997|9698|53616|55074|57626|84189|127343|340990	APP|DAB1|EPHA4|EPS8|FGF12|ID2|KCNJ10|NPC1|PRKN|TSC1|UCHL1|KALRN|PUM1|ADAM22|OXR1|KLHL1|SLITRK6|DMBX1|OTOG	-1.6	Input ID
GO Biological Processes	19	GO:0007224	smoothened signaling pathway	-3.2	1.9	3.7	24155	133	2675	28	1	0.2	1495|1954|2254|2736|5015|5396|5727|5992|6491|7048|9786|23295|23322|26160|27148|27152|50937|51057|54903|55764|57545|57728|79659|79867|80199|92344|132884|204851	CTNNA1|MEGF8|FGF9|GLI2|OTX2|PRRX1|PTCH1|RFX4|STIL|TGFBR2|KIAA0586|MGRN1|RPGRIP1L|IFT172|STK36|INTU|CDON|WDPCP|MKS1|IFT122|CC2D2A|WDR19|DYNC2H1|TCTN2|FUZ|GORAB|EVC2|HIPK1	-1.6	Input ID
GO Biological Processes	19	GO:0044257	cellular protein catabolic process	-3.2	1.3	3.4	24155	773	2675	115	4.3	0.39	701|996|1213|1263|1452|1512|1601|1950|2043|2185|2272|2768|3093|3326|3416|4035|4036|4193|4745|4779|4850|5071|5516|5683|5706|5708|5713|5887|6599|6782|7267|7337|7345|7375|7398|7436|7993|8314|8453|8533|9025|9100|9113|9320|9361|9683|9690|9709|9736|9861|9870|9960|9992|10040|10210|10769|11059|11101|22954|23194|23198|23274|23304|23327|23352|23358|25852|25862|26133|26223|26224|26234|26249|27074|27185|2724…	BUB1B|CDC27|CLTC|PLK3|CSNK1A1|CTSH|DAB2|EGF|EPHA4|PTK2B|FHIT|GNA12|UBE2K|HSP90AB1|IDE|LRP1|LRP2|MDM2|NELL1|NFE2L1|CNOT4|PRKN|PPP2CB|PSMA2|PSMC6|PSMD2|PSMD7|RAD23B|SMARCC1|HSPA13|TTC3|UBE3A|UCHL1|USP4|USP1|VLDLR|UBXN8|BAP1|CUL2|COPS3|RNF8|USP10|LATS1|TRIP12|LONP1|N4BP1|UBE3C|HERPUD1|USP34|PSMD6|AREL1|USP3|KCNE2|TOM1L1|TOPORS|PLK2|WWP1|ATE1|TRIM32|FBXL7|PSME4|CLEC16A|UBR2|NEDD4L|UBR4|USP24|ARMC8|US…	-1.6	Input ID
GO Biological Processes	19	GO:0002244	hematopoietic progenitor cell differentiation	-3.2	1.8	3.6	24155	166	2675	33	1.2	0.21	1106|1938|2009|2322|4254|4297|4602|4851|5134|5591|5610|5683|5706|5708|5713|5788|5803|6547|6654|6659|7153|9841|9861|10443|23198|23215|26108|51441|54443|54517|96459|167153|168002	CHD2|EEF2|EML1|FLT3|KITLG|KMT2A|MYB|NOTCH1|PDCD2|PRKDC|EIF2AK2|PSMA2|PSMC6|PSMD2|PSMD7|PTPRC|PTPRZ1|SLC8A3|SOS1|SOX4|TOP2A|ZBTB24|PSMD6|N4BP2L2|PSME4|PRRC2C|PYGO1|YTHDF2|ANLN|PUS7|FNIP1|TENT2|DACT2	-1.6	Input ID
GO Biological Processes	19	GO:0031032	actomyosin structure organization	-3.2	1.7	3.6	24155	200	2675	38	1.4	0.23	585|825|2037|2185|2475|3693|4627|4703|7248|7273|7791|7840|8195|8476|9172|9475|10391|10580|11113|22998|23122|23136|23332|27063|27302|29127|29766|51804|54443|54566|54822|55160|55604|58529|80206|84033|283284|399687	BBS4|CAPN3|EPB41L2|PTK2B|MTOR|ITGB5|MYH9|NEB|TSC1|TTN|ZYX|ALMS1|MKKS|CDC42BPA|MYOM2|ROCK2|CORO2B|SORBS1|CIT|LIMCH1|CLASP2|EPB41L3|CLASP1|ANKRD1|BMP10|RACGAP1|TMOD3|SIX4|ANLN|EPB41L4B|TRPM7|ARHGEF10L|CARMIL1|MYOZ1|FHOD3|OBSCN|IGSF22|MYO18A	-1.5	Input ID
KEGG Pathway	24	hsa04730	Long-term depression	-3.2	2.4	3.9	24155	60	2675	16	0.6	0.15	773|2768|2771|2773|2890|2891|3479|3708|3709|4067|4842|5332|5516|5579|10672|23236	CACNA1A|GNA12|GNAI2|GNAI3|GRIA1|GRIA2|IGF1|ITPR1|ITPR2|LYN|NOS1|PLCB4|PPP2CB|PRKCB|GNA13|PLCB1	-1.5	Input ID
GO Biological Processes	19	GO:0097480	establishment of synaptic vesicle localization	-3.2	1.8	3.6	24155	153	2675	31	1.2	0.21	776|783|1142|4133|5027|5071|5579|5868|5908|6857|8499|8546|8618|8773|8973|9699|9783|9892|9900|22871|22930|22999|26052|27445|80208|84961|93664|114088|116841|341359|440279	CACNA1D|CACNB2|CHRNB3|MAP2|P2RX7|PRKN|PRKCB|RAB5A|RAP1B|SYT1|PPFIA2|AP3B1|CADPS|SNAP23|CHRNA6|RIMS2|RIMS3|SNAP91|SV2A|NLGN1|RAB3GAP1|RIMS1|DNM3|PCLO|SPG11|FBXL20|CADPS2|TRIM9|SNAP47|SYT10|UNC13C	-1.5	Input ID
GO Biological Processes	19	GO:0048489	synaptic vesicle transport	-3.2	1.8	3.6	24155	153	2675	31	1.2	0.21	776|783|1142|4133|5027|5071|5579|5868|5908|6857|8499|8546|8618|8773|8973|9699|9783|9892|9900|22871|22930|22999|26052|27445|80208|84961|93664|114088|116841|341359|440279	CACNA1D|CACNB2|CHRNB3|MAP2|P2RX7|PRKN|PRKCB|RAB5A|RAP1B|SYT1|PPFIA2|AP3B1|CADPS|SNAP23|CHRNA6|RIMS2|RIMS3|SNAP91|SV2A|NLGN1|RAB3GAP1|RIMS1|DNM3|PCLO|SPG11|FBXL20|CADPS2|TRIM9|SNAP47|SYT10|UNC13C	-1.5	Input ID
GO Biological Processes	19	GO:1990090	cellular response to nerve growth factor stimulus	-3.2	2.6	3.9	24155	49	2675	14	0.52	0.14	351|1398|1938|2309|2648|2889|4803|7337|7442|9693|9863|10938|23095|23527	APP|CRK|EEF2|FOXO3|KAT2A|RAPGEF1|NGF|UBE3A|TRPV1|RAPGEF2|MAGI2|EHD1|KIF1B|ACAP2	-1.5	Input ID
GO Biological Processes	19	GO:0009185	ribonucleoside diphosphate metabolic process	-3.2	1.9	3.6	24155	140	2675	29	1.1	0.2	204|205|351|957|1740|2646|3099|3479|4967|5027|5313|5563|7175|8480|8604|9414|9583|9688|9972|10891|11097|11164|23279|55706|57122|79902|136332|260425|348995	AK2|AK4|APP|ENTPD5|DLG2|GCKR|HK2|IGF1|OGDH|P2RX7|PKLR|PRKAA2|TPR|RAE1|SLC25A12|TJP2|ENTPD4|NUP93|NUP153|PPARGC1A|NUP42|NUDT5|NUP160|NDC1|NUP107|NUP85|LRGUK|MAGI3|NUP43	-1.5	Input ID
GO Biological Processes	19	GO:0046661	male sex differentiation	-3.2	1.8	3.6	24155	160	2675	32	1.2	0.21	1495|2175|2253|2254|2492|2626|2697|3157|3973|4036|4142|4254|4436|4678|5926|7098|8031|8648|8879|9289|9985|10388|23414|51665|51742|51804|55366|83990|84159|122042|152006|259266	CTNNA1|FANCA|FGF8|FGF9|FSHR|GATA4|GJA1|HMGCS1|LHCGR|LRP2|MAS1|KITLG|MSH2|NASP|ARID4A|TLR3|NCOA4|NCOA1|SGPL1|ADGRG1|REC8|SYCP2|ZFPM2|ASB1|ARID4B|SIX4|LGR4|BRIP1|ARID5B|RXFP2|RNF38|ASPM	-1.5	Input ID
GO Biological Processes	19	GO:1901880	negative regulation of protein depolymerization	-3.2	2.3	3.8	24155	66	2675	17	0.64	0.15	118|119|120|324|830|2059|4131|6710|10297|23122|23332|29766|55604|57551|89795|130271|157922	ADD1|ADD2|ADD3|APC|CAPZA2|EPS8|MAP1B|SPTB|APC2|CLASP2|CLASP1|TMOD3|CARMIL1|TAOK1|NAV3|PLEKHH2|CAMSAP1	-1.5	Input ID
GO Biological Processes	19	GO:0046700	heterocycle catabolic process	-3.2	1.4	3.4	24155	705	2675	106	4	0.38	317|328|351|883|955|957|1432|1763|1776|1806|1981|2081|2475|2646|3099|3163|3479|3836|3837|3921|4245|4670|4850|4907|4939|4967|5027|5136|5150|5152|5313|5563|5683|5706|5708|5713|5976|6041|6122|6128|6194|6741|6832|6996|7175|7514|8313|8480|8604|8654|8659|8930|9475|9567|9583|9688|9698|9861|9924|9967|9972|10128|10236|10767|10841|10891|10940|11097|11164|22794|22978|23019|23034|23049|23112|23198|23279|2329…	APAF1|APEX1|APP|KYAT1|ENTPD6|ENTPD5|MAPK14|DNA2|DNASE1L3|DPYD|EIF4G1|ERN1|MTOR|GCKR|HK2|HMOX2|IGF1|KPNA1|KPNB1|RPSA|MGAT1|HNRNPM|CNOT4|NT5E|OAS2|OGDH|P2RX7|PDE1A|PDE7A|PDE9A|PKLR|PRKAA2|PSMA2|PSMC6|PSMD2|PSMD7|UPF1|RNASEL|RPL3|RPL6|RPS6|SSB|SUPV3L1|TDG|TPR|XPO1|AXIN2|RAE1|SLC25A12|PDE5A|ALDH4A1|MBD4|ROCK2|GTPBP1|ENTPD4|NUP93|PUM1|PSMD6|PAN2|THRAP3|NUP153|LRPPRC|HNRNPR|HBS1L|FTCD|PPARGC1A|POP1|NUP…	-1.5	Input ID
GO Biological Processes	19	GO:0000724	double-strand break repair via homologous recombination	-3.2	1.9	3.6	24155	134	2675	28	1	0.2	672|675|4176|5888|5980|6421|7158|7486|8317|8318|8914|9985|10097|10635|10721|23028|23503|23514|25836|29072|51750|54537|55137|63979|64210|79728|80010|84464	BRCA1|BRCA2|MCM7|RAD51|REV3L|SFPQ|TP53BP1|WRN|CDC7|CDC45|TIMELESS|REC8|ACTR2|RAD51AP1|POLQ|KDM1A|ZFYVE26|SPIDR|NIPBL|SETD2|RTEL1|SHLD2|FIGN|FIGNL1|MMS19|PALB2|RMI1|SLX4	-1.5	Input ID
GO Biological Processes	19	GO:0032878	regulation of establishment or maintenance of cell polarity	-3.2	3.4	4.1	24155	24	2675	9	0.34	0.11	889|1003|2185|5908|9475|10565|23189|51057|57698	KRIT1|CDH5|PTK2B|RAP1B|ROCK2|ARFGEF1|KANK1|WDPCP|SHTN1	-1.5	Input ID
GO Biological Processes	19	GO:0021544	subpallium development	-3.2	3.4	4.1	24155	24	2675	9	0.34	0.11	583|585|2253|8195|23657|26047|57688|79048|93986	BBS2|BBS4|FGF8|MKKS|SLC7A11|CNTNAP2|ZSWIM6|SECISBP2|FOXP2	-1.5	Input ID
GO Biological Processes	19	GO:0035609	C-terminal protein deglutamylation	-3.2	7.2	4.9	24155	5	2675	4	0.15	0.075	23287|84871|123624|219595	AGTPBP1|AGBL4|AGBL1|FOLH1B	-1.5	Input ID
GO Biological Processes	19	GO:0010815	bradykinin catabolic process	-3.2	7.2	4.9	24155	5	2675	4	0.15	0.075	1512|1889|3416|7511	CTSH|ECE1|IDE|XPNPEP1	-1.5	Input ID
GO Biological Processes	19	GO:0045053	protein retention in Golgi apparatus	-3.2	7.2	4.9	24155	5	2675	4	0.15	0.075	6653|23230|54832|55187	SORL1|VPS13A|VPS13C|VPS13D	-1.5	Input ID
GO Biological Processes	19	GO:0032272	negative regulation of protein polymerization	-3.2	2.3	3.8	24155	72	2675	18	0.67	0.16	118|119|120|585|830|1003|1859|2059|4133|6710|6904|8195|10565|23189|27124|29766|55604|80206	ADD1|ADD2|ADD3|BBS4|CAPZA2|CDH5|DYRK1A|EPS8|MAP2|SPTB|TBCD|MKKS|ARFGEF1|KANK1|INPP5J|TMOD3|CARMIL1|FHOD3	-1.5	Input ID
Reactome Gene Sets	6	R-HSA-199992	trans-Golgi Network Vesicle Budding	-3.2	2.3	3.8	24155	72	2675	18	0.67	0.16	162|164|351|1213|2804|3482|4074|5878|8546|8729|8773|9685|9698|10717|11154|23431|25977|64746	AP1B1|AP1G1|APP|CLTC|GOLGB1|IGF2R|M6PR|RAB5C|AP3B1|GBF1|SNAP23|CLINT1|PUM1|AP4B1|AP4S1|AP4E1|NECAP1|ACBD3	-1.5	Input ID
GO Biological Processes	19	GO:0042060	wound healing	-3.2	1.4	3.4	24155	567	2675	88	3.3	0.34	94|301|309|607|725|825|830|1398|1608|1956|2065|2066|2153|2243|2335|2475|2626|2697|2768|2814|2909|3156|3273|3371|3479|3673|3708|3709|3827|3936|4067|4627|4638|4763|4815|4851|5027|5051|5265|5579|5754|5868|6403|6868|7048|7094|7414|7450|7980|8526|8546|9060|10461|10544|10565|10672|10938|11234|11311|22915|22953|23028|23122|23173|23189|23332|23348|23414|23499|23657|26509|51317|53905|54566|55604|58529|647…	ACVRL1|ANXA1|ANXA6|BCL9|C4BPB|CAPN3|CAPZA2|CRK|DGKG|EGFR|ERBB3|ERBB4|F5|FGA|FN1|MTOR|GATA4|GJA1|GNA12|GP5|ARHGAP35|HMGCR|HRG|TNC|IGF1|ITGA2|ITPR1|ITPR2|KNG1|LCP1|LYN|MYH9|MYLK|NF1|NINJ2|NOTCH1|P2RX7|PAFAH2|SERPINA1|PRKCB|PTK7|RAB5A|SELP|ADAM17|TGFBR2|TLN1|VCL|VWF|TFPI2|DGKE|AP3B1|PAPSS2|MERTK|PROCR|ARFGEF1|GNA13|EHD1|HPS5|VPS45|MMRN1|P2RX2|KDM1A|CLASP2|METAP1|KANK1|CLASP1|DOCK9|ZFPM2|MACF1|SLC7A1…	-1.5	Input ID
GO Biological Processes	19	GO:0120032	regulation of plasma membrane bounded cell projection assembly	-3.2	1.7	3.6	24155	201	2675	38	1.4	0.23	324|585|1969|2059|2475|2909|3064|3273|4134|5027|5420|5868|5898|6101|7813|8100|8814|9662|9738|9779|10806|22871|23102|23189|23216|23224|23613|23637|26052|26751|51057|54443|55633|79598|79647|80199|84299|170690	APC|BBS4|EPHA2|EPS8|MTOR|ARHGAP35|HTT|HRG|MAP4|P2RX7|PODXL|RAB5A|RALA|RP1|EVI5|IFT88|CDKL1|CEP135|CCP110|TBC1D5|SDCCAG8|NLGN1|TBC1D2B|KANK1|TBC1D1|SYNE2|ZMYND8|RABGAP1|DNM3|SH3YL1|WDPCP|ANLN|TBC1D22B|CEP97|AKIRIN1|FUZ|MIEN1|ADAMTS16	-1.5	Input ID
GO Biological Processes	19	GO:0001843	neural tube closure	-3.2	2.1	3.7	24155	90	2675	21	0.79	0.17	317|585|2648|2909|4036|5727|5754|5898|6491|7248|7976|8289|9839|26160|27031|29072|54903|55764|57545|80199|84678	APAF1|BBS4|KAT2A|ARHGAP35|LRP2|PTCH1|PTK7|RALA|STIL|TSC1|FZD3|ARID1A|ZEB2|IFT172|NPHP3|SETD2|MKS1|IFT122|CC2D2A|FUZ|KDM2B	-1.5	Input ID
GO Biological Processes	19	GO:0034333	adherens junction assembly	-3.2	2.1	3.7	24155	90	2675	21	0.79	0.17	94|2185|3273|3673|3791|4035|6904|7248|7414|9475|10391|10420|10580|22998|23122|23332|23499|51057|56940|79834|204851	ACVRL1|PTK2B|HRG|ITGA2|KDR|LRP1|TBCD|TSC1|VCL|ROCK2|CORO2B|TESK2|SORBS1|LIMCH1|CLASP2|CLASP1|MACF1|WDPCP|DUSP22|PEAK1|HIPK1	-1.5	Input ID
KEGG Pathway	24	hsa04974	Protein digestion and absorption	-3.2	2.1	3.7	24155	90	2675	21	0.79	0.17	1285|1286|1290|1293|1298|1303|1306|1359|1803|4311|6543|6546|6547|9056|80781|81578|131873|169044|206358|255631|256076	COL4A3|COL4A4|COL5A2|COL6A3|COL9A2|COL12A1|COL15A1|CPA3|DPP4|MME|SLC8A2|SLC8A1|SLC8A3|SLC7A7|COL18A1|COL21A1|COL6A6|COL22A1|SLC36A1|COL24A1|COL6A5	-1.5	Input ID
GO Biological Processes	19	GO:0018023	peptidyl-lysine trimethylation	-3.2	2.7	3.9	24155	44	2675	13	0.49	0.13	4297|5926|23081|23168|29072|51111|51742|54790|54904|55677|55904|196483|254013	KMT2A|ARID4A|KDM4C|RTF1|SETD2|KMT5B|ARID4B|TET2|NSD3|IWS1|KMT2E|EEF2KMT|ETFBKMT	-1.5	Input ID
GO Biological Processes	19	GO:0060612	adipose tissue development	-3.2	2.7	3.9	24155	44	2675	13	0.49	0.13	585|1019|3398|3952|6653|8609|9517|9971|10891|22976|65985|84159|89766	BBS4|CDK4|ID2|LEP|SORL1|KLF7|SPTLC2|NR1H4|PPARGC1A|PAXIP1|AACS|ARID5B|UMODL1	-1.5	Input ID
GO Biological Processes	19	GO:0098597	observational learning	-3.2	5.6	4.6	24155	8	2675	5	0.19	0.084	3064|4763|9378|26047|93986	HTT|NF1|NRXN1|CNTNAP2|FOXP2	-1.5	Input ID
GO Biological Processes	19	GO:1905247	positive regulation of aspartic-type peptidase activity	-3.2	5.6	4.6	24155	8	2675	5	0.19	0.084	1944|2043|2896|4067|9475	EFNA3|EPHA4|GRN|LYN|ROCK2	-1.5	Input ID
Reactome Gene Sets	6	R-HSA-109582	Hemostasis	-3.2	1.4	3.4	24155	621	2675	95	3.6	0.36	338|351|490|491|813|830|1398|1432|1608|1950|2153|2243|2335|2626|2734|2768|2771|2773|2814|3273|3479|3673|3708|3709|3796|3827|4067|4602|4842|5027|5051|5099|5136|5152|5265|5296|5516|5525|5552|5579|5868|5908|6401|6403|6543|6546|6547|6654|7094|7273|7414|7450|7525|8515|8526|8654|9056|9732|10335|10461|10544|10672|10938|11311|22915|22920|22953|23028|23052|23095|23303|23348|23414|23657|27094|27345|29127|2…	APOB|APP|ATP2B1|ATP2B2|CALU|CAPZA2|CRK|MAPK14|DGKG|EGF|F5|FGA|FN1|GATA4|GLG1|GNA12|GNAI2|GNAI3|GP5|HRG|IGF1|ITGA2|ITPR1|ITPR2|KIF2A|KNG1|LYN|MYB|NOS1|P2RX7|PAFAH2|PCDH7|PDE1A|PDE9A|SERPINA1|PIK3R2|PPP2CB|PPP2R5A|SRGN|PRKCB|RAB5A|RAP1B|SELE|SELP|SLC8A2|SLC8A1|SLC8A3|SOS1|TLN1|TTN|VCL|VWF|YES1|ITGA10|DGKE|PDE5A|SLC7A7|DOCK4|MRVI1|MERTK|PROCR|GNA13|EHD1|VPS45|MMRN1|KIFAP3|P2RX2|KDM1A|ENDOD1|KIF1B|KI…	-1.5	Input ID
GO Biological Processes	19	GO:0010927	cellular component assembly involved in morphogenesis	-3.2	2	3.7	24155	115	2675	25	0.93	0.19	287|825|3267|4703|7097|7273|7368|8898|9172|9896|23122|23136|23332|26011|27063|27302|29766|51804|57082|58529|64645|80206|84033|200576|283284	ANK2|CAPN3|AGFG1|NEB|TLR2|TTN|UGT8|MTMR2|MYOM2|FIG4|CLASP2|EPB41L3|CLASP1|TENM4|ANKRD1|BMP10|TMOD3|SIX4|KNL1|MYOZ1|MFSD14A|FHOD3|OBSCN|PIKFYVE|IGSF22	-1.5	Input ID
GO Biological Processes	19	GO:0015711	organic anion transport	-3.2	1.4	3.4	24155	484	2675	77	2.9	0.32	24|32|123|301|763|1244|1374|1811|1836|2170|2181|2697|2744|2917|3766|3952|4036|4763|4779|5027|5468|5563|5825|6005|6506|6508|6514|6533|6542|6579|6857|7069|7442|8497|8499|8604|8648|8671|9056|9497|9498|9900|9971|10057|10499|10786|10864|22925|22930|22999|23120|23200|23443|23657|23760|26154|26207|26279|28234|55032|55754|57205|57709|84725|85320|113829|114884|120103|124565|133418|151258|157724|160728|206…	ABCA4|ACACB|PLIN2|ANXA1|CA5A|ABCC2|CPT1A|SLC26A3|SLC26A2|FABP3|ACSL3|GJA1|GLS|GRM7|KCNJ10|LEP|LRP2|NF1|NFE2L1|P2RX7|PPARG|PRKAA2|ABCD3|RHAG|SLC1A2|SLC4A3|SLC2A2|SLC6A6|SLC7A2|SLCO1A2|SYT1|THRSP|TRPV1|PPFIA4|PPFIA2|SLC25A12|NCOA1|SLC4A4|SLC7A7|SLC4A7|SLC4A8|SV2A|NR1H4|ABCC5|NCOA2|SLC17A3|SLC22A7|PLA2R1|RAB3GAP1|RIMS1|ATP10B|ATP11B|SLC35A3|SLC7A11|PITPNB|ABCA12|PITPNC1|PLA2G2D|SLCO1B3|SLC35A5|TMEM3…	-1.5	Input ID
GO Biological Processes	19	GO:0048016	inositol phosphate-mediated signaling	-3.1	2.5	3.8	24155	55	2675	15	0.56	0.14	1827|2065|2475|3479|3708|3709|4775|5532|5621|9472|11123|23261|29995|51196|58529	RCAN1|ERBB3|MTOR|IGF1|ITPR1|ITPR2|NFATC3|PPP3CB|PRNP|AKAP6|RCAN3|CAMTA1|LMCD1|PLCE1|MYOZ1	-1.5	Input ID
GO Biological Processes	19	GO:0071383	cellular response to steroid hormone stimulus	-3.1	1.6	3.5	24155	250	2675	45	1.7	0.25	301|490|672|811|842|898|1244|1601|1956|2309|2322|2692|2908|4864|5468|5469|6294|6663|7026|7068|7182|7337|8031|8085|8204|8289|8648|9113|9971|9975|10521|10891|23019|23426|23543|29966|51176|51366|55818|57658|64754|81606|84830|133522|153222	ANXA1|ATP2B1|BRCA1|CALR|CASP9|CCNE1|ABCC2|DAB2|EGFR|FOXO3|FLT3|GHRHR|NR3C1|NPC1|PPARG|MED1|SAFB|SOX10|NR2F2|THRB|NR2C2|UBE3A|NCOA4|KMT2D|NRIP1|ARID1A|NCOA1|LATS1|NR1H4|NR1D2|DDX17|PPARGC1A|CNOT1|GRIP1|RBFOX2|STRN3|LEF1|UBR5|KDM3A|CALCOCO1|SMYD3|LBH|ADTRP|PPARGC1B|CREBRF	-1.5	Input ID
GO Biological Processes	19	GO:0009855	determination of bilateral symmetry	-3.1	1.9	3.6	24155	128	2675	27	1	0.19	162|585|1767|1954|2253|2626|2697|4851|5311|5991|6491|7048|8195|8701|9645|23322|26160|27031|54806|54903|55036|55130|57534|57545|79659|284086|339829	AP1B1|BBS4|DNAH5|MEGF8|FGF8|GATA4|GJA1|NOTCH1|PKD2|RFX3|STIL|TGFBR2|MKKS|DNAH11|MICAL2|RPGRIP1L|IFT172|NPHP3|AHI1|MKS1|CCDC40|ARMC4|MIB1|CC2D2A|DYNC2H1|NEK8|CCDC39	-1.5	Input ID
GO Biological Processes	19	GO:2000648	positive regulation of stem cell proliferation	-3.1	2.8	3.9	24155	39	2675	12	0.45	0.13	1524|1638|4254|4851|5134|5788|6663|7976|10443|23028|27185|259266	CX3CR1|DCT|KITLG|NOTCH1|PDCD2|PTPRC|SOX10|FZD3|N4BP2L2|KDM1A|DISC1|ASPM	-1.5	Input ID
GO Biological Processes	19	GO:0060828	regulation of canonical Wnt signaling pathway	-3.1	1.6	3.5	24155	286	2675	50	1.9	0.26	324|650|1000|1432|1452|1601|1950|1956|2254|2262|2309|2889|3516|4163|4300|4851|5071|5494|5683|5706|5708|5713|5754|5800|6659|6663|8313|8434|9113|9736|9861|10297|22881|23189|23198|27031|27130|51366|54903|55366|57805|65268|79413|79705|80199|81029|81847|219771|259266|261734	APC|BMP2|CDH2|MAPK14|CSNK1A1|DAB2|EGF|EGFR|FGF9|GPC5|FOXO3|RAPGEF1|RBPJ|MCC|MLLT3|NOTCH1|PRKN|PPM1A|PSMA2|PSMC6|PSMD2|PSMD7|PTK7|PTPRO|SOX4|SOX10|AXIN2|RECK|LATS1|USP34|PSMD6|APC2|ANKRD6|KANK1|PSME4|NPHP3|INVS|UBR5|MKS1|LGR4|CCAR2|WNK2|ZBED2|LRRK1|FUZ|WNT5B|RNF146|CCNY|ASPM|NPHP4	-1.5	Input ID
GO Biological Processes	19	GO:0030003	cellular cation homeostasis	-3.1	1.4	3.4	24155	653	2675	99	3.7	0.37	287|309|351|490|491|553|773|776|783|811|825|1003|1240|1356|1524|1657|1811|2053|2185|2697|2830|2890|2896|3064|3163|3375|3708|3709|3741|3827|4035|4067|4644|4842|5027|5145|5311|5314|5579|5621|5731|5737|5788|6262|6263|6354|6508|6543|6546|6547|6869|7178|7442|8031|8671|8989|9187|9472|9497|9498|9709|9900|10518|10672|10686|10989|22953|23007|23236|23312|23327|23516|25800|25998|26234|27020|27032|27185|2898…	ANK2|ANXA6|APP|ATP2B1|ATP2B2|AVPR1B|CACNA1A|CACNA1D|CACNB2|CALR|CAPN3|CDH5|CMKLR1|CP|CX3CR1|DMXL1|SLC26A3|EPHX2|PTK2B|GJA1|GPR6|GRIA1|GRN|HTT|HMOX2|IAPP|ITPR1|ITPR2|KCNA5|KNG1|LRP1|LYN|MYO5A|NOS1|P2RX7|PDE6A|PKD2|PKHD1|PRKCB|PRNP|PTGER1|PTGFR|PTPRC|RYR2|RYR3|CCL7|SLC4A3|SLC8A2|SLC8A1|SLC8A3|TACR1|TPT1|TRPV1|NCOA4|SLC4A4|TRPA1|SLC24A1|AKAP6|SLC4A7|SLC4A8|HERPUD1|SV2A|CIB2|GNA13|CLDN16|IMMT|P2RX2|P…	-1.5	Input ID
GO Biological Processes	19	GO:0099504	synaptic vesicle cycle	-3.1	1.7	3.5	24155	195	2675	37	1.4	0.23	273|776|783|1000|1142|5027|5532|5579|5868|5908|6453|6857|8499|8546|8618|8773|8927|8973|9378|9699|9783|9863|9892|9900|22871|22930|22999|23285|26052|27445|84162|84961|93664|114088|116841|341359|440279	AMPH|CACNA1D|CACNB2|CDH2|CHRNB3|P2RX7|PPP3CB|PRKCB|RAB5A|RAP1B|ITSN1|SYT1|PPFIA2|AP3B1|CADPS|SNAP23|BSN|CHRNA6|NRXN1|RIMS2|RIMS3|MAGI2|SNAP91|SV2A|NLGN1|RAB3GAP1|RIMS1|KIAA1107|DNM3|PCLO|KIAA1109|FBXL20|CADPS2|TRIM9|SNAP47|SYT10|UNC13C	-1.5	Input ID
GO Biological Processes	19	GO:0030111	regulation of Wnt signaling pathway	-3.1	1.5	3.4	24155	366	2675	61	2.3	0.29	324|351|650|1000|1432|1452|1601|1950|1956|2254|2262|2309|2889|3516|4035|4163|4300|4851|5071|5494|5683|5706|5708|5713|5754|5800|6659|6663|7097|8313|8434|8724|9113|9736|9839|9861|10297|22881|23189|23198|23499|27031|27130|27185|51176|51366|54903|55366|57674|57805|65268|79413|79705|80199|81029|81847|115701|168002|219771|259266|261734	APC|APP|BMP2|CDH2|MAPK14|CSNK1A1|DAB2|EGF|EGFR|FGF9|GPC5|FOXO3|RAPGEF1|RBPJ|LRP1|MCC|MLLT3|NOTCH1|PRKN|PPM1A|PSMA2|PSMC6|PSMD2|PSMD7|PTK7|PTPRO|SOX4|SOX10|TLR2|AXIN2|RECK|SNX3|LATS1|USP34|ZEB2|PSMD6|APC2|ANKRD6|KANK1|PSME4|MACF1|NPHP3|INVS|DISC1|LEF1|UBR5|MKS1|LGR4|RNF213|CCAR2|WNK2|ZBED2|LRRK1|FUZ|WNT5B|RNF146|ALPK2|DACT2|CCNY|ASPM|NPHP4	-1.5	Input ID
GO Biological Processes	19	GO:0051961	negative regulation of nervous system development	-3.1	1.5	3.5	24155	315	2675	54	2	0.27	182|351|567|811|1495|1600|1620|1948|2043|2045|2048|2066|2309|3398|4035|4133|4152|4193|4763|4851|5108|5469|5793|5800|5992|6092|6259|6585|6653|6663|7068|7097|7248|7337|8898|9289|9693|9706|9896|10769|22871|23189|26052|27124|50807|53335|55755|55764|56478|57534|57556|259266|283659|344901	JAG1|APP|B2M|CALR|CTNNA1|DAB1|BRINP1|EFNB2|EPHA4|EPHA7|EPHB2|ERBB4|FOXO3|ID2|LRP1|MAP2|MBD1|MDM2|NF1|NOTCH1|PCM1|MED1|PTPRG|PTPRO|RFX4|ROBO2|RYK|SLIT1|SORL1|SOX10|THRB|TLR2|TSC1|UBE3A|MTMR2|ADGRG1|RAPGEF2|ULK2|FIG4|PLK2|NLGN1|KANK1|DNM3|INPP5J|ASAP1|BCL11A|CDK5RAP2|IFT122|EIF4ENIF1|MIB1|SEMA6A|ASPM|PRTG|OSTN	-1.5	Input ID
GO Biological Processes	19	GO:0050806	positive regulation of synaptic transmission	-3.1	1.8	3.6	24155	168	2675	33	1.2	0.21	351|776|783|1524|1956|2043|2048|2185|3908|4311|4763|5621|5649|6543|6547|6780|6857|9187|9211|9378|9699|9783|10769|22871|22883|22930|22999|23316|23385|26045|27020|54434|116841	APP|CACNA1D|CACNB2|CX3CR1|EGFR|EPHA4|EPHB2|PTK2B|LAMA2|MME|NF1|PRNP|RELN|SLC8A2|SLC8A3|STAU1|SYT1|SLC24A1|LGI1|NRXN1|RIMS2|RIMS3|PLK2|NLGN1|CLSTN1|RAB3GAP1|RIMS1|CUX2|NCSTN|LRRTM2|NPTN|SSH1|SNAP47	-1.5	Input ID
GO Biological Processes	19	GO:1905269	positive regulation of chromatin organization	-3.1	2	3.6	24155	103	2675	23	0.86	0.18	672|1786|2648|4297|4602|4842|6871|7175|9252|10270|10891|22976|23028|23168|23272|25836|26097|54737|54904|55196|55904|80312|94104	BRCA1|DNMT1|KAT2A|KMT2A|MYB|NOS1|TADA2A|TPR|RPS6KA5|AKAP8|PPARGC1A|PAXIP1|KDM1A|RTF1|TASOR|NIPBL|CHTOP|MPHOSPH8|NSD3|RESF1|KMT2E|TET1|PAXBP1	-1.5	Input ID
GO Biological Processes	19	GO:0010922	positive regulation of phosphatase activity	-3.1	2.9	4	24155	34	2675	11	0.41	0.12	650|2475|2822|3326|3673|4659|5788|9863|57181|84919|133522	BMP2|MTOR|GPLD1|HSP90AB1|ITGA2|PPP1R12A|PTPRC|MAGI2|SLC39A10|PPP1R15B|PPARGC1B	-1.5	Input ID
Reactome Gene Sets	6	R-HSA-4085377	SUMOylation of SUMOylation proteins	-3.1	2.9	4	24155	34	2675	11	0.41	0.12	7175|8480|9688|9972|10210|11097|23279|55706|57122|79902|348995	TPR|RAE1|NUP93|NUP153|TOPORS|NUP42|NUP160|NDC1|NUP107|NUP85|NUP43	-1.5	Input ID
Reactome Gene Sets	6	R-HSA-165054	Rev-mediated nuclear export of HIV RNA	-3.1	2.9	4	24155	34	2675	11	0.41	0.12	7175|7514|8480|9688|9972|11097|23279|55706|57122|79902|348995	TPR|XPO1|RAE1|NUP93|NUP153|NUP42|NUP160|NDC1|NUP107|NUP85|NUP43	-1.5	Input ID
GO Biological Processes	19	GO:0001947	heart looping	-3.1	2.4	3.8	24155	61	2675	16	0.6	0.15	585|2253|2626|2697|4851|5311|6491|7048|8195|9645|26160|27031|54806|55036|57534|339829	BBS4|FGF8|GATA4|GJA1|NOTCH1|PKD2|STIL|TGFBR2|MKKS|MICAL2|IFT172|NPHP3|AHI1|CCDC40|MIB1|CCDC39	-1.5	Input ID
GO Biological Processes	19	GO:0042490	mechanoreceptor differentiation	-3.1	2.4	3.8	24155	61	2675	16	0.6	0.15	182|2562|3516|4851|7399|8100|9321|9497|51057|54845|54903|64072|84059|84189|220074|286262	JAG1|GABRB3|RBPJ|NOTCH1|USH2A|IFT88|TRIP11|SLC4A7|WDPCP|ESRP1|MKS1|CDH23|ADGRV1|SLITRK6|LRTOMT|TPRN	-1.5	Input ID
GO Biological Processes	19	GO:0000725	recombinational repair	-3.1	1.9	3.6	24155	135	2675	28	1	0.2	672|675|4176|5888|5980|6421|7158|7486|8317|8318|8914|9985|10097|10635|10721|23028|23503|23514|25836|29072|51750|54537|55137|63979|64210|79728|80010|84464	BRCA1|BRCA2|MCM7|RAD51|REV3L|SFPQ|TP53BP1|WRN|CDC7|CDC45|TIMELESS|REC8|ACTR2|RAD51AP1|POLQ|KDM1A|ZFYVE26|SPIDR|NIPBL|SETD2|RTEL1|SHLD2|FIGN|FIGNL1|MMS19|PALB2|RMI1|SLX4	-1.5	Input ID
GO Biological Processes	19	GO:0007044	cell-substrate junction assembly	-3.1	2	3.6	24155	97	2675	22	0.82	0.17	94|2185|2335|3273|3673|3791|3909|3918|4035|7094|7248|9475|10391|10420|10580|22998|23122|23332|23499|51057|56940|79834	ACVRL1|PTK2B|FN1|HRG|ITGA2|KDR|LAMA3|LAMC2|LRP1|TLN1|TSC1|ROCK2|CORO2B|TESK2|SORBS1|LIMCH1|CLASP2|CLASP1|MACF1|WDPCP|DUSP22|PEAK1	-1.5	Input ID
Reactome Gene Sets	6	R-HSA-5683057	MAPK family signaling cascades	-3.1	1.6	3.4	24155	294	2675	51	1.9	0.26	1740|1950|1956|2065|2066|2243|2252|2253|2254|2309|2322|2335|2674|2675|3560|3562|3718|4140|4254|4763|5062|5516|5525|5597|5683|5706|5708|5713|5908|5924|6654|6710|7094|7297|7414|7450|7514|8550|8682|8997|9462|9693|9861|10818|23112|23198|25780|26523|27327|57554|84078	DLG2|EGF|EGFR|ERBB3|ERBB4|FGA|FGF7|FGF8|FGF9|FOXO3|FLT3|FN1|GFRA1|GFRA2|IL2RB|IL3|JAK3|MARK3|KITLG|NF1|PAK2|PPP2CB|PPP2R5A|MAPK6|PSMA2|PSMC6|PSMD2|PSMD7|RAP1B|RASGRF2|SOS1|SPTB|TLN1|TYK2|VCL|VWF|XPO1|MAPKAPK5|PEA15|KALRN|RASAL2|RAPGEF2|PSMD6|FRS2|TNRC6B|PSME4|RASGRP3|AGO1|TNRC6A|LRRC7|KBTBD7	-1.5	Input ID
GO Biological Processes	19	GO:0031113	regulation of microtubule polymerization	-3.1	2.5	3.8	24155	50	2675	14	0.52	0.14	1003|1859|4131|4133|6249|6904|7013|10142|23332|27124|51199|55755|89795|157922	CDH5|DYRK1A|MAP1B|MAP2|CLIP1|TBCD|TERF1|AKAP9|CLASP1|INPP5J|NIN|CDK5RAP2|NAV3|CAMSAP1	-1.5	Input ID
GO Biological Processes	19	GO:0002931	response to ischemia	-3.1	2.5	3.8	24155	50	2675	14	0.52	0.14	842|1524|1938|2697|3099|3767|5027|7345|9475|10891|22953|55328|57492|79625	CASP9|CX3CR1|EEF2|GJA1|HK2|KCNJ11|P2RX7|UCHL1|ROCK2|PPARGC1A|P2RX2|RNLS|ARID1B|NDNF	-1.5	Input ID
GO Biological Processes	19	GO:0010035	response to inorganic substance	-3.1	1.4	3.4	24155	562	2675	87	3.3	0.34	118|288|301|328|338|351|471|567|811|825|842|955|1019|1244|1261|1393|1398|1740|1938|1956|2185|2243|2309|2353|2822|2861|2937|3157|3398|3736|3741|3791|3840|4131|4193|4331|4520|4602|4779|4864|5027|5066|5071|5311|5313|5444|5516|5563|5621|5727|5860|6262|6263|6546|6857|7273|7337|7390|8314|8604|8914|8989|9361|10243|10276|10628|10891|22871|23064|23327|23385|23514|27094|27345|30819|51507|54583|55811|64924|…	ADD1|ANK3|ANXA1|APEX1|APOB|APP|ATIC|B2M|CALR|CAPN3|CASP9|ENTPD6|CDK4|ABCC2|CNGA3|CRHBP|CRK|DLG2|EEF2|EGFR|PTK2B|FGA|FOXO3|FOS|GPLD1|GPR37|GSS|HMGCS1|ID2|KCNA1|KCNA5|KDR|KPNA4|MAP1B|MDM2|MNAT1|MTF1|MYB|NFE2L1|NPC1|P2RX7|PAM|PRKN|PKD2|PKLR|PON1|PPP2CB|PRKAA2|PRNP|PTCH1|QDPR|RYR2|RYR3|SLC8A1|SYT1|TTN|UBE3A|UROS|BAP1|SLC25A12|TIMELESS|TRPA1|LONP1|GPHN|NET1|TXNIP|PPARGC1A|NLGN1|SETX|NEDD4L|NCSTN|SPIDR…	-1.5	Input ID
GO Biological Processes	19	GO:1903827	regulation of cellular protein localization	-3.1	1.4	3.4	24155	524	2675	82	3.1	0.33	102|288|312|324|636|898|1000|1213|1263|1432|1601|1950|1956|1969|2037|2048|2066|2181|2262|2693|3326|3767|3936|3952|4035|4133|4193|4763|4947|5071|5108|5116|5296|5494|5525|5563|5584|5621|6653|6950|7013|7175|7514|8314|8650|8729|9201|9230|9475|9482|9520|9648|10082|10575|10580|10694|22885|23028|23245|23327|23435|23514|23613|23657|25836|26119|26154|26354|27020|27248|29072|51128|51277|51366|51512|54434|5…	ADAM10|ANK3|ANXA13|APC|BICD1|CCNE1|CDH2|CLTC|PLK3|MAPK14|DAB2|EGF|EGFR|EPHA2|EPB41L2|EPHB2|ERBB4|ACSL3|GPC5|GHSR|HSP90AB1|KCNJ11|LCP1|LEP|LRP1|MAP2|MDM2|NF1|OAZ2|PRKN|PCM1|PCNT|PIK3R2|PPM1A|PPP2R5A|PRKAA2|PRKCI|PRNP|SORL1|TCP1|TERF1|TPR|XPO1|BAP1|NUMB|GBF1|DCLK1|RAB11B|ROCK2|STX8|NPEPPS|GCC2|GPC6|CCT4|SORBS1|CCT8|ABLIM3|KDM1A|ASTN2|NEDD4L|TARDBP|SPIDR|ZMYND8|SLC7A11|NIPBL|LDLRAP1|ABCA12|GNL3|NPTN…	-1.5	Input ID
Reactome Gene Sets	6	R-HSA-5663202	Diseases of signal transduction	-3.1	1.5	3.4	24155	389	2675	64	2.4	0.3	24|102|182|324|842|941|1024|1452|1523|1950|1956|2065|2066|2243|2252|2253|2254|2309|2335|2475|2549|2648|2963|3516|4140|4193|4254|4763|4851|5296|5516|5525|5683|5706|5708|5713|5908|6654|6777|6868|7048|7094|7414|7450|7750|8546|9208|9372|9444|9462|9734|9861|10142|10818|23198|23385|27248|54845|56829|57534|57670|83933|222236|399687	ABCA4|ADAM10|JAG1|APC|CASP9|CD80|CDK8|CSNK1A1|CUX1|EGF|EGFR|ERBB3|ERBB4|FGA|FGF7|FGF8|FGF9|FOXO3|FN1|MTOR|GAB1|KAT2A|GTF2F2|RBPJ|MARK3|MDM2|KITLG|NF1|NOTCH1|PIK3R2|PPP2CB|PPP2R5A|PSMA2|PSMC6|PSMD2|PSMD7|RAP1B|SOS1|STAT5B|ADAM17|TGFBR2|TLN1|VCL|VWF|ZMYM2|AP3B1|LRRFIP1|ZFYVE9|QKI|RASAL2|HDAC9|PSMD6|AKAP9|FRS2|PSME4|NCSTN|ERLEC1|ESRP1|ZC3HAV1|MIB1|KIAA1549|HDAC10|NAPEPLD|MYO18A	-1.5	Input ID
GO Biological Processes	19	GO:0045787	positive regulation of cell cycle	-3.1	1.5	3.4	24155	389	2675	64	2.4	0.3	301|328|351|440|672|675|811|898|905|994|1019|1263|1778|1950|1956|1981|2124|2253|3326|3398|3479|3741|4193|4331|4850|5017|5311|5469|6421|6659|6733|6840|6868|7175|8317|8318|8502|9236|9475|9787|9984|10733|10769|10926|11113|22954|23019|23236|25836|26057|27085|29127|29766|51143|51512|51514|55023|55904|64848|79733|144455|219771|245711|256006	ANXA1|APEX1|APP|ASNS|BRCA1|BRCA2|CALR|CCNE1|CCNT2|CDC25B|CDK4|PLK3|DYNC1H1|EGF|EGFR|EIF4G1|EVI2B|FGF8|HSP90AB1|ID2|IGF1|KCNA5|MDM2|MNAT1|CNOT4|OVOL1|PKD2|MED1|SFPQ|SOX4|SRPK2|SVIL|ADAM17|TPR|CDC7|CDC45|PKP4|CCPG1|ROCK2|DLGAP5|THOC1|PLK4|PLK2|DBF4|CIT|TRIM32|CNOT1|PLCB1|NIPBL|ANKRD17|MTBP|RACGAP1|TMOD3|DYNC1LI1|GTSE1|DTL|PHIP|KMT2E|YTHDC2|E2F8|E2F7|CCNY|SPDYA|ANKRD31	-1.5	Input ID
GO Biological Processes	19	GO:0021987	cerebral cortex development	-3.1	1.9	3.6	24155	116	2675	25	0.93	0.19	471|583|585|1000|1398|1600|1956|3912|4035|4763|5649|6091|7248|8195|8648|9289|23028|23224|23236|26047|27185|50937|93986|114327|259266	ATIC|BBS2|BBS4|CDH2|CRK|DAB1|EGFR|LAMB1|LRP1|NF1|RELN|ROBO1|TSC1|MKKS|NCOA1|ADGRG1|KDM1A|SYNE2|PLCB1|CNTNAP2|DISC1|CDON|FOXP2|EFHC1|ASPM	-1.5	Input ID
KEGG Pathway	24	hsa03015	mRNA surveillance pathway	-3.1	2.1	3.7	24155	91	2675	21	0.79	0.17	1477|1479|5411|5500|5516|5521|5525|5976|8106|8732|10767|10914|22794|23049|23293|26019|55339|79869|80336|81608|124540	CSTF1|CSTF3|PNN|PPP1CB|PPP2CB|PPP2R2B|PPP2R5A|UPF1|PABPN1|RNGTT|HBS1L|PAPOLA|CASC3|SMG1|SMG6|UPF2|WDR33|CPSF7|PABPC1L|FIP1L1|MSI2	-1.5	Input ID
GO Biological Processes	19	GO:0060606	tube closure	-3.1	2.1	3.7	24155	91	2675	21	0.79	0.17	317|585|2648|2909|4036|5727|5754|5898|6491|7248|7976|8289|9839|26160|27031|29072|54903|55764|57545|80199|84678	APAF1|BBS4|KAT2A|ARHGAP35|LRP2|PTCH1|PTK7|RALA|STIL|TSC1|FZD3|ARID1A|ZEB2|IFT172|NPHP3|SETD2|MKS1|IFT122|CC2D2A|FUZ|KDM2B	-1.5	Input ID
GO Biological Processes	19	GO:0001578	microtubule bundle formation	-3.1	2.1	3.7	24155	91	2675	21	0.79	0.17	583|1767|1769|4131|4133|6101|6249|23332|25981|54462|54839|55036|55130|55755|55779|56171|57545|79582|136332|339829|344148	BBS2|DNAH5|DNAH8|MAP1B|MAP2|RP1|CLIP1|CLASP1|DNAH1|CCSER2|LRRC49|CCDC40|ARMC4|CDK5RAP2|CFAP44|DNAH7|CC2D2A|SPAG16|LRGUK|CCDC39|NCKAP5	-1.5	Input ID
GO Biological Processes	19	GO:0009799	specification of symmetry	-3.1	1.9	3.6	24155	129	2675	27	1	0.19	162|585|1767|1954|2253|2626|2697|4851|5311|5991|6491|7048|8195|8701|9645|23322|26160|27031|54806|54903|55036|55130|57534|57545|79659|284086|339829	AP1B1|BBS4|DNAH5|MEGF8|FGF8|GATA4|GJA1|NOTCH1|PKD2|RFX3|STIL|TGFBR2|MKKS|DNAH11|MICAL2|RPGRIP1L|IFT172|NPHP3|AHI1|MKS1|CCDC40|ARMC4|MIB1|CC2D2A|DYNC2H1|NEK8|CCDC39	-1.5	Input ID
GO Biological Processes	19	GO:1902579	multi-organism localization	-3.1	2.2	3.7	24155	73	2675	18	0.67	0.16	2060|3836|3837|6950|7175|7514|8480|9688|9972|9984|11097|23279|55706|57122|79902|84321|93343|348995	EPS15|KPNA1|KPNB1|TCP1|TPR|XPO1|RAE1|NUP93|NUP153|THOC1|NUP42|NUP160|NDC1|NUP107|NUP85|THOC3|MVB12A|NUP43	-1.5	Input ID
GO Biological Processes	19	GO:0044766	multi-organism transport	-3.1	2.2	3.7	24155	73	2675	18	0.67	0.16	2060|3836|3837|6950|7175|7514|8480|9688|9972|9984|11097|23279|55706|57122|79902|84321|93343|348995	EPS15|KPNA1|KPNB1|TCP1|TPR|XPO1|RAE1|NUP93|NUP153|THOC1|NUP42|NUP160|NDC1|NUP107|NUP85|THOC3|MVB12A|NUP43	-1.5	Input ID
GO Biological Processes	19	GO:0000723	telomere maintenance	-3.1	1.8	3.5	24155	162	2675	32	1.2	0.21	328|545|675|898|1763|2547|3326|5426|5591|5888|5976|5981|6950|7013|7014|7486|8550|9937|10575|10694|23049|23293|24144|26277|26354|51750|55226|56252|64858|79618|79677|84464	APEX1|ATR|BRCA2|CCNE1|DNA2|XRCC6|HSP90AB1|POLE|PRKDC|RAD51|UPF1|RFC1|TCP1|TERF1|TERF2|WRN|MAPKAPK5|DCLRE1A|CCT4|CCT8|SMG1|SMG6|TFIP11|TINF2|GNL3|RTEL1|NAT10|YLPM1|DCLRE1B|HMBOX1|SMC6|SLX4	-1.5	Input ID
GO Biological Processes	19	GO:0010638	positive regulation of organelle organization	-3.1	1.4	3.3	24155	624	2675	95	3.6	0.36	301|545|585|672|1496|1778|1786|1950|2185|2253|2475|2648|2896|2909|3064|3099|3479|3791|3936|4131|4297|4602|4842|5027|5071|6101|6249|6421|6857|6871|6950|7013|7175|7248|8314|8550|9252|9475|9520|9662|9738|9787|9873|9924|10097|10133|10142|10270|10575|10694|10733|10763|10891|11034|22885|22930|22976|22998|23019|23028|23168|23236|23259|23272|23274|23332|25836|26097|26354|27302|50807|51199|51750|54737|548…	ANXA1|ATR|BBS4|BRCA1|CTNNA2|DYNC1H1|DNMT1|EGF|PTK2B|FGF8|MTOR|KAT2A|GRN|ARHGAP35|HTT|HK2|IGF1|KDR|LCP1|MAP1B|KMT2A|MYB|NOS1|P2RX7|PRKN|RP1|CLIP1|SFPQ|SYT1|TADA2A|TCP1|TERF1|TPR|TSC1|BAP1|MAPKAPK5|RPS6KA5|ROCK2|NPEPPS|CEP135|CCP110|DLGAP5|FCHSD2|PAN2|ACTR2|OPTN|AKAP9|AKAP8|CCT4|CCT8|PLK4|NES|PPARGC1A|DSTN|ABLIM3|RAB3GAP1|PAXIP1|LIMCH1|CNOT1|KDM1A|RTF1|PLCB1|DDHD2|TASOR|CLEC16A|CLASP1|NIPBL|CHTOP|G…	-1.5	Input ID
GO Biological Processes	19	GO:0031110	regulation of microtubule polymerization or depolymerization	-3.1	2.2	3.7	24155	79	2675	19	0.71	0.16	324|1003|1859|4131|4133|6249|6904|7013|10142|10297|23122|23332|27124|51199|55755|57551|89795|157922|221150	APC|CDH5|DYRK1A|MAP1B|MAP2|CLIP1|TBCD|TERF1|AKAP9|APC2|CLASP2|CLASP1|INPP5J|NIN|CDK5RAP2|TAOK1|NAV3|CAMSAP1|SKA3	-1.5	Input ID
GO Biological Processes	19	GO:0045930	negative regulation of mitotic cell cycle	-3.1	1.5	3.4	24155	338	2675	57	2.1	0.28	324|672|694|701|1019|1031|1063|1112|1263|1620|1956|4193|4436|4850|5017|5311|5591|5683|5706|5708|5713|6194|6659|7153|7175|7272|7976|8883|9656|9735|9861|9863|10040|10457|10769|23019|23026|23194|23198|27085|51143|51347|51451|51512|54766|55743|55755|57551|57795|60561|64848|64858|79027|79733|123879|144455|339479	APC|BRCA1|BTG1|BUB1B|CDK4|CDKN2C|CENPF|FOXN3|PLK3|BRINP1|EGFR|MDM2|MSH2|CNOT4|OVOL1|PKD2|PRKDC|PSMA2|PSMC6|PSMD2|PSMD7|RPS6|SOX4|TOP2A|TPR|TTK|FZD3|NAE1|MDC1|KNTC1|PSMD6|MAGI2|TOM1L1|GPNMB|PLK2|CNOT1|MYO16|FBXL7|PSME4|MTBP|DYNC1LI1|TAOK3|LCMT1|GTSE1|BTG4|CHFR|CDK5RAP2|TAOK1|BRINP2|RINT1|YTHDC2|DCLRE1B|ZNF655|E2F8|DCUN1D3|E2F7|BRINP3	-1.5	Input ID
GO Biological Processes	19	GO:0010389	regulation of G2/M transition of mitotic cell cycle	-3.1	1.7	3.5	24155	196	2675	37	1.4	0.23	351|672|994|1019|1063|1112|1778|3161|5108|5116|5683|5706|5708|5713|7840|8317|8883|9662|9738|9793|9861|10142|10540|10733|10806|22995|23194|23198|23332|27133|51347|51514|55125|55755|57551|60561|80184	APP|BRCA1|CDC25B|CDK4|CENPF|FOXN3|DYNC1H1|HMMR|PCM1|PCNT|PSMA2|PSMC6|PSMD2|PSMD7|ALMS1|CDC7|NAE1|CEP135|CCP110|CKAP5|PSMD6|AKAP9|DCTN2|PLK4|SDCCAG8|CEP152|FBXL7|PSME4|CLASP1|KCNH5|TAOK3|DTL|CEP192|CDK5RAP2|TAOK1|RINT1|CEP290	-1.5	Input ID
GO Biological Processes	19	GO:0060491	regulation of cell projection assembly	-3.1	1.7	3.5	24155	203	2675	38	1.4	0.23	324|585|1969|2059|2475|2909|3064|3273|4134|5027|5420|5868|5898|6101|7813|8100|8814|9662|9738|9779|10806|22871|23102|23189|23216|23224|23613|23637|26052|26751|51057|54443|55633|79598|79647|80199|84299|170690	APC|BBS4|EPHA2|EPS8|MTOR|ARHGAP35|HTT|HRG|MAP4|P2RX7|PODXL|RAB5A|RALA|RP1|EVI5|IFT88|CDKL1|CEP135|CCP110|TBC1D5|SDCCAG8|NLGN1|TBC1D2B|KANK1|TBC1D1|SYNE2|ZMYND8|RABGAP1|DNM3|SH3YL1|WDPCP|ANLN|TBC1D22B|CEP97|AKIRIN1|FUZ|MIEN1|ADAMTS16	-1.5	Input ID
GO Biological Processes	19	GO:0016049	cell growth	-3.1	1.4	3.4	24155	487	2675	77	2.9	0.32	91|94|102|351|659|694|1031|1826|1954|1956|1981|1982|2045|2185|2335|2475|2626|2697|2803|3273|3326|3479|4035|4131|4133|4803|5071|5468|5532|6098|6259|6585|6832|6857|6868|7048|7414|8085|8314|8548|9201|9211|9472|9699|9706|9826|9839|10038|10276|22883|22954|22999|23136|23327|23499|26999|27185|27302|27346|50618|51176|51193|51196|51199|51447|53335|54825|57556|57698|57805|60676|80208|84162|84678|123879|151…	ACVR1B|ACVRL1|ADAM10|APP|BMPR2|BTG1|CDKN2C|DSCAM|MEGF8|EGFR|EIF4G1|EIF4G2|EPHA7|PTK2B|FN1|MTOR|GATA4|GJA1|GOLGA4|HRG|HSP90AB1|IGF1|LRP1|MAP1B|MAP2|NGF|PRKN|PPARG|PPP3CB|ROS1|RYK|SLIT1|SUPV3L1|SYT1|ADAM17|TGFBR2|VCL|KMT2D|BAP1|BLZF1|DCLK1|LGI1|AKAP6|RIMS2|ULK2|ARHGEF11|ZEB2|PARP2|NET1|CLSTN1|TRIM32|RIMS1|EPB41L3|NEDD4L|MACF1|CYFIP2|DISC1|BMP10|TMEM97|ITSN2|LEF1|ZNF639|PLCE1|NIN|IP6K2|BCL11A|CDHR2|…	-1.5	Input ID
GO Biological Processes	19	GO:0071560	cellular response to transforming growth factor beta stimulus	-3.1	1.6	3.4	24155	252	2675	45	1.7	0.25	91|94|317|607|659|1003|1398|1524|1601|2200|2201|2353|2530|2734|2908|3175|3326|3693|4052|5139|5494|6660|6868|6885|7048|7049|7525|7791|8483|8516|9372|9392|10891|23592|26036|27063|54778|55553|56288|56940|79674|80310|130399|135228|283149	ACVR1B|ACVRL1|APAF1|BCL9|BMPR2|CDH5|CRK|CX3CR1|DAB2|FBN1|FBN2|FOS|FUT8|GLG1|NR3C1|ONECUT1|HSP90AB1|ITGB5|LTBP1|PDE3A|PPM1A|SOX5|ADAM17|MAP3K7|TGFBR2|TGFBR3|YES1|ZYX|CILP|ITGA8|ZFYVE9|TGFBRAP1|PPARGC1A|LEMD3|ZNF451|ANKRD1|RNF111|SOX6|PARD3|DUSP22|VEPH1|PDGFD|ACVR1C|CD109|BCL9L	-1.5	Input ID
GO Biological Processes	19	GO:0140056	organelle localization by membrane tethering	-3.1	1.8	3.5	24155	169	2675	33	1.2	0.21	1778|5108|5116|6857|7840|9482|9662|9738|9793|10142|10540|10733|10806|10890|11311|22995|23233|23322|23332|54806|54843|54903|55125|55755|57545|79598|79867|80184|85302|117177|261734|347240|440279	DYNC1H1|PCM1|PCNT|SYT1|ALMS1|STX8|CEP135|CCP110|CKAP5|AKAP9|DCTN2|PLK4|SDCCAG8|RAB10|VPS45|CEP152|EXOC6B|RPGRIP1L|CLASP1|AHI1|SYTL2|MKS1|CEP192|CDK5RAP2|CC2D2A|CEP97|TCTN2|CEP290|FBF1|RAB3IP|NPHP4|KIF24|UNC13C	-1.5	Input ID
GO Biological Processes	19	GO:0009743	response to carbohydrate	-3.1	1.6	3.5	24155	231	2675	42	1.6	0.24	338|1285|2044|2081|2185|2309|2626|2646|2692|2697|2822|2998|3156|3673|3767|3952|4035|4067|4131|4199|4831|5313|5532|5563|5579|5908|6546|6659|7048|8609|8891|9230|9971|10628|10891|22953|51092|56943|65985|80010|130399|222546	APOB|COL4A3|EPHA5|ERN1|PTK2B|FOXO3|GATA4|GCKR|GHRHR|GJA1|GPLD1|GYS2|HMGCR|ITGA2|KCNJ11|LEP|LRP1|LYN|MAP1B|ME1|NME2|PKLR|PPP3CB|PRKAA2|PRKCB|RAP1B|SLC8A1|SOX4|TGFBR2|KLF7|EIF2B3|RAB11B|NR1H4|TXNIP|PPARGC1A|P2RX2|SIDT2|ENY2|AACS|RMI1|ACVR1C|RFX6	-1.5	Input ID
GO Biological Processes	19	GO:0050796	regulation of insulin secretion	-3.1	1.7	3.5	24155	176	2675	34	1.3	0.22	773|776|777|1374|1803|2044|2693|2697|2822|3156|3708|3709|3741|3767|3790|3952|4035|5071|5532|5991|6514|6659|8609|9971|23435|51092|51768|56943|57818|65985|90007|90550|130399|222546	CACNA1A|CACNA1D|CACNA1E|CPT1A|DPP4|EPHA5|GHSR|GJA1|GPLD1|HMGCR|ITPR1|ITPR2|KCNA5|KCNJ11|KCNS3|LEP|LRP1|PRKN|PPP3CB|RFX3|SLC2A2|SOX4|KLF7|NR1H4|TARDBP|SIDT2|TM7SF3|ENY2|G6PC2|AACS|MIDN|MCU|ACVR1C|RFX6	-1.5	Input ID
GO Biological Processes	19	GO:0048732	gland development	-3.1	1.5	3.4	24155	435	2675	70	2.6	0.31	205|301|394|440|650|675|1588|1723|1950|1956|1969|2001|2066|2194|2252|2253|2692|2697|2736|2909|3099|3157|3175|3371|3398|3482|3516|3673|4763|4851|4939|5066|5311|5469|5471|5591|5727|5860|6091|6599|6663|7038|7048|7049|7068|7337|8648|8997|9113|9821|10818|11113|11231|23322|26019|27031|29842|51176|51804|55036|55727|55870|59277|65985|79733|81606|84159|144455|284217|339829	AK4|ANXA1|ARHGAP5|ASNS|BMP2|BRCA2|CYP19A1|DHODH|EGF|EGFR|EPHA2|ELF5|ERBB4|FASN|FGF7|FGF8|GHRHR|GJA1|GLI2|ARHGAP35|HK2|HMGCS1|ONECUT1|TNC|ID2|IGF2R|RBPJ|ITGA2|NF1|NOTCH1|OAS2|PAM|PKD2|MED1|PPAT|PRKDC|PTCH1|QDPR|ROBO1|SMARCC1|SOX10|TG|TGFBR2|TGFBR3|THRB|UBE3A|NCOA1|KALRN|LATS1|RB1CC1|FRS2|CIT|SEC63|RPGRIP1L|UPF2|NPHP3|TFCP2L1|LEF1|SIX4|CCDC40|BTBD7|ASH1L|NTN4|AACS|E2F8|LBH|ARID5B|E2F7|LAMA1|CCDC39	-1.5	Input ID
GO Biological Processes	19	GO:0007019	microtubule depolymerization	-3.1	2.6	3.8	24155	45	2675	13	0.49	0.13	324|3796|4131|9793|10297|23122|23332|57551|84643|89795|157922|344148|347240	APC|KIF2A|MAP1B|CKAP5|APC2|CLASP2|CLASP1|TAOK1|KIF2B|NAV3|CAMSAP1|NCKAP5|KIF24	-1.5	Input ID
Reactome Gene Sets	6	R-HSA-1566948	Elastic fibre formation	-3.1	2.6	3.8	24155	45	2675	13	0.49	0.13	650|2200|2201|2202|2335|3693|3694|4052|4238|8516|27302|84467|84695	BMP2|FBN1|FBN2|EFEMP1|FN1|ITGB5|ITGB6|LTBP1|MFAP3|ITGA8|BMP10|FBN3|LOXL3	-1.5	Input ID
GO Biological Processes	19	GO:0051591	response to cAMP	-3	2	3.6	24155	98	2675	22	0.82	0.17	328|351|610|1261|1393|1811|2185|2353|2889|3709|5311|5313|5908|6546|6547|9472|9693|10021|10142|23028|53905|133522	APEX1|APP|HCN2|CNGA3|CRHBP|SLC26A3|PTK2B|FOS|RAPGEF1|ITPR2|PKD2|PKLR|RAP1B|SLC8A1|SLC8A3|AKAP6|RAPGEF2|HCN4|AKAP9|KDM1A|DUOX1|PPARGC1B	-1.4	Input ID
Reactome Gene Sets	6	R-HSA-1989781	PPARA activates gene expression	-3	1.9	3.6	24155	117	2675	25	0.93	0.19	123|1024|1374|3156|3157|4199|4520|5468|5469|8648|9967|9969|9971|10499|10891|23097|23179|23389|26230|27063|54600|55588|80205|96764|133522	PLIN2|CDK8|CPT1A|HMGCR|HMGCS1|ME1|MTF1|PPARG|MED1|NCOA1|THRAP3|MED13|NR1H4|NCOA2|PPARGC1A|CDK19|RGL1|MED13L|TIAM2|ANKRD1|UGT1A9|MED29|CHD9|TGS1|PPARGC1B	-1.4	Input ID
GO Biological Processes	19	GO:0006875	cellular metal ion homeostasis	-3	1.4	3.3	24155	580	2675	89	3.3	0.35	287|309|351|490|491|553|773|776|783|811|825|1003|1240|1356|1524|2053|2185|2697|2830|2890|3064|3163|3375|3708|3709|3741|3827|4035|4067|4644|4842|5027|5145|5311|5314|5579|5621|5731|5737|5788|6262|6263|6354|6543|6546|6547|6869|7178|7442|8031|8989|9187|9472|9709|9900|10518|10672|10686|10989|22953|23007|23236|23327|23516|25800|25998|26234|27020|27032|27185|28982|51196|51554|54499|54822|55832|56704|570…	ANK2|ANXA6|APP|ATP2B1|ATP2B2|AVPR1B|CACNA1A|CACNA1D|CACNB2|CALR|CAPN3|CDH5|CMKLR1|CP|CX3CR1|EPHX2|PTK2B|GJA1|GPR6|GRIA1|HTT|HMOX2|IAPP|ITPR1|ITPR2|KCNA5|KNG1|LRP1|LYN|MYO5A|NOS1|P2RX7|PDE6A|PKD2|PKHD1|PRKCB|PRNP|PTGER1|PTGFR|PTPRC|RYR2|RYR3|CCL7|SLC8A2|SLC8A1|SLC8A3|TACR1|TPT1|TRPV1|NCOA4|TRPA1|SLC24A1|AKAP6|HERPUD1|SV2A|CIB2|GNA13|CLDN16|IMMT|P2RX2|PLCH1|PLCB1|NEDD4L|SLC39A14|SLC39A6|IBTK|FBXL5|…	-1.4	Input ID
GO Biological Processes	19	GO:0003231	cardiac ventricle development	-3	1.9	3.5	24155	130	2675	27	1	0.19	182|659|2626|3398|3516|4036|4052|4193|4625|4851|5469|5754|6091|6092|6262|6659|7048|7049|7468|9321|9782|10818|23414|25831|27302|57493|129446	JAG1|BMPR2|GATA4|ID2|RBPJ|LRP2|LTBP1|MDM2|MYH7|NOTCH1|MED1|PTK7|ROBO1|ROBO2|RYR2|SOX4|TGFBR2|TGFBR3|NSD2|TRIP11|MATR3|FRS2|ZFPM2|HECTD1|BMP10|HEG1|XIRP2	-1.4	Input ID
GO Biological Processes	19	GO:0070593	dendrite self-avoidance	-3	4	4.2	24155	16	2675	7	0.26	0.099	1826|27020|27255|57453|57549|64221|133418	DSCAM|NPTN|CNTN6|DSCAML1|IGSF9|ROBO3|EMB	-1.4	Input ID
Reactome Gene Sets	6	R-HSA-418457	cGMP effects	-3	4	4.2	24155	16	2675	7	0.26	0.099	3708|5136|5152|8654|10335|27094|27345	ITPR1|PDE1A|PDE9A|PDE5A|MRVI1|KCNMB3|KCNMB4	-1.4	Input ID
GO Biological Processes	19	GO:0051571	positive regulation of histone H3-K4 methylation	-3	4	4.2	24155	16	2675	7	0.26	0.099	672|1786|4297|4602|22976|23168|55904	BRCA1|DNMT1|KMT2A|MYB|PAXIP1|RTF1|KMT2E	-1.4	Input ID
GO Biological Processes	19	GO:0099566	regulation of postsynaptic cytosolic calcium ion concentration	-3	4.5	4.3	24155	12	2675	6	0.22	0.091	491|2890|3708|4644|6546|6547	ATP2B2|GRIA1|ITPR1|MYO5A|SLC8A1|SLC8A3	-1.4	Input ID
GO Biological Processes	19	GO:0010452	histone H3-K36 methylation	-3	4.5	4.3	24155	12	2675	6	0.22	0.091	7468|22976|29072|54904|55677|55870	NSD2|PAXIP1|SETD2|NSD3|IWS1|ASH1L	-1.4	Input ID
CORUM	33	CORUM:725	P2X7 receptor signalling complex	-3	4.5	4.3	24155	12	2675	6	0.22	0.091	3326|3909|4356|5027|5787|6840	HSP90AB1|LAMA3|MPP3|P2RX7|PTPRB|SVIL	-1.4	Input ID
GO Biological Processes	19	GO:0007269	neurotransmitter secretion	-3	1.8	3.5	24155	170	2675	33	1.2	0.21	776|783|1142|2571|4763|5027|5071|5579|5868|5908|6857|8497|8499|8618|8773|8973|9378|9699|9783|9900|22871|22930|22999|27345|27445|55288|79772|84961|93664|114088|116841|341359|440279	CACNA1D|CACNB2|CHRNB3|GAD1|NF1|P2RX7|PRKN|PRKCB|RAB5A|RAP1B|SYT1|PPFIA4|PPFIA2|CADPS|SNAP23|CHRNA6|NRXN1|RIMS2|RIMS3|SV2A|NLGN1|RAB3GAP1|RIMS1|KCNMB4|PCLO|RHOT1|MCTP1|FBXL20|CADPS2|TRIM9|SNAP47|SYT10|UNC13C	-1.4	Input ID
Canonical Pathways	11	M105	PID TELOMERASE PATHWAY	-3	2.3	3.7	24155	68	2675	17	0.64	0.15	1950|1956|2353|2475|2547|4084|4691|7013|7014|7026|7337|7486|10038|23293|23309|26277|57169	EGF|EGFR|FOS|MTOR|XRCC6|MXD1|NCL|TERF1|TERF2|NR2F2|UBE3A|WRN|PARP2|SMG6|SIN3B|TINF2|ZNFX1	-1.4	Input ID
GO Biological Processes	19	GO:0006400	tRNA modification	-3	2.1	3.6	24155	86	2675	20	0.75	0.17	1787|4234|6741|6894|10785|11062|51002|51531|51654|54517|54522|54888|54901|55226|55621|55623|64118|64172|79828|80745	TRDMT1|METTL1|SSB|TARBP1|WDR4|DUS4L|TPRKB|TRMO|CDK5RAP1|PUS7|ANKRD16|NSUN2|CDKAL1|NAT10|TRMT1|THUMPD1|DUS1L|OSGEPL1|METTL8|THUMPD2	-1.4	Input ID
GO Biological Processes	19	GO:1903859	regulation of dendrite extension	-3	3.3	4	24155	25	2675	9	0.34	0.11	5071|6857|9699|22999|23327|50618|53335|151835|344901	PRKN|SYT1|RIMS2|RIMS1|NEDD4L|ITSN2|BCL11A|CPNE9|OSTN	-1.4	Input ID
GO Biological Processes	19	GO:0048103	somatic stem cell division	-3	3.3	4	24155	25	2675	9	0.34	0.11	1638|4851|6660|8650|10890|51176|81606|85440|259266	DCT|NOTCH1|SOX5|NUMB|RAB10|LEF1|LBH|DOCK7|ASPM	-1.4	Input ID
Reactome Gene Sets	6	R-HSA-5620920	Cargo trafficking to the periciliary membrane	-3	2.5	3.7	24155	51	2675	14	0.52	0.14	583|585|5311|6950|8195|8729|9727|10575|10694|27031|27241|50807|117177|166379	BBS2|BBS4|PKD2|TCP1|MKKS|GBF1|RAB11FIP3|CCT4|CCT8|NPHP3|BBS9|ASAP1|RAB3IP|BBS12	-1.4	Input ID
GO Biological Processes	19	GO:0003230	cardiac atrium development	-3	2.8	3.8	24155	35	2675	11	0.41	0.12	287|659|2626|4193|4851|6654|6659|7468|27031|27302|57493	ANK2|BMPR2|GATA4|MDM2|NOTCH1|SOS1|SOX4|NSD2|NPHP3|BMP10|HEG1	-1.4	Input ID
GO Biological Processes	19	GO:0001841	neural tube formation	-3	2	3.5	24155	105	2675	23	0.86	0.18	317|585|2648|2909|4036|5727|5754|5898|6491|6659|7248|7976|8289|9839|26160|27031|29072|54903|55764|57534|57545|80199|84678	APAF1|BBS4|KAT2A|ARHGAP35|LRP2|PTCH1|PTK7|RALA|STIL|SOX4|TSC1|FZD3|ARID1A|ZEB2|IFT172|NPHP3|SETD2|MKS1|IFT122|MIB1|CC2D2A|FUZ|KDM2B	-1.4	Input ID
GO Biological Processes	19	GO:0022411	cellular component disassembly	-3	1.4	3.3	24155	551	2675	85	3.2	0.34	102|118|119|120|317|324|830|1263|1452|1524|1776|1803|2043|2059|2801|3064|3099|3396|3796|3836|3837|3936|4035|4131|4528|5071|5579|5976|6599|6601|6710|7093|7153|7443|7818|8289|8729|9645|9711|9793|9821|10133|10297|10763|10891|11034|11213|22828|23064|23122|23175|23274|23332|24144|29074|29766|29979|51081|51318|54148|54832|55102|55168|55187|55193|55604|57466|57551|57553|57724|64601|64780|65080|79065|801…	ADAM10|ADD1|ADD2|ADD3|APAF1|APC|CAPZA2|PLK3|CSNK1A1|CX3CR1|DNASE1L3|DPP4|EPHA4|EPS8|GOLGA2|HTT|HK2|MRPL58|KIF2A|KPNA1|KPNB1|LCP1|LRP1|MAP1B|MTIF2|PRKN|PRKCB|UPF1|SMARCC1|SMARCC2|SPTB|TLL2|TOP2A|VRK1|DAP3|ARID1A|GBF1|MICAL2|RUBCN|CKAP5|RB1CC1|OPTN|APC2|NES|PPARGC1A|DSTN|IRAK3|SCAF8|SETX|CLASP2|LPIN1|CLEC16A|CLASP1|TFIP11|MRPL18|TMOD3|UBQLN1|MRPS7|MRPL35|MRPL39|VPS13C|ATG2B|MRPS18A|VPS13D|PBRM1|CAR…	-1.4	Input ID
Reactome Gene Sets	6	R-HSA-8874081	MET activates PTK2 signaling	-3	3	3.9	24155	30	2675	10	0.37	0.12	1290|2335|3673|3908|3909|3910|3912|3918|255631|284217	COL5A2|FN1|ITGA2|LAMA2|LAMA3|LAMA4|LAMB1|LAMC2|COL24A1|LAMA1	-1.4	Input ID
KEGG Pathway	24	hsa03013	RNA transport	-3	1.7	3.4	24155	171	2675	33	1.2	0.21	1974|1975|1981|1982|1983|3837|5411|5976|7175|7514|8480|8669|8672|8891|9669|9688|9972|9984|10940|11097|11260|22794|23279|25929|26019|26999|55706|57122|79902|80336|84321|96764|348995	EIF4A2|EIF4B|EIF4G1|EIF4G2|EIF5|KPNB1|PNN|UPF1|TPR|XPO1|RAE1|EIF3J|EIF4G3|EIF2B3|EIF5B|NUP93|NUP153|THOC1|POP1|NUP42|XPOT|CASC3|NUP160|GEMIN5|UPF2|CYFIP2|NDC1|NUP107|NUP85|PABPC1L|THOC3|TGS1|NUP43	-1.4	Input ID
GO Biological Processes	19	GO:0099643	signal release from synapse	-3	1.7	3.4	24155	171	2675	33	1.2	0.21	776|783|1142|2571|4763|5027|5071|5579|5868|5908|6857|8497|8499|8618|8773|8973|9378|9699|9783|9900|22871|22930|22999|27345|27445|55288|79772|84961|93664|114088|116841|341359|440279	CACNA1D|CACNB2|CHRNB3|GAD1|NF1|P2RX7|PRKN|PRKCB|RAB5A|RAP1B|SYT1|PPFIA4|PPFIA2|CADPS|SNAP23|CHRNA6|NRXN1|RIMS2|RIMS3|SV2A|NLGN1|RAB3GAP1|RIMS1|KCNMB4|PCLO|RHOT1|MCTP1|FBXL20|CADPS2|TRIM9|SNAP47|SYT10|UNC13C	-1.4	Input ID
GO Biological Processes	19	GO:0006260	DNA replication	-3	1.6	3.4	24155	276	2675	48	1.8	0.26	94|545|672|675|898|1602|1763|1956|2736|4142|4176|4678|5426|5888|5976|5980|5981|6241|7013|7014|7150|7486|8317|8318|8914|9984|10721|10926|11177|11201|26057|51455|51507|51514|51550|51750|57697|63922|79733|80010|83990|84083|84464|114799|144455|163859|259282|647309	ACVRL1|ATR|BRCA1|BRCA2|CCNE1|DACH1|DNA2|EGFR|GLI2|MAS1|MCM7|NASP|POLE|RAD51|UPF1|REV3L|RFC1|RRM2|TERF1|TERF2|TOP1|WRN|CDC7|CDC45|TIMELESS|THOC1|POLQ|DBF4|BAZ1A|POLI|ANKRD17|REV1|RTF2|DTL|CINP|RTEL1|FANCM|CHTF18|E2F8|RMI1|BRIP1|ZRANB3|SLX4|ESCO1|E2F7|SDE2|BOD1L1|GMNC	-1.4	Input ID
GO Biological Processes	19	GO:0034655	nucleobase-containing compound catabolic process	-3	1.4	3.3	24155	652	2675	98	3.7	0.36	317|328|351|955|957|1432|1763|1776|1806|1981|2081|2475|2646|3099|3479|3836|3837|3921|4245|4670|4850|4907|4939|4967|5027|5136|5150|5152|5313|5563|5683|5706|5708|5713|5976|6041|6122|6128|6194|6741|6832|6996|7175|7514|8313|8480|8604|8654|8930|9475|9567|9583|9688|9698|9861|9924|9967|9972|10128|10236|10767|10891|10940|11097|11164|22794|22978|23019|23034|23049|23112|23198|23279|23293|23369|23435|26019|…	APAF1|APEX1|APP|ENTPD6|ENTPD5|MAPK14|DNA2|DNASE1L3|DPYD|EIF4G1|ERN1|MTOR|GCKR|HK2|IGF1|KPNA1|KPNB1|RPSA|MGAT1|HNRNPM|CNOT4|NT5E|OAS2|OGDH|P2RX7|PDE1A|PDE7A|PDE9A|PKLR|PRKAA2|PSMA2|PSMC6|PSMD2|PSMD7|UPF1|RNASEL|RPL3|RPL6|RPS6|SSB|SUPV3L1|TDG|TPR|XPO1|AXIN2|RAE1|SLC25A12|PDE5A|MBD4|ROCK2|GTPBP1|ENTPD4|NUP93|PUM1|PSMD6|PAN2|THRAP3|NUP153|LRPPRC|HNRNPR|HBS1L|PPARGC1A|POP1|NUP42|NUDT5|CASC3|NT5C2|CNOT…	-1.4	Input ID
GO Biological Processes	19	GO:0046883	regulation of hormone secretion	-3	1.6	3.4	24155	269	2675	47	1.8	0.25	301|773|776|777|1374|1393|1588|1803|1956|2044|2243|2692|2693|2697|2822|3156|3708|3709|3741|3767|3790|3952|4035|4602|5071|5532|5991|6453|6514|6659|8609|8723|8997|9727|9971|23178|23435|51092|51768|56943|57818|65985|90007|90550|114899|130399|222546	ANXA1|CACNA1A|CACNA1D|CACNA1E|CPT1A|CRHBP|CYP19A1|DPP4|EGFR|EPHA5|FGA|GHRHR|GHSR|GJA1|GPLD1|HMGCR|ITPR1|ITPR2|KCNA5|KCNJ11|KCNS3|LEP|LRP1|MYB|PRKN|PPP3CB|RFX3|ITSN1|SLC2A2|SOX4|KLF7|SNX4|KALRN|RAB11FIP3|NR1H4|PASK|TARDBP|SIDT2|TM7SF3|ENY2|G6PC2|AACS|MIDN|MCU|C1QTNF3|ACVR1C|RFX6	-1.4	Input ID
GO Biological Processes	19	GO:0022406	membrane docking	-3	1.7	3.4	24155	178	2675	34	1.3	0.22	1778|5108|5116|6857|7840|8724|9482|9662|9738|9793|10142|10540|10733|10806|10890|11311|22995|23233|23322|23332|54806|54843|54903|55125|55755|57545|79598|79867|80184|85302|117177|261734|347240|440279	DYNC1H1|PCM1|PCNT|SYT1|ALMS1|SNX3|STX8|CEP135|CCP110|CKAP5|AKAP9|DCTN2|PLK4|SDCCAG8|RAB10|VPS45|CEP152|EXOC6B|RPGRIP1L|CLASP1|AHI1|SYTL2|MKS1|CEP192|CDK5RAP2|CC2D2A|CEP97|TCTN2|CEP290|FBF1|RAB3IP|NPHP4|KIF24|UNC13C	-1.4	Input ID
GO Biological Processes	19	GO:0072659	protein localization to plasma membrane	-3	1.6	3.4	24155	262	2675	46	1.7	0.25	287|288|312|583|783|1000|1213|1601|1956|1969|2048|2181|2803|3767|4035|4644|5525|5584|5621|5727|7871|8548|8650|9475|9482|9648|9693|10098|10133|10580|10890|23043|23122|23136|23167|23426|23499|25945|26119|26154|54843|55667|57554|84668|145567|285172	ANK2|ANK3|ANXA13|BBS2|CACNB2|CDH2|CLTC|DAB2|EGFR|EPHA2|EPHB2|ACSL3|GOLGA4|KCNJ11|LRP1|MYO5A|PPP2R5A|PRKCI|PRNP|PTCH1|SLMAP|BLZF1|NUMB|ROCK2|STX8|GCC2|RAPGEF2|TSPAN5|OPTN|SORBS1|RAB10|TNIK|CLASP2|EPB41L3|EFR3A|GRIP1|MACF1|NECTIN3|LDLRAP1|ABCA12|SYTL2|DENND4C|LRRC7|FAM126A|TTC7B|FAM126B	-1.4	Input ID
GO Biological Processes	19	GO:0021953	central nervous system neuron differentiation	-3	1.7	3.4	24155	185	2675	35	1.3	0.22	567|1398|2043|2047|2048|2066|2253|2560|2736|2909|3326|3952|4133|4779|5727|6091|6092|6259|6585|6659|8925|9201|9693|9839|23077|23287|26038|26160|27185|51199|57688|79659|137970|161357|431707	B2M|CRK|EPHA4|EPHB1|EPHB2|ERBB4|FGF8|GABRB1|GLI2|ARHGAP35|HSP90AB1|LEP|MAP2|NFE2L1|PTCH1|ROBO1|ROBO2|RYK|SLIT1|SOX4|HERC1|DCLK1|RAPGEF2|ZEB2|MYCBP2|AGTPBP1|CHD5|IFT172|DISC1|NIN|ZSWIM6|DYNC2H1|UNC5D|MDGA2|LHX8	-1.4	Input ID
GO Biological Processes	19	GO:0008584	male gonad development	-3	1.8	3.5	24155	138	2675	28	1	0.2	1495|2175|2254|2492|2626|2697|3157|3973|4036|4142|4254|4436|4678|5926|7098|8031|8648|8879|9289|9985|23414|51742|51804|83990|84159|122042|152006|259266	CTNNA1|FANCA|FGF9|FSHR|GATA4|GJA1|HMGCS1|LHCGR|LRP2|MAS1|KITLG|MSH2|NASP|ARID4A|TLR3|NCOA4|NCOA1|SGPL1|ADGRG1|REC8|ZFPM2|ARID4B|SIX4|BRIP1|ARID5B|RXFP2|RNF38|ASPM	-1.4	Input ID
Reactome Gene Sets	6	R-HSA-5173105	O-linked glycosylation	-3	1.9	3.5	24155	112	2675	24	0.9	0.18	2589|2650|4589|9508|10585|11174|11227|23145|26290|51809|54507|56667|79623|79875|84197|92949|140687|143662|157869|168391|170690|170692|221981|283463	GALNT1|GCNT1|MUC7|ADAMTS3|POMT1|ADAMTS6|GALNT5|SSPO|GALNT8|GALNT7|ADAMTSL4|MUC13|GALNT14|THSD4|POMK|ADAMTSL1|GCNT7|MUC15|SBSPON|GALNTL5|ADAMTS16|ADAMTS18|THSD7A|MUC19	-1.4	Input ID
GO Biological Processes	19	GO:0007098	centrosome cycle	-3	1.9	3.5	24155	125	2675	26	0.97	0.19	585|672|675|2648|2801|4591|4659|5108|5311|5314|6491|7514|7840|9475|9662|9738|9793|10733|10769|10806|22995|23224|51199|55125|55755|159989	BBS4|BRCA1|BRCA2|KAT2A|GOLGA2|TRIM37|PPP1R12A|PCM1|PKD2|PKHD1|STIL|XPO1|ALMS1|ROCK2|CEP135|CCP110|CKAP5|PLK4|PLK2|SDCCAG8|CEP152|SYNE2|NIN|CEP192|CDK5RAP2|DEUP1	-1.4	Input ID
GO Biological Processes	19	GO:0048588	developmental cell growth	-3	1.6	3.4	24155	234	2675	42	1.6	0.24	351|659|1826|1954|2045|2335|2475|2626|2803|3326|3479|4035|4131|4133|4803|5071|5532|6259|6585|6857|7048|7414|8085|9201|9472|9699|9706|9839|10038|22999|23327|23499|26999|27185|50618|51199|53335|57556|57698|80208|151835|344901	APP|BMPR2|DSCAM|MEGF8|EPHA7|FN1|MTOR|GATA4|GOLGA4|HSP90AB1|IGF1|LRP1|MAP1B|MAP2|NGF|PRKN|PPP3CB|RYK|SLIT1|SYT1|TGFBR2|VCL|KMT2D|DCLK1|AKAP6|RIMS2|ULK2|ZEB2|PARP2|RIMS1|NEDD4L|MACF1|CYFIP2|DISC1|ITSN2|NIN|BCL11A|SEMA6A|SHTN1|SPG11|CPNE9|OSTN	-1.4	Input ID
Reactome Gene Sets	6	R-HSA-375165	NCAM signaling for neurite out-growth	-3	2.3	3.6	24155	63	2675	16	0.6	0.15	776|782|783|1285|1286|1290|1293|1298|2674|2675|5621|6654|6710|9252|131873|256076	CACNA1D|CACNB1|CACNB2|COL4A3|COL4A4|COL5A2|COL6A3|COL9A2|GFRA1|GFRA2|PRNP|SOS1|SPTB|RPS6KA5|COL6A6|COL6A5	-1.4	Input ID
GO Biological Processes	19	GO:0009896	positive regulation of catabolic process	-2.9	1.4	3.3	24155	424	2675	68	2.5	0.3	225|324|351|725|957|1263|1374|1452|1601|1950|2185|2309|2697|2773|2822|3064|3099|3416|3479|3791|4035|4036|4193|4947|5027|5071|5563|5976|6653|6832|6885|7248|9475|9517|9567|9698|9709|9870|9992|10133|10236|10297|10769|11059|22930|22954|23019|23112|23274|23327|26234|27185|27327|29110|29979|51322|51441|51514|54467|54832|55187|55743|56829|57721|127544|140458|285671|641700	ABCD2|APC|APP|C4BPB|ENTPD5|PLK3|CPT1A|CSNK1A1|DAB2|EGF|PTK2B|FOXO3|GJA1|GNAI3|GPLD1|HTT|HK2|IDE|IGF1|KDR|LRP1|LRP2|MDM2|OAZ2|P2RX7|PRKN|PRKAA2|UPF1|SORL1|SUPV3L1|MAP3K7|TSC1|ROCK2|SPTLC2|GTPBP1|PUM1|HERPUD1|AREL1|KCNE2|OPTN|HNRNPR|APC2|PLK2|WWP1|RAB3GAP1|TRIM32|CNOT1|TNRC6B|CLEC16A|NEDD4L|FBXL5|DISC1|TNRC6A|TBK1|UBQLN1|WAC|YTHDF2|DTL|ANKIB1|VPS13C|VPS13D|CHFR|ZC3HAV1|METTL14|RNF19B|ASB5|RNF180|EC…	-1.4	Input ID
GO Biological Processes	19	GO:0032984	protein-containing complex disassembly	-2.9	1.5	3.3	24155	335	2675	56	2.1	0.28	118|119|120|324|830|1452|2059|3396|3796|4131|4528|5976|6599|6601|6710|7818|8289|9645|9711|9793|10297|10763|11034|11213|22828|23064|23122|23274|23332|24144|29074|29766|29979|51081|51318|54148|55168|55193|55604|57466|57551|57553|57724|64601|64780|65080|80183|81631|84643|89795|130271|157922|196528|219927|344148|347240	ADD1|ADD2|ADD3|APC|CAPZA2|CSNK1A1|EPS8|MRPL58|KIF2A|MAP1B|MTIF2|UPF1|SMARCC1|SMARCC2|SPTB|DAP3|ARID1A|MICAL2|RUBCN|CKAP5|APC2|NES|DSTN|IRAK3|SCAF8|SETX|CLASP2|CLEC16A|CLASP1|TFIP11|MRPL18|TMOD3|UBQLN1|MRPS7|MRPL35|MRPL39|MRPS18A|PBRM1|CARMIL1|SCAF4|TAOK1|MICAL3|EPG5|VPS16|MICAL1|MRPL44|RUBCNL|MAP1LC3B|KIF2B|NAV3|PLEKHH2|CAMSAP1|ARID2|MRPL21|NCKAP5|KIF24	-1.4	Input ID
GO Biological Processes	19	GO:0000077	DNA damage checkpoint	-2.9	1.8	3.4	24155	145	2675	29	1.1	0.2	545|672|1112|1263|1432|4193|4436|4850|5591|6659|7158|8682|9656|9984|10769|23019|51322|51347|51512|51514|51720|57551|57646|57805|60561|79733|83990|84444|144455	ATR|BRCA1|FOXN3|PLK3|MAPK14|MDM2|MSH2|CNOT4|PRKDC|SOX4|TP53BP1|PEA15|MDC1|THOC1|PLK2|CNOT1|WAC|TAOK3|GTSE1|DTL|UIMC1|TAOK1|USP28|CCAR2|RINT1|E2F8|BRIP1|DOT1L|E2F7	-1.4	Input ID
GO Biological Processes	19	GO:0042692	muscle cell differentiation	-2.9	1.5	3.3	24155	387	2675	63	2.4	0.29	287|577|607|650|811|825|1000|1432|1495|1496|1786|1948|2254|2318|2475|2626|2648|3479|3516|4627|4703|4775|4842|4851|5936|6546|7248|7273|7345|8289|8516|9043|9172|9444|9472|9734|10038|10818|10938|22953|22954|23028|23345|26057|26509|27063|27302|29766|50804|50937|51725|51804|55553|57591|58529|64754|80206|80314|84033|84700|115701|137868|283284	ANK2|ADGRB3|BCL9|BMP2|CALR|CAPN3|CDH2|MAPK14|CTNNA1|CTNNA2|DNMT1|EFNB2|FGF9|FLNC|MTOR|GATA4|KAT2A|IGF1|RBPJ|MYH9|NEB|NFATC3|NOS1|NOTCH1|RBM4|SLC8A1|TSC1|TTN|UCHL1|ARID1A|ITGA8|SPAG9|MYOM2|QKI|AKAP6|HDAC9|PARP2|FRS2|EHD1|P2RX2|TRIM32|KDM1A|SYNE1|ANKRD17|MYOF|ANKRD1|BMP10|TMOD3|MYEF2|CDON|FBXO40|SIX4|SOX6|MRTFA|MYOZ1|SMYD3|FHOD3|EPC1|OBSCN|MYO18B|ALPK2|SGCZ|IGSF22	-1.4	Input ID
GO Biological Processes	19	GO:0072175	epithelial tube formation	-2.9	1.8	3.4	24155	132	2675	27	1	0.19	317|585|2253|2648|2909|4036|5420|5727|5754|5898|6491|6659|7248|7976|8289|9839|26160|27031|29072|51804|54903|55764|57534|57545|80184|80199|84678	APAF1|BBS4|FGF8|KAT2A|ARHGAP35|LRP2|PODXL|PTCH1|PTK7|RALA|STIL|SOX4|TSC1|FZD3|ARID1A|ZEB2|IFT172|NPHP3|SETD2|SIX4|MKS1|IFT122|MIB1|CC2D2A|CEP290|FUZ|KDM2B	-1.4	Input ID
GO Biological Processes	19	GO:0045995	regulation of embryonic development	-2.9	1.8	3.4	24155	132	2675	27	1	0.19	1290|3479|3908|3909|3910|4155|4851|5015|5754|6996|7182|7976|9320|9904|23122|23236|23332|25836|26011|27031|29127|51057|51804|54903|80199|92344|284217	COL5A2|IGF1|LAMA2|LAMA3|LAMA4|MBP|NOTCH1|OTX2|PTK7|TDG|NR2C2|FZD3|TRIP12|RBM19|CLASP2|PLCB1|CLASP1|NIPBL|TENM4|NPHP3|RACGAP1|WDPCP|SIX4|MKS1|FUZ|GORAB|LAMA1	-1.4	Input ID
GO Biological Processes	19	GO:0030177	positive regulation of Wnt signaling pathway	-2.9	1.7	3.4	24155	179	2675	34	1.3	0.22	650|1601|1950|1956|2254|2262|3516|4300|5494|5683|5706|5708|5713|5754|6659|7097|8313|8434|9736|9839|9861|22881|23189|23198|23499|27185|51366|55366|57805|65268|79413|79705|81847|259266	BMP2|DAB2|EGF|EGFR|FGF9|GPC5|RBPJ|MLLT3|PPM1A|PSMA2|PSMC6|PSMD2|PSMD7|PTK7|SOX4|TLR2|AXIN2|RECK|USP34|ZEB2|PSMD6|ANKRD6|KANK1|PSME4|MACF1|DISC1|UBR5|LGR4|CCAR2|WNK2|ZBED2|LRRK1|RNF146|ASPM	-1.4	Input ID
Reactome Gene Sets	6	R-HSA-159231	Transport of Mature mRNA Derived from an Intronless Transcript	-2.9	2.6	3.7	24155	41	2675	12	0.45	0.13	7175|8480|9688|9972|11097|23279|55339|55706|57122|79902|81608|348995	TPR|RAE1|NUP93|NUP153|NUP42|NUP160|WDR33|NDC1|NUP107|NUP85|FIP1L1|NUP43	-1.4	Input ID
GO Biological Processes	19	GO:0098534	centriole assembly	-2.9	2.6	3.7	24155	41	2675	12	0.45	0.13	672|2648|4591|6491|7840|9662|9738|10733|10769|22995|55755|159989	BRCA1|KAT2A|TRIM37|STIL|ALMS1|CEP135|CCP110|PLK4|PLK2|CEP152|CDK5RAP2|DEUP1	-1.4	Input ID
GO Biological Processes	19	GO:0009755	hormone-mediated signaling pathway	-2.9	1.6	3.3	24155	235	2675	42	1.6	0.24	672|811|898|1393|1601|2492|2692|2693|2908|3973|5468|5469|6294|7026|7068|7182|7253|7337|8031|8085|8204|8289|8648|9113|9971|9975|10521|10891|23019|23426|23543|29966|51176|51366|55366|55818|57658|81606|122042|133522|153222|344901	BRCA1|CALR|CCNE1|CRHBP|DAB2|FSHR|GHRHR|GHSR|NR3C1|LHCGR|PPARG|MED1|SAFB|NR2F2|THRB|NR2C2|TSHR|UBE3A|NCOA4|KMT2D|NRIP1|ARID1A|NCOA1|LATS1|NR1H4|NR1D2|DDX17|PPARGC1A|CNOT1|GRIP1|RBFOX2|STRN3|LEF1|UBR5|LGR4|KDM3A|CALCOCO1|LBH|RXFP2|PPARGC1B|CREBRF|OSTN	-1.4	Input ID
GO Biological Processes	19	GO:0060560	developmental growth involved in morphogenesis	-2.9	1.6	3.3	24155	235	2675	42	1.6	0.24	351|659|1826|1954|2045|2335|2803|3326|3371|4035|4131|4133|4803|4851|5071|5469|5532|5754|6259|6585|6857|7048|7414|9201|9699|9706|9839|9863|22999|23327|23499|26999|27185|50618|51199|51804|53335|57556|57698|80208|151835|344901	APP|BMPR2|DSCAM|MEGF8|EPHA7|FN1|GOLGA4|HSP90AB1|TNC|LRP1|MAP1B|MAP2|NGF|NOTCH1|PRKN|MED1|PPP3CB|PTK7|RYK|SLIT1|SYT1|TGFBR2|VCL|DCLK1|RIMS2|ULK2|ZEB2|MAGI2|RIMS1|NEDD4L|MACF1|CYFIP2|DISC1|ITSN2|NIN|SIX4|BCL11A|SEMA6A|SHTN1|SPG11|CPNE9|OSTN	-1.4	Input ID
GO Biological Processes	19	GO:1990089	response to nerve growth factor	-2.9	2.4	3.6	24155	52	2675	14	0.52	0.14	351|1398|1938|2309|2648|2889|4803|7337|7442|9693|9863|10938|23095|23527	APP|CRK|EEF2|FOXO3|KAT2A|RAPGEF1|NGF|UBE3A|TRPV1|RAPGEF2|MAGI2|EHD1|KIF1B|ACAP2	-1.4	Input ID
Reactome Gene Sets	6	R-HSA-2980766	Nuclear Envelope Breakdown	-2.9	2.4	3.6	24155	52	2675	14	0.52	0.14	5579|7175|7443|8480|9688|9972|11097|23175|23279|23592|55706|57122|79902|348995	PRKCB|TPR|VRK1|RAE1|NUP93|NUP153|NUP42|LPIN1|NUP160|LEMD3|NDC1|NUP107|NUP85|NUP43	-1.4	Input ID
GO Biological Processes	19	GO:0009306	protein secretion	-2.9	1.4	3.2	24155	593	2675	90	3.4	0.35	301|773|776|777|1116|1374|1432|1803|1956|2044|2219|2243|2335|2693|2697|2822|3156|3479|3516|3694|3708|3709|3735|3741|3767|3790|3952|4035|4067|4074|4155|4644|4851|5027|5066|5071|5532|5552|5991|6514|6659|7096|7097|7273|7850|7857|8609|9173|9230|9590|9699|9727|9734|9971|10890|22820|23435|23705|26958|27063|27445|51092|51768|54097|55240|55366|56943|57818|64135|65985|79400|79613|81793|84830|84868|90007|9…	ANXA1|CACNA1A|CACNA1D|CACNA1E|CHI3L1|CPT1A|MAPK14|DPP4|EGFR|EPHA5|FCN1|FGA|FN1|GHSR|GJA1|GPLD1|HMGCR|IGF1|RBPJ|ITGB6|ITPR1|ITPR2|KARS1|KCNA5|KCNJ11|KCNS3|LEP|LRP1|LYN|M6PR|MBP|MYO5A|NOTCH1|P2RX7|PAM|PRKN|PPP3CB|SRGN|RFX3|SLC2A2|SOX4|TLR1|TLR2|TTN|IL1R2|SCG2|KLF7|IL1RL1|RAB11B|AKAP12|RIMS2|RAB11FIP3|HDAC9|NR1H4|RAB10|COPG1|TARDBP|CADM1|COPG2|ANKRD1|PCLO|SIDT2|TM7SF3|FAM3B|STEAP3|LGR4|ENY2|G6PC2|IF…	-1.4	Input ID
GO Biological Processes	19	GO:0046546	development of primary male sexual characteristics	-2.9	1.8	3.4	24155	139	2675	28	1	0.2	1495|2175|2254|2492|2626|2697|3157|3973|4036|4142|4254|4436|4678|5926|7098|8031|8648|8879|9289|9985|23414|51742|51804|83990|84159|122042|152006|259266	CTNNA1|FANCA|FGF9|FSHR|GATA4|GJA1|HMGCS1|LHCGR|LRP2|MAS1|KITLG|MSH2|NASP|ARID4A|TLR3|NCOA4|NCOA1|SGPL1|ADGRG1|REC8|ZFPM2|ARID4B|SIX4|BRIP1|ARID5B|RXFP2|RNF38|ASPM	-1.4	Input ID
GO Biological Processes	19	GO:0019058	viral life cycle	-2.9	1.5	3.3	24155	329	2675	55	2.1	0.27	941|1380|1803|1948|1956|1969|2060|2219|3326|3416|3673|3693|3694|3836|3837|3921|4851|4864|5071|5610|5806|5868|6041|6733|6780|7153|7175|7342|7514|8480|8724|9213|9475|9688|9972|11059|11097|22954|23272|23279|23327|27074|51193|54737|55196|55223|55706|56829|57122|64848|79902|93343|222256|222537|348995	CD80|CR2|DPP4|EFNB2|EGFR|EPHA2|EPS15|FCN1|HSP90AB1|IDE|ITGA2|ITGB5|ITGB6|KPNA1|KPNB1|RPSA|NOTCH1|NPC1|PRKN|EIF2AK2|PTX3|RAB5A|RNASEL|SRPK2|STAU1|TOP2A|TPR|UBP1|XPO1|RAE1|SNX3|XPR1|ROCK2|NUP93|NUP153|WWP1|NUP42|TRIM32|TASOR|NUP160|NEDD4L|LAMP3|ZNF639|MPHOSPH8|RESF1|TRIM62|NDC1|ZC3HAV1|NUP107|YTHDC2|NUP85|MVB12A|CDHR3|HS3ST5|NUP43	-1.4	Input ID
Reactome Gene Sets	6	R-HSA-69620	Cell Cycle Checkpoints	-2.9	1.5	3.3	24155	293	2675	50	1.9	0.26	545|672|701|898|996|1060|1063|1763|1778|3796|4176|4193|5516|5525|5683|5706|5708|5713|6249|7158|7468|7486|7514|8317|8318|8900|9025|9656|9735|9793|9861|10926|23122|23198|23279|23332|25909|25936|51143|51512|51720|57082|57122|57551|64682|79902|80010|83990|84643|348995	ATR|BRCA1|BUB1B|CCNE1|CDC27|CENPC|CENPF|DNA2|DYNC1H1|KIF2A|MCM7|MDM2|PPP2CB|PPP2R5A|PSMA2|PSMC6|PSMD2|PSMD7|CLIP1|TP53BP1|NSD2|WRN|XPO1|CDC7|CDC45|CCNA1|RNF8|MDC1|KNTC1|CKAP5|PSMD6|DBF4|CLASP2|PSME4|NUP160|CLASP1|AHCTF1|NSL1|DYNC1LI1|GTSE1|UIMC1|KNL1|NUP107|TAOK1|ANAPC1|NUP85|RMI1|BRIP1|KIF2B|NUP43	-1.3	Input ID
GO Biological Processes	19	GO:0035306	positive regulation of dephosphorylation	-2.9	2.3	3.6	24155	58	2675	15	0.56	0.14	650|1003|2475|2822|3326|3673|4659|5525|5788|9863|23261|57181|84919|133522|157313	BMP2|CDH5|MTOR|GPLD1|HSP90AB1|ITGA2|PPP1R12A|PPP2R5A|PTPRC|MAGI2|CAMTA1|SLC39A10|PPP1R15B|PPARGC1B|CDCA2	-1.3	Input ID
GO Biological Processes	19	GO:1901888	regulation of cell junction assembly	-2.9	2.1	3.5	24155	88	2675	20	0.75	0.17	94|1969|2697|2889|3273|3791|4035|5908|7248|9475|9693|22998|23122|23332|23499|51057|56940|79834|261734|100506658	ACVRL1|EPHA2|GJA1|RAPGEF1|HRG|KDR|LRP1|RAP1B|TSC1|ROCK2|RAPGEF2|LIMCH1|CLASP2|CLASP1|MACF1|WDPCP|DUSP22|PEAK1|NPHP4|OCLN	-1.3	Input ID
GO Biological Processes	19	GO:0043470	regulation of carbohydrate catabolic process	-2.9	2.1	3.5	24155	88	2675	20	0.75	0.17	351|957|2646|3479|5027|5500|5563|7175|8480|8604|9688|9972|10891|11097|23279|55706|57122|79660|79902|348995	APP|ENTPD5|GCKR|IGF1|P2RX7|PPP1CB|PRKAA2|TPR|RAE1|SLC25A12|NUP93|NUP153|PPARGC1A|NUP42|NUP160|NDC1|NUP107|PPP1R3B|NUP85|NUP43	-1.3	Input ID
Reactome Gene Sets	6	R-HSA-2565942	Regulation of PLK1 Activity at G2/M Transition	-2.9	2.1	3.5	24155	88	2675	20	0.75	0.17	1778|4659|5108|5116|5500|7840|9662|9738|9793|10133|10142|10540|10733|10806|22995|23332|55125|55755|79866|80184	DYNC1H1|PPP1R12A|PCM1|PCNT|PPP1CB|ALMS1|CEP135|CCP110|CKAP5|OPTN|AKAP9|DCTN2|PLK4|SDCCAG8|CEP152|CLASP1|CEP192|CDK5RAP2|BORA|CEP290	-1.3	Input ID
GO Biological Processes	19	GO:2000310	regulation of NMDA receptor activity	-2.9	2.8	3.7	24155	36	2675	11	0.41	0.12	351|1393|1740|2048|2185|2890|2891|5649|10891|22871|57554	APP|CRHBP|DLG2|EPHB2|PTK2B|GRIA1|GRIA2|RELN|PPARGC1A|NLGN1|LRRC7	-1.3	Input ID
Reactome Gene Sets	6	R-HSA-176033	Interactions of Vpr with host cellular proteins	-2.9	2.8	3.7	24155	36	2675	11	0.41	0.12	3836|7175|8480|9688|9972|11097|23279|55706|57122|79902|348995	KPNA1|TPR|RAE1|NUP93|NUP153|NUP42|NUP160|NDC1|NUP107|NUP85|NUP43	-1.3	Input ID
GO Biological Processes	19	GO:0071396	cellular response to lipid	-2.9	1.4	3.2	24155	610	2675	92	3.4	0.35	301|338|490|672|811|842|898|941|1019|1244|1374|1393|1432|1524|1601|1620|1956|2185|2309|2322|2692|2693|2822|2908|3157|3371|3673|3952|4058|4067|4602|4779|4831|4864|5468|5469|5563|5727|5737|5754|5976|6294|6663|7026|7068|7097|7182|7337|7525|8031|8085|8106|8204|8289|8648|8886|9113|9475|9971|9975|10270|10521|10891|10892|23019|23064|23097|23426|23543|27063|29966|51176|51366|54762|55818|57088|57658|57795…	ANXA1|APOB|ATP2B1|BRCA1|CALR|CASP9|CCNE1|CD80|CDK4|ABCC2|CPT1A|CRHBP|MAPK14|CX3CR1|DAB2|BRINP1|EGFR|PTK2B|FOXO3|FLT3|GHRHR|GHSR|GPLD1|NR3C1|HMGCS1|TNC|ITGA2|LEP|LTK|LYN|MYB|NFE2L1|NME2|NPC1|PPARG|MED1|PRKAA2|PTCH1|PTGFR|PTK7|UPF1|SAFB|SOX10|NR2F2|THRB|TLR2|NR2C2|UBE3A|YES1|NCOA4|KMT2D|PABPN1|NRIP1|ARID1A|NCOA1|DDX18|LATS1|ROCK2|NR1H4|NR1D2|AKAP8|DDX17|PPARGC1A|MALT1|CNOT1|SETX|CDK19|GRIP1|RBFOX2|…	-1.3	Input ID
GO Biological Processes	19	GO:0042770	signal transduction in response to DNA damage	-2.9	1.8	3.4	24155	133	2675	27	1	0.19	545|672|675|842|1263|1432|1859|2309|4193|4646|4850|5591|6659|8493|9100|10769|22925|22976|23019|23028|27063|51512|51514|51720|60561|79733|144455	ATR|BRCA1|BRCA2|CASP9|PLK3|MAPK14|DYRK1A|FOXO3|MDM2|MYO6|CNOT4|PRKDC|SOX4|PPM1D|USP10|PLK2|PLA2R1|PAXIP1|CNOT1|KDM1A|ANKRD1|GTSE1|DTL|UIMC1|RINT1|E2F8|E2F7	-1.3	Input ID
GO Biological Processes	19	GO:0016079	synaptic vesicle exocytosis	-2.9	1.9	3.4	24155	120	2675	25	0.93	0.19	776|783|1142|5027|5579|5868|5908|6857|8499|8618|8773|8973|9699|9783|9900|22871|22930|22999|27445|84961|93664|114088|116841|341359|440279	CACNA1D|CACNB2|CHRNB3|P2RX7|PRKCB|RAB5A|RAP1B|SYT1|PPFIA2|CADPS|SNAP23|CHRNA6|RIMS2|RIMS3|SV2A|NLGN1|RAB3GAP1|RIMS1|PCLO|FBXL20|CADPS2|TRIM9|SNAP47|SYT10|UNC13C	-1.3	Input ID
Reactome Gene Sets	6	R-HSA-445095	Interaction between L1 and Ankyrins	-2.9	2.9	3.8	24155	31	2675	10	0.37	0.12	287|288|6326|6328|6329|6332|6335|6336|6710|11280	ANK2|ANK3|SCN2A|SCN3A|SCN4A|SCN7A|SCN9A|SCN10A|SPTB|SCN11A	-1.3	Input ID
GO Biological Processes	19	GO:0033198	response to ATP	-2.9	2.9	3.8	24155	31	2675	10	0.37	0.12	3767|5027|5032|5313|6263|6546|7442|10518|22953|54434	KCNJ11|P2RX7|P2RY11|PKLR|RYR3|SLC8A1|TRPV1|CIB2|P2RX2|SSH1	-1.3	Input ID
GO Biological Processes	19	GO:0010769	regulation of cell morphogenesis involved in differentiation	-2.9	1.5	3.3	24155	301	2675	51	1.9	0.26	102|577|659|811|1000|1398|1523|1600|1826|1954|2043|2045|2048|2243|2335|2803|2909|4035|4131|4133|4803|5649|5789|5800|6091|6092|6259|7337|8997|9693|9706|9839|10097|10154|22871|23043|23077|23189|23303|23316|23327|23499|26052|27185|51199|55435|55604|57556|57643|57688|57698	ADAM10|ADGRB3|BMPR2|CALR|CDH2|CRK|CUX1|DAB1|DSCAM|MEGF8|EPHA4|EPHA7|EPHB2|FGA|FN1|GOLGA4|ARHGAP35|LRP1|MAP1B|MAP2|NGF|RELN|PTPRD|PTPRO|ROBO1|ROBO2|RYK|UBE3A|KALRN|RAPGEF2|ULK2|ZEB2|ACTR2|PLXNC1|NLGN1|TNIK|MYCBP2|KANK1|KIF13B|CUX2|NEDD4L|MACF1|DNM3|DISC1|NIN|AP1AR|CARMIL1|SEMA6A|ZSWIM5|ZSWIM6|SHTN1	-1.3	Input ID
GO Biological Processes	19	GO:0072091	regulation of stem cell proliferation	-2.9	2.2	3.5	24155	70	2675	17	0.64	0.15	1495|1524|1638|4254|4763|4851|5017|5134|5610|5788|6663|7976|10443|23028|27185|259266|407738	CTNNA1|CX3CR1|DCT|KITLG|NF1|NOTCH1|OVOL1|PDCD2|EIF2AK2|PTPRC|SOX10|FZD3|N4BP2L2|KDM1A|DISC1|ASPM|TAFA1	-1.3	Input ID
GO Biological Processes	19	GO:0030846	termination of RNA polymerase II transcription, poly(A)-coupled	-2.9	9	4.9	24155	3	2675	3	0.11	0.065	22828|23064|57466	SCAF8|SETX|SCAF4	-1.3	Input ID
CORUM	33	CORUM:6856	PeBoW complex	-2.9	9	4.9	24155	3	2675	3	0.11	0.065	23246|23481|55759	BOP1|PES1|WDR12	-1.3	Input ID
CORUM	33	CORUM:6586	VEcad-VEGFR complex	-2.9	9	4.9	24155	3	2675	3	0.11	0.065	1003|2324|3791	CDH5|FLT4|KDR	-1.3	Input ID
GO Biological Processes	19	GO:1904594	regulation of termination of RNA polymerase II transcription	-2.9	9	4.9	24155	3	2675	3	0.11	0.065	22828|23064|57466	SCAF8|SETX|SCAF4	-1.3	Input ID
GO Biological Processes	19	GO:2000804	regulation of termination of RNA polymerase II transcription, poly(A)-coupled	-2.9	9	4.9	24155	3	2675	3	0.11	0.065	22828|23064|57466	SCAF8|SETX|SCAF4	-1.3	Input ID
GO Biological Processes	19	GO:1904533	regulation of telomeric loop disassembly	-2.9	9	4.9	24155	3	2675	3	0.11	0.065	7013|7014|51750	TERF1|TERF2|RTEL1	-1.3	Input ID
CORUM	33	CORUM:7058	KRIT1-HEG1-RAP1B complex	-2.9	9	4.9	24155	3	2675	3	0.11	0.065	889|5908|57493	KRIT1|RAP1B|HEG1	-1.3	Input ID
CORUM	33	CORUM:6616	CADM1-4.1B-MPP3 complex	-2.9	9	4.9	24155	3	2675	3	0.11	0.065	4356|23136|23705	MPP3|EPB41L3|CADM1	-1.3	Input ID
KEGG Pathway	24	hsa00780	Biotin metabolism	-2.9	9	4.9	24155	3	2675	3	0.11	0.065	686|3141|54995	BTD|HLCS|OXSM	-1.3	Input ID
GO Biological Processes	19	GO:1905777	regulation of exonuclease activity	-2.9	9	4.9	24155	3	2675	3	0.11	0.065	6917|7013|7014	TCEA1|TERF1|TERF2	-1.3	Input ID
Reactome Gene Sets	6	R-HSA-4570464	SUMOylation of RNA binding proteins	-2.9	2.5	3.6	24155	47	2675	13	0.49	0.13	1912|7175|8480|8535|9688|9972|11097|23279|55706|57122|79902|80012|348995	PHC2|TPR|RAE1|CBX4|NUP93|NUP153|NUP42|NUP160|NDC1|NUP107|NUP85|PHC3|NUP43	-1.3	Input ID
Reactome Gene Sets	6	R-HSA-1474228	Degradation of the extracellular matrix	-2.9	1.8	3.4	24155	140	2675	28	1	0.2	102|176|825|1285|1286|1290|1293|1298|1303|1306|2200|2201|2335|3339|3909|3912|3918|6868|7093|23385|80781|84467|84570|131873|170690|170692|256076|440854	ADAM10|ACAN|CAPN3|COL4A3|COL4A4|COL5A2|COL6A3|COL9A2|COL12A1|COL15A1|FBN1|FBN2|FN1|HSPG2|LAMA3|LAMB1|LAMC2|ADAM17|TLL2|NCSTN|COL18A1|FBN3|COL25A1|COL6A6|ADAMTS16|ADAMTS18|COL6A5|CAPN14	-1.3	Input ID
GO Biological Processes	19	GO:0046545	development of primary female sexual characteristics	-2.9	2	3.4	24155	101	2675	22	0.82	0.17	91|675|1495|1588|1602|2175|2309|2492|2620|3952|4254|5806|6092|7337|8204|8879|23414|57122|83943|84159|89766|431707	ACVR1B|BRCA2|CTNNA1|CYP19A1|DACH1|FANCA|FOXO3|FSHR|GAS2|LEP|KITLG|PTX3|ROBO2|UBE3A|NRIP1|SGPL1|ZFPM2|NUP107|IMMP2L|ARID5B|UMODL1|LHX8	-1.3	Input ID
Reactome Gene Sets	6	R-HSA-425407	SLC-mediated transmembrane transport	-2.9	1.6	3.3	24155	251	2675	44	1.6	0.25	1356|1811|1836|6005|6506|6508|6514|6533|6542|6543|6546|6547|6557|6579|6581|8671|9056|9153|9187|9497|9498|10864|23443|23446|23516|23657|25800|27173|28234|29986|57181|64078|64924|85413|91749|115286|120103|133418|154091|160728|204962|206358|285195|353189	CP|SLC26A3|SLC26A2|RHAG|SLC1A2|SLC4A3|SLC2A2|SLC6A6|SLC7A2|SLC8A2|SLC8A1|SLC8A3|SLC12A1|SLCO1A2|SLC22A3|SLC4A4|SLC7A7|SLC28A2|SLC24A1|SLC4A7|SLC4A8|SLC22A7|SLC35A3|SLC44A1|SLC39A14|SLC7A11|SLC39A6|SLC39A1|SLCO1B3|SLC39A2|SLC39A10|SLC28A3|SLC30A5|SLC22A16|MFSD4B|SLC25A26|SLC36A4|EMB|SLC2A12|SLC5A8|SLC44A5|SLC36A1|SLC9A9|SLCO4C1	-1.3	Input ID
GO Biological Processes	19	GO:0044262	cellular carbohydrate metabolic process	-2.9	1.5	3.3	24155	287	2675	49	1.8	0.26	32|2185|2475|2595|2632|2646|2648|2822|2990|2998|3038|3099|3479|3952|3973|4142|4779|5071|5500|5836|6120|8604|8898|8972|9348|9653|9821|10020|10499|10580|10891|23178|23262|26509|27124|51451|51477|55276|55277|57223|64579|79660|80183|84197|90007|114899|140710|145264|197258	ACACB|PTK2B|MTOR|GANC|GBE1|GCKR|KAT2A|GPLD1|GUSB|GYS2|HAS3|HK2|IGF1|LEP|LHCGR|MAS1|NFE2L1|PRKN|PPP1CB|PYGL|RPE|SLC25A12|MTMR2|MGAM|NDST3|HS2ST1|RB1CC1|GNE|NCOA2|SORBS1|PPARGC1A|PASK|PPIP5K2|MYOF|INPP5J|LCMT1|ISYNA1|PGM2|FGGY|PPP4R3B|NDST4|PPP1R3B|RUBCNL|POMK|MIDN|C1QTNF3|SOGA1|SERPINA12|FCSK	-1.3	Input ID
GO Biological Processes	19	GO:0098662	inorganic cation transmembrane transport	-2.9	1.3	3.2	24155	752	2675	110	4.1	0.38	287|288|309|491|498|610|773|776|777|782|783|825|1261|1355|2185|2257|3064|3708|3709|3736|3738|3741|3751|3766|3767|3780|3782|3790|4067|4644|4842|5027|5250|5311|5621|5788|6262|6263|6326|6328|6329|6332|6335|6336|6543|6546|6547|6557|7402|7442|7871|7991|8989|9187|9472|9992|10021|10060|10142|10686|10786|11280|23007|23236|23327|23516|25800|25998|26133|27032|27075|27094|27133|27173|27345|29979|29986|30819…	ANK2|ANK3|ANXA6|ATP2B2|ATP5F1A|HCN2|CACNA1A|CACNA1D|CACNA1E|CACNB1|CACNB2|CAPN3|CNGA3|COX15|PTK2B|FGF12|HTT|ITPR1|ITPR2|KCNA1|KCNA3|KCNA5|KCND2|KCNJ10|KCNJ11|KCNN1|KCNN3|KCNS3|LYN|MYO5A|NOS1|P2RX7|SLC25A3|PKD2|PRNP|PTPRC|RYR2|RYR3|SCN2A|SCN3A|SCN4A|SCN7A|SCN9A|SCN10A|SLC8A2|SLC8A1|SLC8A3|SLC12A1|UTRN|TRPV1|SLMAP|TUSC3|TRPA1|SLC24A1|AKAP6|KCNE2|HCN4|ABCC9|AKAP9|CLDN16|SLC17A3|SCN11A|PLCH1|PLCB1|NE…	-1.3	Input ID
GO Biological Processes	19	GO:0097119	postsynaptic density protein 95 clustering	-2.8	5	4.3	24155	9	2675	5	0.19	0.084	1000|5649|9378|22871|23613	CDH2|RELN|NRXN1|NLGN1|ZMYND8	-1.3	Input ID
GO Biological Processes	19	GO:0086018	SA node cell to atrial cardiac muscle cell signaling	-2.8	5	4.3	24155	9	2675	5	0.19	0.084	287|776|3741|6262|10021	ANK2|CACNA1D|KCNA5|RYR2|HCN4	-1.3	Input ID
GO Biological Processes	19	GO:1902959	regulation of aspartic-type endopeptidase activity involved in amyloid precursor protein catabolic p	-2.8	5	4.3	24155	9	2675	5	0.19	0.084	1944|2043|4067|6653|9475	EFNA3|EPHA4|LYN|SORL1|ROCK2	-1.3	Input ID
GO Biological Processes	19	GO:0086015	SA node cell action potential	-2.8	5	4.3	24155	9	2675	5	0.19	0.084	287|776|3741|6262|10021	ANK2|CACNA1D|KCNA5|RYR2|HCN4	-1.3	Input ID
CORUM	33	CORUM:7285	HEXIM1-DNA-PK-paraspeckle components-ribonucleoprotein complex	-2.8	5	4.3	24155	9	2675	5	0.19	0.084	2547|5591|6421|9782|55269	XRCC6|PRKDC|SFPQ|MATR3|PSPC1	-1.3	Input ID
GO Biological Processes	19	GO:0032355	response to estradiol	-2.8	1.8	3.4	24155	134	2675	27	1	0.19	301|338|811|842|1393|1938|1956|2688|2693|2697|3673|3767|3952|4131|4152|5066|5727|5737|6777|7026|8204|8648|8886|8930|10628|10891|29966	ANXA1|APOB|CALR|CASP9|CRHBP|EEF2|EGFR|GH1|GHSR|GJA1|ITGA2|KCNJ11|LEP|MAP1B|MBD1|PAM|PTCH1|PTGFR|STAT5B|NR2F2|NRIP1|NCOA1|DDX18|MBD4|TXNIP|PPARGC1A|STRN3	-1.3	Input ID
Reactome Gene Sets	6	R-HSA-8957275	Post-translational protein phosphorylation	-2.8	1.9	3.4	24155	108	2675	23	0.86	0.18	102|258|338|351|813|1000|1356|1462|2153|2200|2243|2335|3371|3827|3895|3912|4052|5265|7857|8404|10117|11320|375056	ADAM10|AMBN|APOB|APP|CALU|CDH2|CP|VCAN|F5|FBN1|FGA|FN1|TNC|KNG1|KTN1|LAMB1|LTBP1|SERPINA1|SCG2|SPARCL1|ENAM|MGAT4A|MIA3	-1.3	Input ID
GO Biological Processes	19	GO:0097306	cellular response to alcohol	-2.8	2	3.4	24155	89	2675	20	0.75	0.17	490|672|1019|1495|2309|2822|3157|3371|3709|4779|5468|5563|5727|5737|5888|6354|10270|23514|54762|65985	ATP2B1|BRCA1|CDK4|CTNNA1|FOXO3|GPLD1|HMGCS1|TNC|ITPR2|NFE2L1|PPARG|PRKAA2|PTCH1|PTGFR|RAD51|CCL7|AKAP8|SPIDR|GRAMD1C|AACS	-1.3	Input ID
Reactome Gene Sets	6	R-HSA-159234	Transport of Mature mRNAs Derived from Intronless Transcripts	-2.8	2.6	3.6	24155	42	2675	12	0.45	0.13	7175|8480|9688|9972|11097|23279|55339|55706|57122|79902|81608|348995	TPR|RAE1|NUP93|NUP153|NUP42|NUP160|WDR33|NDC1|NUP107|NUP85|FIP1L1|NUP43	-1.3	Input ID
GO Biological Processes	19	GO:2001222	regulation of neuron migration	-2.8	2.6	3.6	24155	42	2675	12	0.45	0.13	1496|2066|5649|9289|9693|23768|25836|54986|57556|57698|137970|285313	CTNNA2|ERBB4|RELN|ADGRG1|RAPGEF2|FLRT2|NIPBL|ULK4|SEMA6A|SHTN1|UNC5D|IGSF10	-1.3	Input ID
GO Biological Processes	19	GO:0035023	regulation of Rho protein signal transduction	-2.8	1.8	3.3	24155	141	2675	28	1	0.2	2059|2909|5924|6091|6453|6654|8997|9289|9826|10160|10276|23189|23268|26230|50618|50649|50650|54848|55160|55785|57480|57493|64283|84033|121512|202243|345930|347273	EPS8|ARHGAP35|RASGRF2|ROBO1|ITSN1|SOS1|KALRN|ADGRG1|ARHGEF11|FARP1|NET1|KANK1|DNMBP|TIAM2|ITSN2|ARHGEF4|ARHGEF3|ARHGEF38|ARHGEF10L|FGD6|PLEKHG1|HEG1|ARHGEF28|OBSCN|FGD4|CCDC125|ECT2L|CAVIN4	-1.3	Input ID
GO Biological Processes	19	GO:1901879	regulation of protein depolymerization	-2.8	2.1	3.4	24155	83	2675	19	0.71	0.16	118|119|120|324|830|2059|4131|6710|10297|10763|11034|23122|23332|29766|55604|57551|89795|130271|157922	ADD1|ADD2|ADD3|APC|CAPZA2|EPS8|MAP1B|SPTB|APC2|NES|DSTN|CLASP2|CLASP1|TMOD3|CARMIL1|TAOK1|NAV3|PLEKHH2|CAMSAP1	-1.3	Input ID
KEGG Pathway	24	hsa00310	Lysine degradation	-2.8	2.3	3.5	24155	59	2675	15	0.56	0.14	4297|4967|5352|7468|7799|8085|23127|29072|51111|54904|55870|55904|58508|79823|84444	KMT2A|OGDH|PLOD2|NSD2|PRDM2|KMT2D|COLGALT2|SETD2|KMT5B|NSD3|ASH1L|KMT2E|KMT2C|CAMKMT|DOT1L	-1.3	Input ID
Reactome Gene Sets	6	R-HSA-193648	NRAGE signals death through JNK	-2.8	2.3	3.5	24155	59	2675	15	0.56	0.14	4803|5924|6453|6654|8997|9826|10276|10672|26230|50649|50650|54848|55160|84033|121512	NGF|RASGRF2|ITSN1|SOS1|KALRN|ARHGEF11|NET1|GNA13|TIAM2|ARHGEF4|ARHGEF3|ARHGEF38|ARHGEF10L|OBSCN|FGD4	-1.3	Input ID
Canonical Pathways	11	M281	PID FAK PATHWAY	-2.8	2.3	3.5	24155	59	2675	15	0.56	0.14	1398|2889|2909|3693|5908|6654|7094|7414|7525|9475|9826|11099|23092|50807|64283	CRK|RAPGEF1|ARHGAP35|ITGB5|RAP1B|SOS1|TLN1|VCL|YES1|ROCK2|ARHGEF11|PTPN21|ARHGAP26|ASAP1|ARHGEF28	-1.3	Input ID
GO Biological Processes	19	GO:0032200	telomere organization	-2.8	1.7	3.3	24155	175	2675	33	1.2	0.21	328|545|675|898|1763|2547|3326|5426|5591|5888|5976|5981|6950|7013|7014|7486|8550|9937|10575|10694|23049|23293|24144|26277|26354|51750|55226|56252|64858|79618|79677|84444|84464	APEX1|ATR|BRCA2|CCNE1|DNA2|XRCC6|HSP90AB1|POLE|PRKDC|RAD51|UPF1|RFC1|TCP1|TERF1|TERF2|WRN|MAPKAPK5|DCLRE1A|CCT4|CCT8|SMG1|SMG6|TFIP11|TINF2|GNL3|RTEL1|NAT10|YLPM1|DCLRE1B|HMBOX1|SMC6|DOT1L|SLX4	-1.3	Input ID
GO Biological Processes	19	GO:0006338	chromatin remodeling	-2.8	1.7	3.3	24155	182	2675	34	1.3	0.22	1060|2186|2648|4602|4678|6599|6601|6871|7150|7175|8289|8467|9025|9271|9557|9682|11164|11177|23081|23198|26038|29994|51773|54069|55193|55355|56916|57082|57492|79913|80336|81611|83637|114803	CENPC|BPTF|KAT2A|MYB|NASP|SMARCC1|SMARCC2|TADA2A|TOP1|TPR|ARID1A|SMARCA5|RNF8|PIWIL1|CHD1L|KDM4A|NUDT5|BAZ1A|KDM4C|PSME4|CHD5|BAZ2B|RSF1|MIS18A|PBRM1|HJURP|SMARCAD1|KNL1|ARID1B|ACTR5|PABPC1L|ANP32E|ZMIZ2|MYSM1	-1.3	Input ID
GO Biological Processes	19	GO:0099633	protein localization to postsynaptic specialization membrane	-2.8	4.2	4	24155	13	2675	6	0.22	0.091	102|1740|2693|9211|10082|53616	ADAM10|DLG2|GHSR|LGI1|GPC6|ADAM22	-1.3	Input ID
GO Biological Processes	19	GO:0043247	telomere maintenance in response to DNA damage	-2.8	4.2	4	24155	13	2675	6	0.22	0.091	328|7014|9937|24144|51750|64858	APEX1|TERF2|DCLRE1A|TFIP11|RTEL1|DCLRE1B	-1.3	Input ID
GO Biological Processes	19	GO:0099645	neurotransmitter receptor localization to postsynaptic specialization membrane	-2.8	4.2	4	24155	13	2675	6	0.22	0.091	102|1740|2693|9211|10082|53616	ADAM10|DLG2|GHSR|LGI1|GPC6|ADAM22	-1.3	Input ID
KEGG Pathway	24	hsa00061	Fatty acid biosynthesis	-2.8	4.2	4	24155	13	2675	6	0.22	0.091	32|2181|2194|23205|51703|54995	ACACB|ACSL3|FASN|ACSBG1|ACSL5|OXSM	-1.3	Input ID
GO Biological Processes	19	GO:0035148	tube formation	-2.8	1.8	3.3	24155	148	2675	29	1.1	0.2	317|585|2253|2648|2909|4036|4851|5420|5727|5754|5898|6491|6659|7248|7976|8289|9839|10806|26160|27031|29072|51804|54903|55764|57534|57545|80184|80199|84678	APAF1|BBS4|FGF8|KAT2A|ARHGAP35|LRP2|NOTCH1|PODXL|PTCH1|PTK7|RALA|STIL|SOX4|TSC1|FZD3|ARID1A|ZEB2|SDCCAG8|IFT172|NPHP3|SETD2|SIX4|MKS1|IFT122|MIB1|CC2D2A|CEP290|FUZ|KDM2B	-1.3	Input ID
KEGG Pathway	24	hsa04015	Rap1 signaling pathway	-2.8	1.6	3.3	24155	210	2675	38	1.4	0.23	115|889|1398|1432|1944|1950|1956|1969|2252|2253|2254|2257|2324|2771|2773|2889|3479|3791|4254|4803|5296|5332|5579|5584|5898|5908|7094|9223|9693|9732|9863|23236|25780|51196|56288|80310|91860|260425	ADCY9|KRIT1|CRK|MAPK14|EFNA3|EGF|EGFR|EPHA2|FGF7|FGF8|FGF9|FGF12|FLT4|GNAI2|GNAI3|RAPGEF1|IGF1|KDR|KITLG|NGF|PIK3R2|PLCB4|PRKCB|PRKCI|RALA|RAP1B|TLN1|MAGI1|RAPGEF2|DOCK4|MAGI2|PLCB1|RASGRP3|PLCE1|PARD3|PDGFD|CALML4|MAGI3	-1.3	Input ID
GO Biological Processes	19	GO:0030218	erythrocyte differentiation	-2.8	1.9	3.4	24155	115	2675	24	0.9	0.18	91|118|567|1432|2309|3398|3718|4067|4779|5316|5469|5926|6005|6194|6777|7049|10320|23543|28982|29766|55553|55646|55904|221395	ACVR1B|ADD1|B2M|MAPK14|FOXO3|ID2|JAK3|LYN|NFE2L1|PKNOX1|MED1|ARID4A|RHAG|RPS6|STAT5B|TGFBR3|IKZF1|RBFOX2|FLVCR1|TMOD3|SOX6|LYAR|KMT2E|ADGRF5	-1.3	Input ID
GO Biological Processes	19	GO:0046660	female sex differentiation	-2.8	1.9	3.4	24155	115	2675	24	0.9	0.18	91|675|1495|1588|1602|2175|2309|2492|2620|3952|4036|4254|5806|6092|7337|8204|8879|10461|23414|57122|83943|84159|89766|431707	ACVR1B|BRCA2|CTNNA1|CYP19A1|DACH1|FANCA|FOXO3|FSHR|GAS2|LEP|LRP2|KITLG|PTX3|ROBO2|UBE3A|NRIP1|SGPL1|MERTK|ZFPM2|NUP107|IMMP2L|ARID5B|UMODL1|LHX8	-1.3	Input ID
GO Biological Processes	19	GO:0032787	monocarboxylic acid metabolic process	-2.8	1.3	3.1	24155	653	2675	97	3.6	0.36	32|225|301|351|440|549|672|686|957|1244|1374|1432|1462|1666|2053|2110|2170|2181|2194|2475|2571|2646|2693|2938|3099|3141|3479|3952|4199|4644|4779|4864|4967|5027|5066|5095|5161|5264|5313|5444|5468|5563|5825|5828|6296|6307|7175|7306|8310|8480|8604|8659|8876|8879|9200|9444|9688|9971|9972|10464|10841|10891|10941|11097|22949|23175|23205|23279|29940|51179|51703|54363|54578|54600|54657|54659|54995|55706|…	ACACB|ABCD2|ANXA1|APP|ASNS|AUH|BRCA1|BTD|ENTPD5|ABCC2|CPT1A|MAPK14|VCAN|DECR1|EPHX2|ETFDH|FABP3|ACSL3|FASN|MTOR|GAD1|GCKR|GHSR|GSTA1|HK2|HLCS|IGF1|LEP|ME1|MYO5A|NFE2L1|NPC1|OGDH|P2RX7|PAM|PCCA|PDHA2|PHYH|PKLR|PON1|PPARG|PRKAA2|ABCD3|PEX2|ACSM3|MSMO1|TPR|TYRP1|ACOX3|RAE1|SLC25A12|ALDH4A1|VNN1|SGPL1|HACD1|QKI|NUP93|NR1H4|NUP153|PIBF1|FTCD|PPARGC1A|UGT2A1|NUP42|PTGR1|LPIN1|ACSBG1|NUP160|DSE|HAO2|ACS…	-1.3	Input ID
GO Biological Processes	19	GO:0034762	regulation of transmembrane transport	-2.8	1.4	3.1	24155	568	2675	86	3.2	0.34	287|288|351|610|773|776|777|782|783|825|1393|1432|1740|2048|2185|2257|2475|2688|2697|2890|2891|3064|3099|3359|3479|3736|3738|3741|3751|3766|3767|3790|3952|4067|4644|4842|4947|5027|5311|5579|5584|5621|5649|6041|6262|6326|6328|6329|6332|6335|6336|6506|6546|7402|7525|7871|8682|9472|9992|10021|10142|10580|10891|11280|22871|23327|27075|27133|29979|30819|51582|54102|56704|57554|64924|65268|79400|90134|…	ANK2|ANK3|APP|HCN2|CACNA1A|CACNA1D|CACNA1E|CACNB1|CACNB2|CAPN3|CRHBP|MAPK14|DLG2|EPHB2|PTK2B|FGF12|MTOR|GH1|GJA1|GRIA1|GRIA2|HTT|HK2|HTR3A|IGF1|KCNA1|KCNA3|KCNA5|KCND2|KCNJ10|KCNJ11|KCNS3|LEP|LYN|MYO5A|NOS1|OAZ2|P2RX7|PKD2|PRKCB|PRKCI|PRNP|RELN|RNASEL|RYR2|SCN2A|SCN3A|SCN4A|SCN7A|SCN9A|SCN10A|SLC1A2|SLC8A1|UTRN|YES1|SLMAP|PEA15|AKAP6|KCNE2|HCN4|AKAP9|SORBS1|PPARGC1A|SCN11A|NLGN1|NEDD4L|TSPAN13|KC…	-1.3	Input ID
GO Biological Processes	19	GO:0001889	liver development	-2.8	1.8	3.3	24155	135	2675	27	1	0.19	205|301|440|1956|3157|3175|3482|3673|4763|4851|5311|5469|5727|5860|7049|9821|11113|11231|23322|26019|27031|55036|65985|79733|84159|144455|339829	AK4|ANXA1|ASNS|EGFR|HMGCS1|ONECUT1|IGF2R|ITGA2|NF1|NOTCH1|PKD2|MED1|PTCH1|QDPR|TGFBR3|RB1CC1|CIT|SEC63|RPGRIP1L|UPF2|NPHP3|CCDC40|AACS|E2F8|ARID5B|E2F7|CCDC39	-1.3	Input ID
KEGG Pathway	24	hsa05146	Amoebiasis	-2.8	2	3.4	24155	96	2675	21	0.79	0.17	731|732|1285|1286|2335|3908|3909|3910|3912|3918|5296|5332|5579|5868|5878|7097|7414|7850|22798|23236|284217	C8A|C8B|COL4A3|COL4A4|FN1|LAMA2|LAMA3|LAMA4|LAMB1|LAMC2|PIK3R2|PLCB4|PRKCB|RAB5A|RAB5C|TLR2|VCL|IL1R2|LAMB4|PLCB1|LAMA1	-1.3	Input ID
GO Biological Processes	19	GO:0051567	histone H3-K9 methylation	-2.8	2.7	3.6	24155	37	2675	11	0.41	0.12	672|1786|2122|4602|5926|11107|23028|23081|51742|55818|55870	BRCA1|DNMT1|MECOM|MYB|ARID4A|PRDM5|KDM1A|KDM4C|ARID4B|KDM3A|ASH1L	-1.3	Input ID
GO Biological Processes	19	GO:0070201	regulation of establishment of protein localization	-2.8	1.3	3.1	24155	748	2675	109	4.1	0.38	288|301|312|773|776|777|1263|1374|1432|1803|1956|2044|2181|2219|2243|2335|2693|2697|2822|3156|3479|3708|3709|3735|3741|3767|3790|3936|3952|4035|4067|4155|4193|4763|4947|5027|5066|5071|5108|5116|5296|5494|5532|5552|5621|5991|6514|6653|6659|6950|7013|7096|7097|7175|7273|7468|7514|7850|8314|8609|8724|9173|9520|9590|9648|9662|9727|9734|9786|9971|10391|10575|10694|22885|23435|23514|23657|23705|27063|2…	ANK3|ANXA1|ANXA13|CACNA1A|CACNA1D|CACNA1E|PLK3|CPT1A|MAPK14|DPP4|EGFR|EPHA5|ACSL3|FCN1|FGA|FN1|GHSR|GJA1|GPLD1|HMGCR|IGF1|ITPR1|ITPR2|KARS1|KCNA5|KCNJ11|KCNS3|LCP1|LEP|LRP1|LYN|MBP|MDM2|NF1|OAZ2|P2RX7|PAM|PRKN|PCM1|PCNT|PIK3R2|PPM1A|PPP3CB|SRGN|PRNP|RFX3|SLC2A2|SORL1|SOX4|TCP1|TERF1|TLR1|TLR2|TPR|TTN|NSD2|XPO1|IL1R2|BAP1|KLF7|SNX3|IL1RL1|NPEPPS|AKAP12|GCC2|CEP135|RAB11FIP3|HDAC9|KIAA0586|NR1H4|CO…	-1.3	Input ID
GO Biological Processes	19	GO:0030155	regulation of cell adhesion	-2.8	1.3	3.1	24155	693	2675	102	3.8	0.37	94|102|182|288|301|463|650|811|941|1398|1432|1493|1600|1803|1826|1948|1969|2045|2046|2065|2185|2243|2335|2736|3175|3273|3371|3479|3673|3718|3791|3827|3908|3909|3910|3952|4008|4035|4067|4155|4602|4659|4763|4851|5062|5274|5420|5500|5621|5788|5793|5800|6441|6904|7048|7248|7402|7525|8502|8546|8654|8728|8876|9289|9475|10085|10154|10391|10457|10892|22915|22920|22998|23122|23189|23332|23499|26279|27185|…	ACVRL1|ADAM10|JAG1|ANK3|ANXA1|ZFHX3|BMP2|CALR|CD80|CRK|MAPK14|CTLA4|DAB1|DPP4|DSCAM|EFNB2|EPHA2|EPHA7|EPHA8|ERBB3|PTK2B|FGA|FN1|GLI2|ONECUT1|HRG|TNC|IGF1|ITGA2|JAK3|KDR|KNG1|LAMA2|LAMA3|LAMA4|LEP|LMO7|LRP1|LYN|MBP|MYB|PPP1R12A|NF1|NOTCH1|PAK2|SERPINI1|PODXL|PPP1CB|PRNP|PTPRC|PTPRG|PTPRO|SFTPD|TBCD|TGFBR2|TSC1|UTRN|YES1|PKP4|AP3B1|PDE5A|ADAM19|VNN1|ADGRG1|ROCK2|EDIL3|PLXNC1|CORO2B|GPNMB|MALT1|MMRN…	-1.3	Input ID
GO Biological Processes	19	GO:0016339	calcium-dependent cell-cell adhesion via plasma membrane cell adhesion molecules	-2.8	2.4	3.5	24155	48	2675	13	0.49	0.13	1000|1003|1004|1005|1006|1008|1010|6403|22871|22920|27032|64072|222256	CDH2|CDH5|CDH6|CDH7|CDH8|CDH10|CDH12|SELP|NLGN1|KIFAP3|ATP2C1|CDH23|CDHR3	-1.3	Input ID
GO Biological Processes	19	GO:0002052	positive regulation of neuroblast proliferation	-2.8	3.3	3.8	24155	22	2675	8	0.3	0.11	1524|1638|4851|6663|7976|23028|27185|259266	CX3CR1|DCT|NOTCH1|SOX10|FZD3|KDM1A|DISC1|ASPM	-1.3	Input ID
GO Biological Processes	19	GO:0046599	regulation of centriole replication	-2.8	3.3	3.8	24155	22	2675	8	0.3	0.11	672|2648|4591|6491|7840|10733|10769|55755	BRCA1|KAT2A|TRIM37|STIL|ALMS1|PLK4|PLK2|CDK5RAP2	-1.3	Input ID
Reactome Gene Sets	6	R-HSA-392154	Nitric oxide stimulates guanylate cyclase	-2.8	3.3	3.8	24155	22	2675	8	0.3	0.11	3708|4842|5136|5152|8654|10335|27094|27345	ITPR1|NOS1|PDE1A|PDE9A|PDE5A|MRVI1|KCNMB3|KCNMB4	-1.3	Input ID
GO Biological Processes	19	GO:0007289	spermatid nucleus differentiation	-2.8	3.3	3.8	24155	22	2675	8	0.3	0.11	3267|9025|9271|23198|26038|26108|55818|64645	AGFG1|RNF8|PIWIL1|PSME4|CHD5|PYGO1|KDM3A|MFSD14A	-1.3	Input ID
GO Biological Processes	19	GO:0008380	RNA splicing	-2.8	1.4	3.1	24155	469	2675	73	2.7	0.32	1477|1479|1653|1859|2081|2963|3189|4670|5411|5936|6421|6651|6733|6936|7375|8106|8458|8621|8899|9406|9444|9541|9716|9904|9967|9984|10081|10147|10150|10181|10236|10521|10625|10891|10914|11100|22794|22828|23020|23028|23064|23398|23435|23543|24144|25862|25929|27332|51163|51639|51729|51747|54845|54883|55119|55339|55660|55677|56259|57721|57805|58509|60625|79869|81608|84081|84321|84991|92906|96764|14388…	CSTF1|CSTF3|DDX1|DYRK1A|ERN1|GTF2F2|HNRNPH3|HNRNPM|PNN|RBM4|SFPQ|SON|SRPK2|GCFC2|USP4|PABPN1|TTF2|CDK13|PRPF4B|ZRANB2|QKI|CIR1|AQR|RBM19|THRAP3|THOC1|PDCD7|SUGP2|MBNL2|RBM5|HNRNPR|DDX17|IVNS1ABP|PPARGC1A|PAPOLA|HNRNPUL1|CASC3|SCAF8|SNRNP200|KDM1A|SETX|PPWD1|TARDBP|RBFOX2|TFIP11|USP49|GEMIN5|ZNF638|DBR1|SF3B6|WBP11|LUC7L3|ESRP1|CWC25|PRPF38B|WDR33|PRPF40A|IWS1|CTNNBL1|METTL14|CCAR2|CACTIN|DHX35|CP…	-1.3	Input ID
GO Biological Processes	19	GO:0019722	calcium-mediated signaling	-2.8	1.6	3.2	24155	218	2675	39	1.5	0.23	287|1240|1524|1827|1956|2065|2185|2475|3064|3479|3708|3791|4644|4775|4842|5027|5032|5311|5532|5621|5737|5788|6262|6401|6403|6546|9472|11123|22953|23261|29995|51196|51554|56704|58529|79772|90550|91860|222545	ANK2|CMKLR1|CX3CR1|RCAN1|EGFR|ERBB3|PTK2B|MTOR|HTT|IGF1|ITPR1|KDR|MYO5A|NFATC3|NOS1|P2RX7|P2RY11|PKD2|PPP3CB|PRNP|PTGFR|PTPRC|RYR2|SELE|SELP|SLC8A1|AKAP6|RCAN3|P2RX2|CAMTA1|LMCD1|PLCE1|ACKR4|JPH1|MYOZ1|MCTP1|MCU|CALML4|GPRC6A	-1.3	Input ID
GO Biological Processes	19	GO:0009991	response to extracellular stimulus	-2.7	1.4	3.1	24155	531	2675	81	3	0.33	32|317|440|490|583|585|659|1723|1938|1956|1981|2181|2309|2353|2475|2626|2648|2688|2693|2771|2909|2937|3141|3156|3157|3360|3371|3673|3767|3952|4067|4131|4152|4193|5027|5032|5313|5444|5468|5469|5563|5610|5788|6263|6506|6546|6581|6653|7048|7071|7248|7442|7486|8195|8493|8648|8897|9213|9573|9706|9779|9971|10518|10891|22953|23274|27327|51520|53335|53349|54434|65985|79065|79726|80010|81631|83990|93664|9…	ACACB|APAF1|ASNS|ATP2B1|BBS2|BBS4|BMPR2|DHODH|EEF2|EGFR|EIF4G1|ACSL3|FOXO3|FOS|MTOR|GATA4|KAT2A|GH1|GHSR|GNAI2|ARHGAP35|GSS|HLCS|HMGCR|HMGCS1|HTR4|TNC|ITGA2|KCNJ11|LEP|LYN|MAP1B|MBD1|MDM2|P2RX7|P2RY11|PKLR|PON1|PPARG|MED1|PRKAA2|EIF2AK2|PTPRC|RYR3|SLC1A2|SLC8A1|SLC22A3|SORL1|TGFBR2|KLF10|TSC1|TRPV1|WRN|MKKS|PPM1D|NCOA1|MTMR3|XPR1|GDF3|ULK2|TBC1D5|NR1H4|CIB2|PPARGC1A|P2RX2|CLEC16A|TNRC6A|LARS1|BCL…	-1.2	Input ID
GO Biological Processes	19	GO:0051983	regulation of chromosome segregation	-2.7	1.9	3.3	24155	103	2675	22	0.82	0.17	324|701|996|1063|1778|4288|6421|7175|7272|8313|9698|9787|23369|25836|29127|51143|51451|55755|55781|64682|79677|84643	APC|BUB1B|CDC27|CENPF|DYNC1H1|MKI67|SFPQ|TPR|TTK|AXIN2|PUM1|DLGAP5|PUM2|NIPBL|RACGAP1|DYNC1LI1|LCMT1|CDK5RAP2|RIOK2|ANAPC1|SMC6|KIF2B	-1.2	Input ID
GO Biological Processes	19	GO:0046794	transport of virus	-2.7	2.3	3.4	24155	60	2675	15	0.56	0.14	2060|3836|3837|7175|7514|8480|9688|9972|11097|23279|55706|57122|79902|93343|348995	EPS15|KPNA1|KPNB1|TPR|XPO1|RAE1|NUP93|NUP153|NUP42|NUP160|NDC1|NUP107|NUP85|MVB12A|NUP43	-1.2	Input ID
GO Biological Processes	19	GO:0090166	Golgi disassembly	-2.7	6	4.3	24155	6	2675	4	0.15	0.075	1263|2801|7443|8729	PLK3|GOLGA2|VRK1|GBF1	-1.2	Input ID
GO Biological Processes	19	GO:0016198	axon choice point recognition	-2.7	6	4.3	24155	6	2675	4	0.15	0.075	351|6091|6092|64221	APP|ROBO1|ROBO2|ROBO3	-1.2	Input ID
GO Biological Processes	19	GO:0071321	cellular response to cGMP	-2.7	6	4.3	24155	6	2675	4	0.15	0.075	610|5139|9693|10021	HCN2|PDE3A|RAPGEF2|HCN4	-1.2	Input ID
GO Biological Processes	19	GO:0071910	determination of liver left/right asymmetry	-2.7	6	4.3	24155	6	2675	4	0.15	0.075	5311|27031|55036|339829	PKD2|NPHP3|CCDC40|CCDC39	-1.2	Input ID
GO Biological Processes	19	GO:2000197	regulation of ribonucleoprotein complex localization	-2.7	6	4.3	24155	6	2675	4	0.15	0.075	7175|29072|55677|55781	TPR|SETD2|IWS1|RIOK2	-1.2	Input ID
GO Biological Processes	19	GO:0019932	second-messenger-mediated signaling	-2.7	1.4	3.1	24155	440	2675	69	2.6	0.31	115|287|577|1240|1524|1827|1956|2044|2065|2185|2475|2492|2692|2771|3064|3375|3479|3708|3709|3791|3973|4644|4775|4831|4842|5027|5032|5139|5152|5311|5532|5621|5731|5737|5788|6262|6401|6403|6546|7253|8654|9289|9472|9693|9699|10672|11123|22953|23261|23266|23284|23295|27445|29995|51196|51554|51555|55366|56704|58529|64784|79625|79772|84873|90550|91860|122042|221188|222545	ADCY9|ANK2|ADGRB3|CMKLR1|CX3CR1|RCAN1|EGFR|EPHA5|ERBB3|PTK2B|MTOR|FSHR|GHRHR|GNAI2|HTT|IAPP|IGF1|ITPR1|ITPR2|KDR|LHCGR|MYO5A|NFATC3|NME2|NOS1|P2RX7|P2RY11|PDE3A|PDE9A|PKD2|PPP3CB|PRNP|PTGER1|PTGFR|PTPRC|RYR2|SELE|SELP|SLC8A1|TSHR|PDE5A|ADGRG1|AKAP6|RAPGEF2|RIMS2|GNA13|RCAN3|P2RX2|CAMTA1|ADGRL2|ADGRL3|MGRN1|PCLO|LMCD1|PLCE1|ACKR4|PEX5L|LGR4|JPH1|MYOZ1|CRTC3|NDNF|MCTP1|ADGRG7|MCU|CALML4|RXFP2|ADGRG…	-1.2	Input ID
GO Biological Processes	19	GO:0007160	cell-matrix adhesion	-2.7	1.6	3.2	24155	226	2675	40	1.5	0.23	94|182|2185|2243|2335|3175|3273|3673|3693|3694|3791|4035|4763|7007|7248|7402|7414|7791|8499|8515|8516|8910|9358|9475|10225|10391|10420|10580|10894|22795|22998|23122|23332|23499|27185|51057|54822|56940|79834|158326	ACVRL1|JAG1|PTK2B|FGA|FN1|ONECUT1|HRG|ITGA2|ITGB5|ITGB6|KDR|LRP1|NF1|TECTA|TSC1|UTRN|VCL|ZYX|PPFIA2|ITGA10|ITGA8|SGCE|ITGBL1|ROCK2|CD96|CORO2B|TESK2|SORBS1|LYVE1|NID2|LIMCH1|CLASP2|CLASP1|MACF1|DISC1|WDPCP|TRPM7|DUSP22|PEAK1|FREM1	-1.2	Input ID
GO Biological Processes	19	GO:0019226	transmission of nerve impulse	-2.7	2.1	3.4	24155	72	2675	17	0.64	0.15	288|2257|2693|3673|3736|3751|6326|6328|6329|6332|6335|6336|11280|26047|27094|27345|54112	ANK3|FGF12|GHSR|ITGA2|KCNA1|KCND2|SCN2A|SCN3A|SCN4A|SCN7A|SCN9A|SCN10A|SCN11A|CNTNAP2|KCNMB3|KCNMB4|GPR88	-1.2	Input ID
GO Biological Processes	19	GO:0044786	cell cycle DNA replication	-2.7	2.1	3.4	24155	72	2675	17	0.64	0.15	675|1602|1763|4176|5426|5888|5976|5981|7013|7014|8317|8318|10926|51507|51750|79733|144455	BRCA2|DACH1|DNA2|MCM7|POLE|RAD51|UPF1|RFC1|TERF1|TERF2|CDC7|CDC45|DBF4|RTF2|RTEL1|E2F8|E2F7	-1.2	Input ID
GO Biological Processes	19	GO:0040014	regulation of multicellular organism growth	-2.7	2.2	3.4	24155	66	2675	16	0.6	0.15	351|583|585|1019|2688|2690|2692|2693|2844|3479|5727|6777|8195|8879|25836|55777	APP|BBS2|BBS4|CDK4|GH1|GHR|GHRHR|GHSR|GPR21|IGF1|PTCH1|STAT5B|MKKS|SGPL1|NIPBL|MBD5	-1.2	Input ID
GO Biological Processes	19	GO:0010817	regulation of hormone levels	-2.7	1.4	3.1	24155	532	2675	81	3	0.33	301|650|773|776|777|1244|1359|1374|1393|1588|1803|1889|1956|2044|2243|2690|2692|2693|2697|2822|3156|3416|3708|3709|3741|3767|3790|3952|4035|4067|4311|4602|4644|4803|5071|5122|5126|5469|5532|5991|6121|6294|6453|6514|6659|7038|8609|8630|8723|8773|8879|8997|9230|9699|9727|9971|10891|23178|23435|27445|51092|51171|51768|53630|53905|54097|54600|54659|56943|57818|64577|65985|79644|83930|90007|90550|1148…	ANXA1|BMP2|CACNA1A|CACNA1D|CACNA1E|ABCC2|CPA3|CPT1A|CRHBP|CYP19A1|DPP4|ECE1|EGFR|EPHA5|FGA|GHR|GHRHR|GHSR|GJA1|GPLD1|HMGCR|IDE|ITPR1|ITPR2|KCNA5|KCNJ11|KCNS3|LEP|LRP1|LYN|MME|MYB|MYO5A|NGF|PRKN|PCSK1|PCSK2|MED1|PPP3CB|RFX3|RPE65|SAFB|ITSN1|SLC2A2|SOX4|TG|KLF7|HSD17B6|SNX4|SNAP23|SGPL1|KALRN|RAB11B|RIMS2|RAB11FIP3|NR1H4|PPARGC1A|PASK|TARDBP|PCLO|SIDT2|HSD17B14|TM7SF3|BCO1|DUOX1|FAM3B|UGT1A9|UGT1A3…	-1.2	Input ID
GO Biological Processes	19	GO:0007281	germ cell development	-2.7	1.6	3.2	24155	262	2675	45	1.7	0.25	583|585|675|994|1811|2185|2309|2475|3267|3479|4436|5139|5806|6194|6875|8085|8195|8654|9025|9271|9444|9897|9985|23198|25945|25981|26038|26108|27125|51441|54888|55342|55779|55818|57082|64645|64848|79582|79670|80336|83990|122042|135138|168391|259266	BBS2|BBS4|BRCA2|CDC25B|SLC26A3|PTK2B|FOXO3|MTOR|AGFG1|IGF1|MSH2|PDE3A|PTX3|RPS6|TAF4B|KMT2D|MKKS|PDE5A|RNF8|PIWIL1|QKI|WASHC5|REC8|PSME4|NECTIN3|DNAH1|CHD5|PYGO1|AFF4|YTHDF2|NSUN2|STRBP|CFAP44|KDM3A|KNL1|MFSD14A|YTHDC2|SPAG16|TUT7|PABPC1L|BRIP1|RXFP2|PACRG|GALNTL5|ASPM	-1.2	Input ID
GO Biological Processes	19	GO:0019216	regulation of lipid metabolic process	-2.7	1.4	3.1	24155	410	2675	65	2.4	0.3	32|123|225|301|338|585|650|672|1019|1374|2046|2053|2170|2181|2185|2194|2322|2475|2693|2822|3156|3157|3398|3837|3952|4067|4199|4779|5296|5468|5469|5525|5563|6653|6713|7069|8648|8897|8898|9453|9711|9971|9975|10464|10499|10580|10891|23179|23309|26119|26230|27063|54600|57223|64784|79071|80183|80205|83752|96764|116986|145264|221395|254013|340895	ACACB|PLIN2|ABCD2|ANXA1|APOB|BBS4|BMP2|BRCA1|CDK4|CPT1A|EPHA8|EPHX2|FABP3|ACSL3|PTK2B|FASN|FLT3|MTOR|GHSR|GPLD1|HMGCR|HMGCS1|ID2|KPNB1|LEP|LYN|ME1|NFE2L1|PIK3R2|PPARG|MED1|PPP2R5A|PRKAA2|SORL1|SQLE|THRSP|NCOA1|MTMR3|MTMR2|GGPS1|RUBCN|NR1H4|NR1D2|PIBF1|NCOA2|SORBS1|PPARGC1A|RGL1|SIN3B|LDLRAP1|TIAM2|ANKRD1|UGT1A9|PPP4R3B|CRTC3|ELOVL6|RUBCNL|CHD9|LONP2|TGS1|AGAP2|SERPINA12|ADGRF5|ETFBKMT|MALRD1	-1.2	Input ID
GO Biological Processes	19	GO:0033173	calcineurin-NFAT signaling cascade	-2.7	2.5	3.5	24155	43	2675	12	0.45	0.13	1827|2065|2475|3479|4775|5532|5621|9472|11123|23261|29995|58529	RCAN1|ERBB3|MTOR|IGF1|NFATC3|PPP3CB|PRNP|AKAP6|RCAN3|CAMTA1|LMCD1|MYOZ1	-1.2	Input ID
GO Biological Processes	19	GO:0014020	primary neural tube formation	-2.7	2	3.3	24155	97	2675	21	0.79	0.17	317|585|2648|2909|4036|5727|5754|5898|6491|7248|7976|8289|9839|26160|27031|29072|54903|55764|57545|80199|84678	APAF1|BBS4|KAT2A|ARHGAP35|LRP2|PTCH1|PTK7|RALA|STIL|TSC1|FZD3|ARID1A|ZEB2|IFT172|NPHP3|SETD2|MKS1|IFT122|CC2D2A|FUZ|KDM2B	-1.2	Input ID
GO Biological Processes	19	GO:0043401	steroid hormone mediated signaling pathway	-2.7	1.7	3.2	24155	184	2675	34	1.3	0.22	672|811|898|1601|2692|2908|5468|5469|6294|7026|7068|7182|7337|8031|8085|8204|8289|8648|9113|9971|9975|10521|10891|23019|23426|23543|29966|51176|51366|55818|57658|81606|133522|153222	BRCA1|CALR|CCNE1|DAB2|GHRHR|NR3C1|PPARG|MED1|SAFB|NR2F2|THRB|NR2C2|UBE3A|NCOA4|KMT2D|NRIP1|ARID1A|NCOA1|LATS1|NR1H4|NR1D2|DDX17|PPARGC1A|CNOT1|GRIP1|RBFOX2|STRN3|LEF1|UBR5|KDM3A|CALCOCO1|LBH|PPARGC1B|CREBRF	-1.2	Input ID
KEGG Pathway	24	hsa04611	Platelet activation	-2.7	1.8	3.3	24155	123	2675	25	0.93	0.19	115|1432|2243|2771|2773|2814|2909|3673|3708|3709|4067|4638|4659|5296|5332|5500|5584|5908|7094|7450|8773|9475|10672|23236|340156	ADCY9|MAPK14|FGA|GNAI2|GNAI3|GP5|ARHGAP35|ITGA2|ITPR1|ITPR2|LYN|MYLK|PPP1R12A|PIK3R2|PLCB4|PPP1CB|PRKCI|RAP1B|TLN1|VWF|SNAP23|ROCK2|GNA13|PLCB1|MYLK4	-1.2	Input ID
GO Biological Processes	19	GO:0030879	mammary gland development	-2.7	1.8	3.3	24155	143	2675	28	1	0.2	394|675|1588|1723|1950|1969|2001|2066|2194|2692|2697|2736|2909|3099|3398|3673|4939|5066|5469|5471|5727|6091|7048|8648|8997|9113|51176|81606	ARHGAP5|BRCA2|CYP19A1|DHODH|EGF|EPHA2|ELF5|ERBB4|FASN|GHRHR|GJA1|GLI2|ARHGAP35|HK2|ID2|ITGA2|OAS2|PAM|MED1|PPAT|PTCH1|ROBO1|TGFBR2|NCOA1|KALRN|LATS1|LEF1|LBH	-1.2	Input ID
GO Biological Processes	19	GO:0001738	morphogenesis of a polarized epithelium	-2.7	1.8	3.3	24155	143	2675	28	1	0.2	1213|1601|3909|4300|4649|4919|5683|5706|5708|5713|5754|6259|7976|9861|9863|10082|10890|22881|23198|23245|23322|27031|27152|54806|54903|80199|163183|284217	CLTC|DAB2|LAMA3|MLLT3|MYO9A|ROR1|PSMA2|PSMC6|PSMD2|PSMD7|PTK7|RYK|FZD3|PSMD6|MAGI2|GPC6|RAB10|ANKRD6|PSME4|ASTN2|RPGRIP1L|NPHP3|INTU|AHI1|MKS1|FUZ|SYNE4|LAMA1	-1.2	Input ID
GO Biological Processes	19	GO:0007034	vacuolar transport	-2.7	1.8	3.3	24155	143	2675	28	1	0.2	164|738|1130|2896|3482|4035|4074|4864|5071|6653|8031|8546|9392|9482|9648|9765|23230|23274|23295|27072|51520|51542|54832|55187|55297|57724|64601|93343	AP1G1|VPS51|LYST|GRN|IGF2R|LRP1|M6PR|NPC1|PRKN|SORL1|NCOA4|AP3B1|TGFBRAP1|STX8|GCC2|ZFYVE16|VPS13A|CLEC16A|MGRN1|VPS41|LARS1|VPS54|VPS13C|VPS13D|CCDC91|EPG5|VPS16|MVB12A	-1.2	Input ID
GO Biological Processes	19	GO:0006470	protein dephosphorylation	-2.7	1.5	3.1	24155	321	2675	53	2	0.27	994|1003|1827|2475|2771|3064|3326|4659|5494|5495|5500|5516|5521|5525|5532|5610|5783|5787|5788|5789|5793|5800|5803|7248|8493|8732|8897|8898|9475|9787|9863|11099|11123|23035|23239|23261|26095|54434|56940|57181|57223|57718|58529|79660|79871|84919|92235|150290|151649|152926|157313|259282|374462	CDC25B|CDH5|RCAN1|MTOR|GNAI2|HTT|HSP90AB1|PPP1R12A|PPM1A|PPM1B|PPP1CB|PPP2CB|PPP2R2B|PPP2R5A|PPP3CB|EIF2AK2|PTPN13|PTPRB|PTPRC|PTPRD|PTPRG|PTPRO|PTPRZ1|TSC1|PPM1D|RNGTT|MTMR3|MTMR2|ROCK2|DLGAP5|MAGI2|PTPN21|RCAN3|PHLPP2|PHLPP1|CAMTA1|PTPN20|SSH1|DUSP22|SLC39A10|PPP4R3B|PPP4R4|MYOZ1|PPP1R3B|RPAP2|PPP1R15B|DUSP27|DUSP18|PP2D1|PPM1K|CDCA2|BOD1L1|PTPRQ	-1.2	Input ID
GO Biological Processes	19	GO:1901992	positive regulation of mitotic cell cycle phase transition	-2.7	2	3.3	24155	91	2675	20	0.75	0.17	301|328|351|898|994|1019|1956|1981|3741|4193|6868|8317|8318|9787|23236|26057|27085|29766|51514|55904	ANXA1|APEX1|APP|CCNE1|CDC25B|CDK4|EGFR|EIF4G1|KCNA5|MDM2|ADAM17|CDC7|CDC45|DLGAP5|PLCB1|ANKRD17|MTBP|TMOD3|DTL|KMT2E	-1.2	Input ID
GO Biological Processes	19	GO:0001764	neuron migration	-2.7	1.7	3.2	24155	157	2675	30	1.1	0.2	460|585|1398|1496|1600|2066|2697|4131|4139|5108|5649|7026|7976|9201|9289|9693|10806|23284|23768|25836|27185|54986|57556|57698|58158|79625|84197|137970|259266|285313	ASTN1|BBS4|CRK|CTNNA2|DAB1|ERBB4|GJA1|MAP1B|MARK1|PCM1|RELN|NR2F2|FZD3|DCLK1|ADGRG1|RAPGEF2|SDCCAG8|ADGRL3|FLRT2|NIPBL|DISC1|ULK4|SEMA6A|SHTN1|NEUROD4|NDNF|POMK|UNC5D|ASPM|IGSF10	-1.2	Input ID
GO Biological Processes	19	GO:0009101	glycoprotein biosynthetic process	-2.7	1.5	3.1	24155	351	2675	57	2.1	0.28	176|659|957|1462|2530|2589|2650|2801|3479|3718|4245|4589|4864|5352|6185|7841|7991|8702|9321|9348|9653|9951|10565|10585|10724|11227|11320|23236|23333|23385|25834|26290|29940|51809|54480|54790|56052|56667|56886|64579|79070|79623|79644|79796|79947|80267|80312|83548|84197|84899|140687|143662|168391|201595|222537|283463|285203	ACAN|BMPR2|ENTPD5|VCAN|FUT8|GALNT1|GCNT1|GOLGA2|IGF1|JAK3|MGAT1|MUC7|NPC1|PLOD2|RPN2|MOGS|TUSC3|B4GALT4|TRIP11|NDST3|HS2ST1|HS3ST4|ARFGEF1|POMT1|OGA|GALNT5|MGAT4A|PLCB1|DPY19L1|NCSTN|MGAT4C|GALNT8|DSE|GALNT7|CHPF2|TET2|ALG1|MUC13|UGGT1|NDST4|POGLUT2|GALNT14|SRD5A3|ALG9|DHDDS|EDEM3|TET1|COG3|POMK|TMTC4|GCNT7|MUC15|GALNTL5|STT3B|HS3ST5|MUC19|EOGT	-1.2	Input ID
GO Biological Processes	19	GO:0007265	Ras protein signal transduction	-2.7	1.4	3.1	24155	449	2675	70	2.6	0.31	394|1398|1432|1786|2048|2059|2768|2889|2909|3479|3837|4067|4254|4763|4803|4851|5516|5868|5878|5898|5908|5924|6091|6453|6654|8550|8729|8997|9230|9289|9411|9475|9649|9693|9826|9909|10160|10276|10565|10672|10769|10890|11188|23189|23268|25780|26230|27314|50618|50649|50650|51196|51277|54848|55160|55288|55785|57221|57480|57493|57646|57698|64283|84033|84249|121512|202243|345930|347273|440073	ARHGAP5|CRK|MAPK14|DNMT1|EPHB2|EPS8|GNA12|RAPGEF1|ARHGAP35|IGF1|KPNB1|LYN|KITLG|NF1|NGF|NOTCH1|PPP2CB|RAB5A|RAB5C|RALA|RAP1B|RASGRF2|ROBO1|ITSN1|SOS1|MAPKAPK5|GBF1|KALRN|RAB11B|ADGRG1|ARHGAP29|ROCK2|RALGPS1|RAPGEF2|ARHGEF11|DENND4B|FARP1|NET1|ARFGEF1|GNA13|PLK2|RAB10|NISCH|KANK1|DNMBP|RASGRP3|TIAM2|RAB30|ITSN2|ARHGEF4|ARHGEF3|PLCE1|DNAJC27|ARHGEF38|ARHGEF10L|RHOT1|FGD6|ARFGEF3|PLEKHG1|HEG1|USP28|…	-1.2	Input ID
GO Biological Processes	19	GO:0042176	regulation of protein catabolic process	-2.7	1.4	3.1	24155	381	2675	61	2.3	0.29	324|725|1263|1452|1601|1950|1956|2043|2185|2272|2697|2768|2822|3093|3156|3326|3416|4035|4036|4193|4745|4779|4947|5071|5708|5887|6599|6653|7337|7514|8724|9113|9683|9709|9870|9992|10297|10769|11059|11213|22954|23077|23274|23327|26234|27074|27185|27248|29979|51322|51514|51582|54467|55743|57805|84961|116986|127544|140458|285671|641700	APC|C4BPB|PLK3|CSNK1A1|DAB2|EGF|EGFR|EPHA4|PTK2B|FHIT|GJA1|GNA12|GPLD1|UBE2K|HMGCR|HSP90AB1|IDE|LRP1|LRP2|MDM2|NELL1|NFE2L1|OAZ2|PRKN|PSMD2|RAD23B|SMARCC1|SORL1|UBE3A|XPO1|SNX3|LATS1|N4BP1|HERPUD1|AREL1|KCNE2|APC2|PLK2|WWP1|IRAK3|TRIM32|MYCBP2|CLEC16A|NEDD4L|FBXL5|LAMP3|DISC1|ERLEC1|UBQLN1|WAC|DTL|AZIN1|ANKIB1|CHFR|CCAR2|FBXL20|AGAP2|RNF19B|ASB5|RNF180|ECSCR	-1.2	Input ID
GO Biological Processes	19	GO:0051493	regulation of cytoskeleton organization	-2.7	1.4	3	24155	534	2675	81	3	0.33	118|119|120|324|585|636|672|830|1003|1213|1398|1496|1778|1859|2044|2059|2185|2475|2648|2909|3273|4035|4131|4133|4591|4703|5027|5066|5071|5314|5563|6249|6491|6710|6904|7013|7175|7248|7514|7840|8195|8480|9113|9475|9873|10097|10142|10274|10297|10391|10565|10733|10763|10769|11034|11113|22998|23077|23122|23189|23332|27124|27302|29766|51199|55160|55435|55604|55755|57551|79598|79866|80206|81873|84501|89…	ADD1|ADD2|ADD3|APC|BBS4|BICD1|BRCA1|CAPZA2|CDH5|CLTC|CRK|CTNNA2|DYNC1H1|DYRK1A|EPHA5|EPS8|PTK2B|MTOR|KAT2A|ARHGAP35|HRG|LRP1|MAP1B|MAP2|TRIM37|NEB|P2RX7|PAM|PRKN|PKHD1|PRKAA2|CLIP1|STIL|SPTB|TBCD|TERF1|TPR|TSC1|XPO1|ALMS1|MKKS|RAE1|LATS1|ROCK2|FCHSD2|ACTR2|AKAP9|STAG1|APC2|CORO2B|ARFGEF1|PLK4|NES|PLK2|DSTN|CIT|LIMCH1|MYCBP2|CLASP2|KANK1|CLASP1|INPP5J|BMP10|TMOD3|NIN|ARHGEF10L|AP1AR|CARMIL1|CDK5RA…	-1.2	Input ID
Reactome Gene Sets	6	R-HSA-3232142	SUMOylation of ubiquitinylation proteins	-2.7	2.6	3.5	24155	38	2675	11	0.41	0.12	4193|7175|8480|9688|9972|11097|23279|55706|57122|79902|348995	MDM2|TPR|RAE1|NUP93|NUP153|NUP42|NUP160|NDC1|NUP107|NUP85|NUP43	-1.2	Input ID
[truncated: 468 more rows]

[truncated: 7 more sheets: Supplementary table 5, Supplementary table 6, Supplementary table 7, Supplementary table 8, Supplementary table 9, Supplementary table 10, Supplementary table 11]
